# Supplementary material for: Unveiling the hidden diversity of neotropical Steccherinum and allied genera (Steccherinaceae, Basidiomycota)
Source: IMA Fungus. 2026 Feb 27;17:e182915. doi: 10.3897/imafungus.17.182915 (PMC12966849; doi:10.3897/imafungus.17.182915)
Supplement: XML Treatment for Cabalodontia tenuissima [file imafungus.17.182915-treatment4.xml]

<!DOCTYPE tp:taxon-treatment
  PUBLIC "-//TaxonX//DTD Taxonomic Treatment Publishing DTD v0 20100105//EN" "tax-treatment-NSO.dtd">
<tp:taxon-treatment xmlns:tp="http://www.plazi.org/taxpub"><tp:treatment-meta><kwd-group><label>Taxon classification</label><kwd>
                <named-content content-type="kingdom">Animalia</named-content>
              </kwd><kwd>
                <named-content content-type="order">Polyporales</named-content>
              </kwd><kwd>
                <named-content content-type="family">Steccherinaceae</named-content>
              </kwd></kwd-group><mixed-citation publication-type="journal"><person-group><name><surname>Westphalen</surname><given-names>Mauro Carpes</given-names></name><name><surname>Minosso</surname><given-names>Nathalia Michele Martins</given-names></name><name><surname>Regio</surname><given-names>Nicolas do Carmo</given-names></name><name><surname>Gugliotta</surname><given-names>Adriana de Mello</given-names></name><name><surname>Rajchenberg</surname><given-names>Mario</given-names></name><name><surname>da Silveira</surname><given-names>Rosa Mara Borges</given-names></name></person-group><article-title>Unveiling the hidden diversity of neotropical <italic><tp:taxon-name><tp:taxon-name-part taxon-name-part-type="genus" reg="Steccherinum">Steccherinum</tp:taxon-name-part></tp:taxon-name></italic> and allied genera (<italic><tp:taxon-name><tp:taxon-name-part taxon-name-part-type="family" reg="Steccherinaceae">Steccherinaceae</tp:taxon-name-part></tp:taxon-name></italic>, <italic><tp:taxon-name><tp:taxon-name-part taxon-name-part-type="phylum" reg="Basidiomycota">Basidiomycota</tp:taxon-name-part></tp:taxon-name></italic>)</article-title><source>IMA Fungus</source><day>27</day><month>02</month><year>2026</year><volume>17</volume><pub-id pub-id-type="doi">10.3897/imafungus.17.182915</pub-id></mixed-citation></tp:treatment-meta><tp:nomenclature><tp:taxon-name><object-id xmlns:xlink="http://www.w3.org/1999/xlink" content-type="arpha" xlink:type="simple">ABB50256-A31B-533B-B19C-5DB64668F5C7</object-id>
                    		<tp:taxon-name-part taxon-name-part-type="genus" reg="Cabalodontia">Cabalodontia</tp:taxon-name-part> <tp:taxon-name-part taxon-name-part-type="species" reg="tenuissima">tenuissima</tp:taxon-name-part>
                    	
                    		<object-id xmlns:xlink="http://www.w3.org/1999/xlink" content-type="mycobank" xlink:type="simple">861269</object-id>
                    	</tp:taxon-name><tp:taxon-authority>(C.L. Zhao &amp; Y.X. Wu) Westphalen &amp; Regio</tp:taxon-authority><tp:taxon-status xmlns:xlink="http://www.w3.org/1999/xlink" xlink:type="simple">comb. nov.</tp:taxon-status></tp:nomenclature><tp:treatment-sec sec-type="Basionym"><title>Basionym.</title><p><italic><tp:taxon-name><tp:taxon-name-part taxon-name-part-type="genus" reg="Steccherinum">Steccherinum</tp:taxon-name-part> <tp:taxon-name-part taxon-name-part-type="species" reg="tenuissimum">tenuissimum</tp:taxon-name-part></tp:taxon-name></italic> C.L. Zhao &amp; Y.X. Wu, PLoS ONE 16 (1): e0244520, 7. 2021.</p></tp:treatment-sec><tp:treatment-sec sec-type="Notes"><title>Notes.</title><p><italic><tp:taxon-name><tp:taxon-name-part taxon-name-part-type="genus" reg="Cabalodontia">Cabalodontia</tp:taxon-name-part></tp:taxon-name> tenuissima</italic> was originally described based on a phylogeny that included only <italic><tp:taxon-name><tp:taxon-name-part taxon-name-part-type="genus" reg="Steccherinum">Steccherinum</tp:taxon-name-part></tp:taxon-name></italic> spp., where it nested in a separate clade with <italic><tp:taxon-name><tp:taxon-name-part taxon-name-part-type="genus" reg="Steccherinum">S.</tp:taxon-name-part> <tp:taxon-name-part taxon-name-part-type="species" reg="xanthum">xanthum</tp:taxon-name-part></tp:taxon-name></italic>, a species shown by our analyses to be a synonym of <italic><tp:taxon-name><tp:taxon-name-part taxon-name-part-type="genus" reg="Cabalodontia">C.</tp:taxon-name-part> <tp:taxon-name-part taxon-name-part-type="species" reg="albofibrillosa">albofibrillosa</tp:taxon-name-part></tp:taxon-name></italic>. Morphologically, <italic><tp:taxon-name><tp:taxon-name-part taxon-name-part-type="genus" reg="Cabalodontia">C.</tp:taxon-name-part> <tp:taxon-name-part taxon-name-part-type="species" reg="tenuissima">tenuissima</tp:taxon-name-part></tp:taxon-name></italic> differs from all other confirmed <italic><tp:taxon-name><tp:taxon-name-part taxon-name-part-type="genus" reg="Cabalodontia">Cabalodontia</tp:taxon-name-part></tp:taxon-name></italic> spp. by presenting a dimitic hyphal system, although it shares other features of the genus, such as fragile and thin basidiomes with an odontioid hymenophore (<xref ref-type="bibr" rid="B60">Wu et al. 2021a</xref>). It is possible that the skeletal hyphae reported by the authors represent undifferentiated lower portions of skeletocystidia, since the incrustations are restricted to the apical region. This interpretation is also supported by the drawings presented in the original description, where clamped hyphae are abundant and few thick-walled skeletal hyphae are shown, which is not common in truly dimitic species. Such thick-walled hyphal segments are also observed in other species of the genus, such as <italic><tp:taxon-name><tp:taxon-name-part taxon-name-part-type="genus" reg="Cabalodontia">C.</tp:taxon-name-part> <tp:taxon-name-part taxon-name-part-type="species" reg="brunnea">brunnea</tp:taxon-name-part></tp:taxon-name></italic> and <italic><tp:taxon-name><tp:taxon-name-part taxon-name-part-type="genus" reg="Cabalodontia">C.</tp:taxon-name-part> <tp:taxon-name-part taxon-name-part-type="species" reg="albofulva">albofulva</tp:taxon-name-part></tp:taxon-name></italic>, but they are scarce and, when carefully observed, give rise to cystidia. Further examination of the specimens is required to confirm this hypothesis. Nevertheless, because our phylogenetic analyses are well supported and include sequences from the type material (CLZhao 3153), we chose to transfer this species to <italic><tp:taxon-name><tp:taxon-name-part taxon-name-part-type="genus" reg="Cabalodontia">Cabalodontia</tp:taxon-name-part></tp:taxon-name></italic>. Together with <italic><tp:taxon-name><tp:taxon-name-part taxon-name-part-type="genus" reg="Irpex">Irpex</tp:taxon-name-part> <tp:taxon-name-part taxon-name-part-type="species" reg="oreophilus">oreophilus</tp:taxon-name-part></tp:taxon-name></italic> (Lindsay &amp; Gilb.) Niemelä, these are the only two dimitic taxa recovered within the genus.</p></tp:treatment-sec><ref-list><ref id="B60"><mixed-citation xmlns:xlink="http://www.w3.org/1999/xlink" xlink:type="simple">Wu YX, Wu JR, Zhao CL (2021a) <italic><tp:taxon-name><tp:taxon-name-part taxon-name-part-type="genus">Steccherinum</tp:taxon-name-part> <tp:taxon-name-part taxon-name-part-type="species">tenuissimum</tp:taxon-name-part></tp:taxon-name></italic> and <italic><tp:taxon-name><tp:taxon-name-part taxon-name-part-type="genus">S.</tp:taxon-name-part> <tp:taxon-name-part taxon-name-part-type="species">xanthum</tp:taxon-name-part></tp:taxon-name></italic> spp. nov. (<italic><tp:taxon-name><tp:taxon-name-part taxon-name-part-type="order">Polyporales</tp:taxon-name-part></tp:taxon-name></italic>, <italic><tp:taxon-name><tp:taxon-name-part taxon-name-part-type="phylum">Basidiomycota</tp:taxon-name-part></tp:taxon-name></italic>): New species from China. PLoS ONE 16(1): e0244520. <ext-link xlink:href="10.1371/journal.pone.0244520" ext-link-type="doi" xlink:type="simple">https://doi.org/10.1371/journal.pone.0244520</ext-link></mixed-citation></ref></ref-list></tp:taxon-treatment>
