# Supplementary material for: Unveiling the hidden diversity of neotropical Steccherinum and allied genera (Steccherinaceae, Basidiomycota)
Source: IMA Fungus. 2026 Feb 27;17:e182915. doi: 10.3897/imafungus.17.182915 (PMC12966849; doi:10.3897/imafungus.17.182915)
Supplement: XML Treatment for Steccherinum elegantissimum [file imafungus.17.182915-treatment6.xml]

<!DOCTYPE tp:taxon-treatment
  PUBLIC "-//TaxonX//DTD Taxonomic Treatment Publishing DTD v0 20100105//EN" "tax-treatment-NSO.dtd">
<tp:taxon-treatment xmlns:tp="http://www.plazi.org/taxpub"><tp:treatment-meta><kwd-group><label>Taxon classification</label><kwd>
                <named-content content-type="kingdom">Animalia</named-content>
              </kwd><kwd>
                <named-content content-type="order">Polyporales</named-content>
              </kwd><kwd>
                <named-content content-type="family">Steccherinaceae</named-content>
              </kwd></kwd-group><mixed-citation publication-type="journal"><person-group><name><surname>Westphalen</surname><given-names>Mauro Carpes</given-names></name><name><surname>Minosso</surname><given-names>Nathalia Michele Martins</given-names></name><name><surname>Regio</surname><given-names>Nicolas do Carmo</given-names></name><name><surname>Gugliotta</surname><given-names>Adriana de Mello</given-names></name><name><surname>Rajchenberg</surname><given-names>Mario</given-names></name><name><surname>da Silveira</surname><given-names>Rosa Mara Borges</given-names></name></person-group><article-title>Unveiling the hidden diversity of neotropical <italic><tp:taxon-name><tp:taxon-name-part taxon-name-part-type="genus" reg="Steccherinum">Steccherinum</tp:taxon-name-part></tp:taxon-name></italic> and allied genera (<italic><tp:taxon-name><tp:taxon-name-part taxon-name-part-type="family" reg="Steccherinaceae">Steccherinaceae</tp:taxon-name-part></tp:taxon-name></italic>, <italic><tp:taxon-name><tp:taxon-name-part taxon-name-part-type="phylum" reg="Basidiomycota">Basidiomycota</tp:taxon-name-part></tp:taxon-name></italic>)</article-title><source>IMA Fungus</source><day>27</day><month>02</month><year>2026</year><volume>17</volume><pub-id pub-id-type="doi">10.3897/imafungus.17.182915</pub-id></mixed-citation></tp:treatment-meta><tp:nomenclature><tp:taxon-name><object-id xmlns:xlink="http://www.w3.org/1999/xlink" content-type="arpha" xlink:type="simple">EA3F572F-5228-56E3-B8A2-7CAA67DB4127</object-id>
                    		<tp:taxon-name-part taxon-name-part-type="genus" reg="Steccherinum">Steccherinum</tp:taxon-name-part> <tp:taxon-name-part taxon-name-part-type="species" reg="elegantissimum">elegantissimum</tp:taxon-name-part>
                    	
                    		<object-id xmlns:xlink="http://www.w3.org/1999/xlink" content-type="mycobank" xlink:type="simple">858852</object-id>
                    	</tp:taxon-name><tp:taxon-authority>Westphalen &amp; R.M. Silveira</tp:taxon-authority><tp:taxon-status xmlns:xlink="http://www.w3.org/1999/xlink" xlink:type="simple">sp. nov.</tp:taxon-status><xref ref-type="fig" rid="F8">Figs 8B</xref><xref ref-type="fig" rid="F9">, 9B</xref><xref ref-type="fig" rid="F11">, 11D</xref><xref ref-type="fig" rid="F11">, 11L</xref></tp:nomenclature><tp:treatment-sec sec-type="Etymology"><title>Etymology.</title><p>Refers to the delicate basidiomes with thin aculei and the elongated projecting cystidia.</p></tp:treatment-sec><tp:treatment-sec sec-type="Diagnosis"><title>Diagnosis.</title><p>Characterized by effused basidiome with small aculei (up to 0.5 mm long), a cottony subiculum, elongated and thin skeletocystidia protruding above the hymenium, and basidiospores with (3.4–)3.5–5.0(–5.1) × 2.2–2.9(–3.0) µm.</p></tp:treatment-sec><tp:treatment-sec sec-type="Typification"><title>Typification.</title><p>Brazil. São Paulo: Ribeirão Grande. Parque Estadual Intervales, 28 Feb. 2018, M.C. Westphalen 633/18 (SP 512681).</p></tp:treatment-sec><tp:treatment-sec sec-type="Description"><title>Description.</title><p>Basidiomes adnate, effused, usually not detaching when dried, but easily separable if pulled from the substratum, formed by the coalescence of several small patches, membranaceous and pliable when fresh, turning papery and fragile after drying; sterile margins entire, byssoid, smooth to finely fimbriate, thin, up to 0.5 mm wide. Hymenophore hydnoid, cream to pale salmon when fresh, more or less unchanging or slightly duller upon drying, aculei 0.3–0.5 (0.55) × 0.1–0.2 mm, with acute apices, pilose from the protruding cystidia, solitary or rarely fused at the base, sub-distant, 5–8 per mm. Subiculum white, homogeneous, with a loose cottony and soft consistency, up to 0.3 mm thick.</p><p>Hyphal system dimitic, subicular hyphae loosely arranged, tramal hyphae intertwined and somewhat more densely arranged; generative hyphae clamped, thin to slightly thick-walled, hyaline, occasionally branched, 2–3 µm wide; skeletal hyphae thick-walled to almost solid, abundant throughout the basidiome, hyaline, 2–4 µm wide. Skeletocystidia abundant, arising from the trama and protruding above the hymenium, somewhat thin and elongated, covered with small crystals, 20–70(–75) × 4–8, but rarely above 6 µm wide; leptocystidia present, often scattered and more abundant at the apical portion of the aculei, clavate to fusoid, smooth. Basidia clavate, tetrasterigmate, 13–15 × 4.5–5 µm. Basidiospores ellipsoid to narrowly ellipsoid, hyaline, thin-walled, IKI–, CB–, (3.4–)3.5–5.0(–5.1) × 2.2–2.9(–3.0) µm.</p></tp:treatment-sec><tp:treatment-sec sec-type="Mating system"><title>Mating system.</title><p>Tetrapolar. Monosporic cultures obtained from specimens 720/21 and 721/21.</p></tp:treatment-sec><tp:treatment-sec sec-type="Habitat and distribution"><title>Habitat and distribution.</title><p>Known from <tp:taxon-name><tp:taxon-name-part taxon-name-part-type="genus" reg="Araucaria">Araucaria</tp:taxon-name-part></tp:taxon-name> forest and Atlantic Rainforest areas in southern and southeastern Brazil.</p></tp:treatment-sec><tp:treatment-sec sec-type="Specimens examined"><title>Specimens examined.</title><p>Brazil • Rio Grande do Sul: Canela, FLONA, 22 Oct. 2021, M.C. Westphalen 720/21 and 721/21 (ICN 213870 and 213871).</p></tp:treatment-sec><tp:treatment-sec sec-type="Notes"><title>Notes.</title><p>This species can be recognized by its small, sub-distant aculei and basidiomes formed by several concrescent small patches, typically growing on thin branches. Microscopically, the basidiospores are larger compared to other Neotropical <italic><tp:taxon-name><tp:taxon-name-part taxon-name-part-type="genus" reg="Steccherinum">Steccherinum</tp:taxon-name-part></tp:taxon-name></italic> species, measuring (3.4–)3.5–5.0(–5.1) × 2.2–2.9(–3.0) µm. Additionally, <italic><tp:taxon-name><tp:taxon-name-part taxon-name-part-type="genus" reg="Steccherinum">S.</tp:taxon-name-part> <tp:taxon-name-part taxon-name-part-type="species" reg="elegantissimum">elegantissimum</tp:taxon-name-part></tp:taxon-name></italic> has the longest and thinnest cystidia in the group, covered by a layer of thin crystals (Figs <xref ref-type="fig" rid="F9">9B</xref>, <xref ref-type="fig" rid="F11">11L</xref>). The basidiomes with a cottony subiculum resemble those of <italic><tp:taxon-name><tp:taxon-name-part taxon-name-part-type="genus" reg="Steccherinum">S.</tp:taxon-name-part> <tp:taxon-name-part taxon-name-part-type="species" reg="perparvulum">perparvulum</tp:taxon-name-part></tp:taxon-name></italic> and <italic><tp:taxon-name><tp:taxon-name-part taxon-name-part-type="genus" reg="Steccherinum">S.</tp:taxon-name-part> <tp:taxon-name-part taxon-name-part-type="species" reg="molle">molle</tp:taxon-name-part></tp:taxon-name></italic>, but the latter two species have smaller basidiospores and typically form larger patches that cover wider branches or logs.</p></tp:treatment-sec><tp:treatment-sec><!--Section generated to contain objects referenced in tp:taxon-treatment.--><fig id="F8" position="float" orientation="portrait"><object-id xmlns:xlink="http://www.w3.org/1999/xlink" content-type="doi" xlink:type="simple">10.3897/imafungus.17.182915.figure8</object-id><object-id xmlns:xlink="http://www.w3.org/1999/xlink" content-type="arpha" xlink:type="simple">0DB038DD-60FE-567F-BCCD-15901FDCD288</object-id><label>Figure 8.</label><caption><p>Aculei in hymenophores of Neotropical <italic><tp:taxon-name><tp:taxon-name-part taxon-name-part-type="genus" reg="Steccherinum">Steccherinum</tp:taxon-name-part></tp:taxon-name></italic> spp. <bold>A</bold><italic><tp:taxon-name><tp:taxon-name-part taxon-name-part-type="genus" reg="Steccherinum">S.</tp:taxon-name-part> <tp:taxon-name-part taxon-name-part-type="species" reg="bononiae">bononiae</tp:taxon-name-part></tp:taxon-name></italic> (726/22). <bold>B</bold><italic><tp:taxon-name><tp:taxon-name-part taxon-name-part-type="genus" reg="Steccherinum">S.</tp:taxon-name-part> <tp:taxon-name-part taxon-name-part-type="species" reg="elegantissimum">elegantissimum</tp:taxon-name-part></tp:taxon-name></italic> (721/21). <bold>C</bold><italic><tp:taxon-name><tp:taxon-name-part taxon-name-part-type="genus" reg="Steccherinum">S.</tp:taxon-name-part> <tp:taxon-name-part taxon-name-part-type="species" reg="molle">molle</tp:taxon-name-part></tp:taxon-name></italic> (734/22). <bold>D</bold><italic><tp:taxon-name><tp:taxon-name-part taxon-name-part-type="genus" reg="Steccherinum">S.</tp:taxon-name-part> <tp:taxon-name-part taxon-name-part-type="species" reg="perparvulum">perparvulum</tp:taxon-name-part></tp:taxon-name></italic> (710/20). <bold>E</bold><italic><tp:taxon-name><tp:taxon-name-part taxon-name-part-type="genus" reg="Steccherinum">S.</tp:taxon-name-part> <tp:taxon-name-part taxon-name-part-type="species" reg="resinaceum">resinaceum</tp:taxon-name-part></tp:taxon-name></italic> (665/19). <bold>F</bold><italic><tp:taxon-name><tp:taxon-name-part taxon-name-part-type="genus" reg="Steccherinum">S.</tp:taxon-name-part> <tp:taxon-name-part taxon-name-part-type="species" reg="subochraceum">subochraceum</tp:taxon-name-part></tp:taxon-name></italic> (746/23). <bold>G</bold><italic><tp:taxon-name><tp:taxon-name-part taxon-name-part-type="genus" reg="Steccherinum">S.</tp:taxon-name-part> <tp:taxon-name-part taxon-name-part-type="species" reg="undulatum">undulatum</tp:taxon-name-part></tp:taxon-name></italic> (743/23). Scale bars: 0.5 mm.</p></caption><graphic xmlns:xlink="http://www.w3.org/1999/xlink" xlink:href="imafungus-17-e182915-g008.jpg" id="oo_1550422.jpg" position="float" orientation="portrait" xlink:type="simple"><uri content-type="original_file" xlink:type="simple">https://binary.pensoft.net/fig/1550422</uri></graphic></fig><fig id="F9" position="float" orientation="portrait"><object-id xmlns:xlink="http://www.w3.org/1999/xlink" content-type="doi" xlink:type="simple">10.3897/imafungus.17.182915.figure9</object-id><object-id xmlns:xlink="http://www.w3.org/1999/xlink" content-type="arpha" xlink:type="simple">F3D8BE3F-BFF8-533A-8D11-BB30C94327BB</object-id><label>Figure 9.</label><caption><p>Detail of the trama and cystidia of Neotropical <italic><tp:taxon-name><tp:taxon-name-part taxon-name-part-type="genus" reg="Steccherinum">Steccherinum</tp:taxon-name-part></tp:taxon-name></italic> spp. <bold>A</bold><italic><tp:taxon-name><tp:taxon-name-part taxon-name-part-type="genus" reg="Steccherinum">S.</tp:taxon-name-part> <tp:taxon-name-part taxon-name-part-type="species" reg="bononiae">bononiae</tp:taxon-name-part></tp:taxon-name></italic> (726/22). <bold>B</bold><italic><tp:taxon-name><tp:taxon-name-part taxon-name-part-type="genus" reg="Steccherinum">S.</tp:taxon-name-part> <tp:taxon-name-part taxon-name-part-type="species" reg="elegantissimum">elegantissimum</tp:taxon-name-part></tp:taxon-name></italic> (721/21). <bold>C</bold><italic><tp:taxon-name><tp:taxon-name-part taxon-name-part-type="genus" reg="Steccherinum">S.</tp:taxon-name-part> <tp:taxon-name-part taxon-name-part-type="species" reg="molle">molle</tp:taxon-name-part></tp:taxon-name></italic> (734/22). <bold>D</bold><italic><tp:taxon-name><tp:taxon-name-part taxon-name-part-type="genus" reg="Steccherinum">S.</tp:taxon-name-part> <tp:taxon-name-part taxon-name-part-type="species" reg="perparvulum">perparvulum</tp:taxon-name-part></tp:taxon-name></italic> (710/20). <bold>E</bold><italic><tp:taxon-name><tp:taxon-name-part taxon-name-part-type="genus" reg="Steccherinum">S.</tp:taxon-name-part> <tp:taxon-name-part taxon-name-part-type="species" reg="resinaceum">resinaceum</tp:taxon-name-part></tp:taxon-name></italic> (665/19). <bold>F</bold><italic><tp:taxon-name><tp:taxon-name-part taxon-name-part-type="genus" reg="Steccherinum">S.</tp:taxon-name-part> <tp:taxon-name-part taxon-name-part-type="species" reg="subochraceum">subochraceum</tp:taxon-name-part></tp:taxon-name></italic> (746/23). <bold>G</bold><italic><tp:taxon-name><tp:taxon-name-part taxon-name-part-type="genus" reg="Steccherinum">S.</tp:taxon-name-part> <tp:taxon-name-part taxon-name-part-type="species" reg="undulatum">undulatum</tp:taxon-name-part></tp:taxon-name></italic> (743/23). Scale bars: 10 µm.</p></caption><graphic xmlns:xlink="http://www.w3.org/1999/xlink" xlink:href="imafungus-17-e182915-g009.jpg" id="oo_1550423.jpg" position="float" orientation="portrait" xlink:type="simple"><uri content-type="original_file" xlink:type="simple">https://binary.pensoft.net/fig/1550423</uri></graphic></fig><fig id="F11" position="float" orientation="portrait"><object-id xmlns:xlink="http://www.w3.org/1999/xlink" content-type="doi" xlink:type="simple">10.3897/imafungus.17.182915.figure11</object-id><object-id xmlns:xlink="http://www.w3.org/1999/xlink" content-type="arpha" xlink:type="simple">500F2394-4FB5-5612-B9FB-DE1B0FA78CED</object-id><label>Figure 11.</label><caption><p>Microscopic features of Neotropical <italic><tp:taxon-name><tp:taxon-name-part taxon-name-part-type="genus" reg="Steccherinum">Steccherinum</tp:taxon-name-part></tp:taxon-name></italic> and <italic><tp:taxon-name><tp:taxon-name-part taxon-name-part-type="genus" reg="Cabalodontia">Cabalodontia</tp:taxon-name-part></tp:taxon-name></italic> species. <bold>A–I</bold> Basidiospores. <bold>J–L</bold> Skeletocystidia. <bold>A</bold><italic><tp:taxon-name><tp:taxon-name-part taxon-name-part-type="genus" reg="Cabalodontia">C.</tp:taxon-name-part> <tp:taxon-name-part taxon-name-part-type="species" reg="albofulva">albofulva</tp:taxon-name-part></tp:taxon-name></italic>. <bold>B</bold><italic><tp:taxon-name><tp:taxon-name-part taxon-name-part-type="genus" reg="Cabalodontia">C.</tp:taxon-name-part> <tp:taxon-name-part taxon-name-part-type="species" reg="brunnea">brunnea</tp:taxon-name-part></tp:taxon-name></italic>. <bold>C</bold><italic><tp:taxon-name><tp:taxon-name-part taxon-name-part-type="genus" reg="Steccherinum">S.</tp:taxon-name-part> <tp:taxon-name-part taxon-name-part-type="species" reg="bononiae">bononiae</tp:taxon-name-part></tp:taxon-name></italic>. <bold>D</bold><italic><tp:taxon-name><tp:taxon-name-part taxon-name-part-type="genus" reg="Steccherinum">S.</tp:taxon-name-part> <tp:taxon-name-part taxon-name-part-type="species" reg="elegantissimum">elegantissimum</tp:taxon-name-part></tp:taxon-name></italic>. <bold>E</bold><italic><tp:taxon-name><tp:taxon-name-part taxon-name-part-type="genus" reg="Steccherinum">S.</tp:taxon-name-part> <tp:taxon-name-part taxon-name-part-type="species" reg="molle">molle</tp:taxon-name-part></tp:taxon-name></italic>. <bold>F</bold><italic><tp:taxon-name><tp:taxon-name-part taxon-name-part-type="genus" reg="Steccherinum">S.</tp:taxon-name-part> <tp:taxon-name-part taxon-name-part-type="species" reg="perparvulum">perparvulum</tp:taxon-name-part></tp:taxon-name></italic>. <bold>G</bold><italic><tp:taxon-name><tp:taxon-name-part taxon-name-part-type="genus" reg="Steccherinum">S.</tp:taxon-name-part> <tp:taxon-name-part taxon-name-part-type="species" reg="resinaceum">resinaceum</tp:taxon-name-part></tp:taxon-name></italic>. <bold>H</bold><italic><tp:taxon-name><tp:taxon-name-part taxon-name-part-type="genus" reg="Steccherinum">S.</tp:taxon-name-part> <tp:taxon-name-part taxon-name-part-type="species" reg="subochraceum">subochraceum</tp:taxon-name-part></tp:taxon-name></italic>. <bold>I</bold><italic><tp:taxon-name><tp:taxon-name-part taxon-name-part-type="genus" reg="Steccherinum">S.</tp:taxon-name-part> <tp:taxon-name-part taxon-name-part-type="species" reg="undulatum">undulatum</tp:taxon-name-part></tp:taxon-name></italic>. <bold>J</bold> Coarsely encrusted tapering cystidia (<italic><tp:taxon-name><tp:taxon-name-part taxon-name-part-type="genus" reg="Cabalodontia">C.</tp:taxon-name-part> <tp:taxon-name-part taxon-name-part-type="species" reg="brunnea">brunnea</tp:taxon-name-part></tp:taxon-name></italic>, 600/17). <bold>K</bold> Skeletocystidia encrusted with large crystals (<italic><tp:taxon-name><tp:taxon-name-part taxon-name-part-type="genus" reg="Steccherinum">S.</tp:taxon-name-part> <tp:taxon-name-part taxon-name-part-type="species" reg="molle">molle</tp:taxon-name-part></tp:taxon-name></italic>, 734/22). <bold>L</bold> Skeletocystidia covered with thin crystals (<italic><tp:taxon-name><tp:taxon-name-part taxon-name-part-type="genus" reg="Steccherinum">S.</tp:taxon-name-part> <tp:taxon-name-part taxon-name-part-type="species" reg="elegantissimum">elegantissimum</tp:taxon-name-part></tp:taxon-name></italic>, 721/21). Scale bar: 10 µm.</p></caption><graphic xmlns:xlink="http://www.w3.org/1999/xlink" xlink:href="imafungus-17-e182915-g011.jpg" id="oo_1550425.jpg" position="float" orientation="portrait" xlink:type="simple"><uri content-type="original_file" xlink:type="simple">https://binary.pensoft.net/fig/1550425</uri></graphic></fig></tp:treatment-sec></tp:taxon-treatment>
