# Supplementary material for: Unveiling the hidden diversity of neotropical Steccherinum and allied genera (Steccherinaceae, Basidiomycota)
Source: IMA Fungus. 2026 Feb 27;17:e182915. doi: 10.3897/imafungus.17.182915 (PMC12966849; doi:10.3897/imafungus.17.182915)
Supplement: XML Treatment for Steccherinum molle [file imafungus.17.182915-treatment7.xml]

<!DOCTYPE tp:taxon-treatment
  PUBLIC "-//TaxonX//DTD Taxonomic Treatment Publishing DTD v0 20100105//EN" "tax-treatment-NSO.dtd">
<tp:taxon-treatment xmlns:tp="http://www.plazi.org/taxpub"><tp:treatment-meta><kwd-group><label>Taxon classification</label><kwd>
                <named-content content-type="kingdom">Animalia</named-content>
              </kwd><kwd>
                <named-content content-type="order">Polyporales</named-content>
              </kwd><kwd>
                <named-content content-type="family">Steccherinaceae</named-content>
              </kwd></kwd-group><mixed-citation publication-type="journal"><person-group><name><surname>Westphalen</surname><given-names>Mauro Carpes</given-names></name><name><surname>Minosso</surname><given-names>Nathalia Michele Martins</given-names></name><name><surname>Regio</surname><given-names>Nicolas do Carmo</given-names></name><name><surname>Gugliotta</surname><given-names>Adriana de Mello</given-names></name><name><surname>Rajchenberg</surname><given-names>Mario</given-names></name><name><surname>da Silveira</surname><given-names>Rosa Mara Borges</given-names></name></person-group><article-title>Unveiling the hidden diversity of neotropical <italic><tp:taxon-name><tp:taxon-name-part taxon-name-part-type="genus" reg="Steccherinum">Steccherinum</tp:taxon-name-part></tp:taxon-name></italic> and allied genera (<italic><tp:taxon-name><tp:taxon-name-part taxon-name-part-type="family" reg="Steccherinaceae">Steccherinaceae</tp:taxon-name-part></tp:taxon-name></italic>, <italic><tp:taxon-name><tp:taxon-name-part taxon-name-part-type="phylum" reg="Basidiomycota">Basidiomycota</tp:taxon-name-part></tp:taxon-name></italic>)</article-title><source>IMA Fungus</source><day>27</day><month>02</month><year>2026</year><volume>17</volume><pub-id pub-id-type="doi">10.3897/imafungus.17.182915</pub-id></mixed-citation></tp:treatment-meta><tp:nomenclature><tp:taxon-name><object-id xmlns:xlink="http://www.w3.org/1999/xlink" content-type="arpha" xlink:type="simple">374EBD76-0E29-51DE-AD9A-CBEE1650DB00</object-id>
                    		<tp:taxon-name-part taxon-name-part-type="genus" reg="Steccherinum">Steccherinum</tp:taxon-name-part> <tp:taxon-name-part taxon-name-part-type="species" reg="molle">molle</tp:taxon-name-part>
                    	
                    		<object-id xmlns:xlink="http://www.w3.org/1999/xlink" content-type="mycobank" xlink:type="simple">858854</object-id>
                    	</tp:taxon-name><tp:taxon-authority>Westphalen &amp; Minosso</tp:taxon-authority><tp:taxon-status xmlns:xlink="http://www.w3.org/1999/xlink" xlink:type="simple">sp. nov.</tp:taxon-status><xref ref-type="fig" rid="F8">Figs 8C</xref><xref ref-type="fig" rid="F9">, 9C</xref><xref ref-type="fig" rid="F11">, 11E</xref><xref ref-type="fig" rid="F11">, 11K</xref></tp:nomenclature><tp:treatment-sec sec-type="Etymology"><title>Etymology.</title><p>Refers to the soft and pliable consistency of the basidiomes.</p></tp:treatment-sec><tp:treatment-sec sec-type="Diagnosis"><title>Diagnosis.</title><p>Recognized by soft basidomes with a cottony subiculum, small aculei up to 0.7 mm long, skeletocystidia usually embedded in the trama and encrusted with large crystals, and basidiospores 2.5–3.5(–3.6) × 1.8–2.4(–2.5) µm.</p></tp:treatment-sec><tp:treatment-sec sec-type="Typification"><title>Typification.</title><p>Brazil. Rio Grande do Sul: Dom Pedro de Alcântara, RPPN Mata do Prof. Baptista, 10. Sep. 2022, M.C. Westphalen 734/22 (ICN 213874).</p></tp:treatment-sec><tp:treatment-sec sec-type="Description"><title>Description.</title><p>Basidiomes adnate, resupinate, easily separable from the substratum, usually detaching upon drying, coalescing to form large patches, soft and membranaceous when fresh, unchanging to slightly papery upon drying, but remaining soft and pliable, easily tearing; sterile margins thin, cottony, smooth to finely floccose, up to 1.5 mm wide. Hymenophore hydnoid, cream to pale orange when fresh, unchanged upon drying, aculei (0.3–)0.4–0.5(–0.7) × 0.1–0.2(–0.25) mm, with acute apices, sometimes slightly asperulate from the protuding cystidia, solitary or more rarely fused at the base, sub-distant, 5–7 per mm. Subiculum white, homogeneous, loose, and cottony, very thin, up to 0.4 mm thick.</p><p>Hyphal system dimitic, subicular hyphae very loosely arranged, tramal hyphae intertwined and somewhat densely arranged, subparallel; generative hyphae clamped, thin to slightly thick-walled, hyaline, occasionally branched, 2–3 µm wide; skeletal hyphae thick-walled to almost solid, hyaline, 2–4 µm wide. Skeletocystidia abundant, immersed in the trama or protruding into the hymenium, coarsely encrusted with large crystals, (20–)30–60 × 7–13(–15); leptocystidia present, more commonly seen on the apices of the aculei, smooth to finely encrusted, mostly clavate. Basidia clavate, tetrasterigmate, 10–14 × 4–5 µm. Basidiospores ellipsoid, hyaline, thin-walled, IKI–, CB–, 2.5–3.5(–3.6) × 1.8–2.4(–2.5) µm.</p></tp:treatment-sec><tp:treatment-sec sec-type="Mating system"><title>Mating system.</title><p>Tetrapolar. Monosporic cultures obtained from specimen 734/22.</p></tp:treatment-sec><tp:treatment-sec sec-type="Habitat and distribution"><title>Habitat and distribution.</title><p>Known from Atlantic Rainforest areas in southeastern and northeastern Brazil and <tp:taxon-name><tp:taxon-name-part taxon-name-part-type="genus" reg="Araucaria">Araucaria</tp:taxon-name-part></tp:taxon-name> Forests in southern Brazil. Mostly found in high-altitude regions above 700 m. Likely widespread throughout the Atlantic rainforest biome.</p></tp:treatment-sec><tp:treatment-sec sec-type="Specimens examined"><title>Specimens examined.</title><p>Brazil • Rio Grande do Sul: São Francisco de Paula, Hotel Parador Hampel, Trilha, 19 Jun. 2017, M.C. Westphalen 568/17 (SP 512692); • ibid., FLONA, 14 May 2018, M.C. Westphalen 641/18 (SP512689); • Farroupilha, Parque dos Pinheiros, 20 Apr. 2018, M.C. Westphalen 661/18 (SP 512690); • ibid., 27 Mar. 2019 M.C. Westphalen 687/19 (SP 512691); • ibid., 21 Jan. 2023 M.C. Westphalen 739/23 (ICN 213875). • São Paulo: Ribeirão Grande, Parque Estadual Intervales, Trilha da gruta, 07 Jul. 2015, V. Motato-Vásquez MV450 (SP 512672). • Sergipe: Areia Branca, Parque Nacional Serra de Itabaiana, 25 Jul. 2025, R.S. Souza RSS236 (URM).</p></tp:treatment-sec><tp:treatment-sec sec-type="Notes"><title>Notes.</title><p>This species can be recognized mainly by the soft and pliable basidiomes with a cottony subiculum, usually forming large patches on the substratum, small aculei, and embedded cystidia encrusted with large crystals. <italic><tp:taxon-name><tp:taxon-name-part taxon-name-part-type="genus" reg="Steccherinum">Steccherinum</tp:taxon-name-part> <tp:taxon-name-part taxon-name-part-type="species" reg="resinaceum">resinaceum</tp:taxon-name-part></tp:taxon-name></italic> presents similar basidiospores and cystidia but can be distinguished by the harder, waxy basidiomes and laterally fused or bifurcate aculei. <italic><tp:taxon-name><tp:taxon-name-part taxon-name-part-type="genus" reg="Steccherinum">Steccherinum</tp:taxon-name-part> <tp:taxon-name-part taxon-name-part-type="species" reg="perparvulum">perparvulum</tp:taxon-name-part></tp:taxon-name></italic> is similar macroscopically but presents papery basidiomes upon drying, not soft or pliable, shorter basidiospores, and slightly thinner cystidia encrusted with smaller crystals.</p></tp:treatment-sec><tp:treatment-sec><!--Section generated to contain objects referenced in tp:taxon-treatment.--><fig id="F8" position="float" orientation="portrait"><object-id xmlns:xlink="http://www.w3.org/1999/xlink" content-type="doi" xlink:type="simple">10.3897/imafungus.17.182915.figure8</object-id><object-id xmlns:xlink="http://www.w3.org/1999/xlink" content-type="arpha" xlink:type="simple">0DB038DD-60FE-567F-BCCD-15901FDCD288</object-id><label>Figure 8.</label><caption><p>Aculei in hymenophores of Neotropical <italic><tp:taxon-name><tp:taxon-name-part taxon-name-part-type="genus" reg="Steccherinum">Steccherinum</tp:taxon-name-part></tp:taxon-name></italic> spp. <bold>A</bold><italic><tp:taxon-name><tp:taxon-name-part taxon-name-part-type="genus" reg="Steccherinum">S.</tp:taxon-name-part> <tp:taxon-name-part taxon-name-part-type="species" reg="bononiae">bononiae</tp:taxon-name-part></tp:taxon-name></italic> (726/22). <bold>B</bold><italic><tp:taxon-name><tp:taxon-name-part taxon-name-part-type="genus" reg="Steccherinum">S.</tp:taxon-name-part> <tp:taxon-name-part taxon-name-part-type="species" reg="elegantissimum">elegantissimum</tp:taxon-name-part></tp:taxon-name></italic> (721/21). <bold>C</bold><italic><tp:taxon-name><tp:taxon-name-part taxon-name-part-type="genus" reg="Steccherinum">S.</tp:taxon-name-part> <tp:taxon-name-part taxon-name-part-type="species" reg="molle">molle</tp:taxon-name-part></tp:taxon-name></italic> (734/22). <bold>D</bold><italic><tp:taxon-name><tp:taxon-name-part taxon-name-part-type="genus" reg="Steccherinum">S.</tp:taxon-name-part> <tp:taxon-name-part taxon-name-part-type="species" reg="perparvulum">perparvulum</tp:taxon-name-part></tp:taxon-name></italic> (710/20). <bold>E</bold><italic><tp:taxon-name><tp:taxon-name-part taxon-name-part-type="genus" reg="Steccherinum">S.</tp:taxon-name-part> <tp:taxon-name-part taxon-name-part-type="species" reg="resinaceum">resinaceum</tp:taxon-name-part></tp:taxon-name></italic> (665/19). <bold>F</bold><italic><tp:taxon-name><tp:taxon-name-part taxon-name-part-type="genus" reg="Steccherinum">S.</tp:taxon-name-part> <tp:taxon-name-part taxon-name-part-type="species" reg="subochraceum">subochraceum</tp:taxon-name-part></tp:taxon-name></italic> (746/23). <bold>G</bold><italic><tp:taxon-name><tp:taxon-name-part taxon-name-part-type="genus" reg="Steccherinum">S.</tp:taxon-name-part> <tp:taxon-name-part taxon-name-part-type="species" reg="undulatum">undulatum</tp:taxon-name-part></tp:taxon-name></italic> (743/23). Scale bars: 0.5 mm.</p></caption><graphic xmlns:xlink="http://www.w3.org/1999/xlink" xlink:href="imafungus-17-e182915-g008.jpg" id="oo_1550422.jpg" position="float" orientation="portrait" xlink:type="simple"><uri content-type="original_file" xlink:type="simple">https://binary.pensoft.net/fig/1550422</uri></graphic></fig><fig id="F9" position="float" orientation="portrait"><object-id xmlns:xlink="http://www.w3.org/1999/xlink" content-type="doi" xlink:type="simple">10.3897/imafungus.17.182915.figure9</object-id><object-id xmlns:xlink="http://www.w3.org/1999/xlink" content-type="arpha" xlink:type="simple">F3D8BE3F-BFF8-533A-8D11-BB30C94327BB</object-id><label>Figure 9.</label><caption><p>Detail of the trama and cystidia of Neotropical <italic><tp:taxon-name><tp:taxon-name-part taxon-name-part-type="genus" reg="Steccherinum">Steccherinum</tp:taxon-name-part></tp:taxon-name></italic> spp. <bold>A</bold><italic><tp:taxon-name><tp:taxon-name-part taxon-name-part-type="genus" reg="Steccherinum">S.</tp:taxon-name-part> <tp:taxon-name-part taxon-name-part-type="species" reg="bononiae">bononiae</tp:taxon-name-part></tp:taxon-name></italic> (726/22). <bold>B</bold><italic><tp:taxon-name><tp:taxon-name-part taxon-name-part-type="genus" reg="Steccherinum">S.</tp:taxon-name-part> <tp:taxon-name-part taxon-name-part-type="species" reg="elegantissimum">elegantissimum</tp:taxon-name-part></tp:taxon-name></italic> (721/21). <bold>C</bold><italic><tp:taxon-name><tp:taxon-name-part taxon-name-part-type="genus" reg="Steccherinum">S.</tp:taxon-name-part> <tp:taxon-name-part taxon-name-part-type="species" reg="molle">molle</tp:taxon-name-part></tp:taxon-name></italic> (734/22). <bold>D</bold><italic><tp:taxon-name><tp:taxon-name-part taxon-name-part-type="genus" reg="Steccherinum">S.</tp:taxon-name-part> <tp:taxon-name-part taxon-name-part-type="species" reg="perparvulum">perparvulum</tp:taxon-name-part></tp:taxon-name></italic> (710/20). <bold>E</bold><italic><tp:taxon-name><tp:taxon-name-part taxon-name-part-type="genus" reg="Steccherinum">S.</tp:taxon-name-part> <tp:taxon-name-part taxon-name-part-type="species" reg="resinaceum">resinaceum</tp:taxon-name-part></tp:taxon-name></italic> (665/19). <bold>F</bold><italic><tp:taxon-name><tp:taxon-name-part taxon-name-part-type="genus" reg="Steccherinum">S.</tp:taxon-name-part> <tp:taxon-name-part taxon-name-part-type="species" reg="subochraceum">subochraceum</tp:taxon-name-part></tp:taxon-name></italic> (746/23). <bold>G</bold><italic><tp:taxon-name><tp:taxon-name-part taxon-name-part-type="genus" reg="Steccherinum">S.</tp:taxon-name-part> <tp:taxon-name-part taxon-name-part-type="species" reg="undulatum">undulatum</tp:taxon-name-part></tp:taxon-name></italic> (743/23). Scale bars: 10 µm.</p></caption><graphic xmlns:xlink="http://www.w3.org/1999/xlink" xlink:href="imafungus-17-e182915-g009.jpg" id="oo_1550423.jpg" position="float" orientation="portrait" xlink:type="simple"><uri content-type="original_file" xlink:type="simple">https://binary.pensoft.net/fig/1550423</uri></graphic></fig><fig id="F11" position="float" orientation="portrait"><object-id xmlns:xlink="http://www.w3.org/1999/xlink" content-type="doi" xlink:type="simple">10.3897/imafungus.17.182915.figure11</object-id><object-id xmlns:xlink="http://www.w3.org/1999/xlink" content-type="arpha" xlink:type="simple">500F2394-4FB5-5612-B9FB-DE1B0FA78CED</object-id><label>Figure 11.</label><caption><p>Microscopic features of Neotropical <italic><tp:taxon-name><tp:taxon-name-part taxon-name-part-type="genus" reg="Steccherinum">Steccherinum</tp:taxon-name-part></tp:taxon-name></italic> and <italic><tp:taxon-name><tp:taxon-name-part taxon-name-part-type="genus" reg="Cabalodontia">Cabalodontia</tp:taxon-name-part></tp:taxon-name></italic> species. <bold>A–I</bold> Basidiospores. <bold>J–L</bold> Skeletocystidia. <bold>A</bold><italic><tp:taxon-name><tp:taxon-name-part taxon-name-part-type="genus" reg="Cabalodontia">C.</tp:taxon-name-part> <tp:taxon-name-part taxon-name-part-type="species" reg="albofulva">albofulva</tp:taxon-name-part></tp:taxon-name></italic>. <bold>B</bold><italic><tp:taxon-name><tp:taxon-name-part taxon-name-part-type="genus" reg="Cabalodontia">C.</tp:taxon-name-part> <tp:taxon-name-part taxon-name-part-type="species" reg="brunnea">brunnea</tp:taxon-name-part></tp:taxon-name></italic>. <bold>C</bold><italic><tp:taxon-name><tp:taxon-name-part taxon-name-part-type="genus" reg="Steccherinum">S.</tp:taxon-name-part> <tp:taxon-name-part taxon-name-part-type="species" reg="bononiae">bononiae</tp:taxon-name-part></tp:taxon-name></italic>. <bold>D</bold><italic><tp:taxon-name><tp:taxon-name-part taxon-name-part-type="genus" reg="Steccherinum">S.</tp:taxon-name-part> <tp:taxon-name-part taxon-name-part-type="species" reg="elegantissimum">elegantissimum</tp:taxon-name-part></tp:taxon-name></italic>. <bold>E</bold><italic><tp:taxon-name><tp:taxon-name-part taxon-name-part-type="genus" reg="Steccherinum">S.</tp:taxon-name-part> <tp:taxon-name-part taxon-name-part-type="species" reg="molle">molle</tp:taxon-name-part></tp:taxon-name></italic>. <bold>F</bold><italic><tp:taxon-name><tp:taxon-name-part taxon-name-part-type="genus" reg="Steccherinum">S.</tp:taxon-name-part> <tp:taxon-name-part taxon-name-part-type="species" reg="perparvulum">perparvulum</tp:taxon-name-part></tp:taxon-name></italic>. <bold>G</bold><italic><tp:taxon-name><tp:taxon-name-part taxon-name-part-type="genus" reg="Steccherinum">S.</tp:taxon-name-part> <tp:taxon-name-part taxon-name-part-type="species" reg="resinaceum">resinaceum</tp:taxon-name-part></tp:taxon-name></italic>. <bold>H</bold><italic><tp:taxon-name><tp:taxon-name-part taxon-name-part-type="genus" reg="Steccherinum">S.</tp:taxon-name-part> <tp:taxon-name-part taxon-name-part-type="species" reg="subochraceum">subochraceum</tp:taxon-name-part></tp:taxon-name></italic>. <bold>I</bold><italic><tp:taxon-name><tp:taxon-name-part taxon-name-part-type="genus" reg="Steccherinum">S.</tp:taxon-name-part> <tp:taxon-name-part taxon-name-part-type="species" reg="undulatum">undulatum</tp:taxon-name-part></tp:taxon-name></italic>. <bold>J</bold> Coarsely encrusted tapering cystidia (<italic><tp:taxon-name><tp:taxon-name-part taxon-name-part-type="genus" reg="Cabalodontia">C.</tp:taxon-name-part> <tp:taxon-name-part taxon-name-part-type="species" reg="brunnea">brunnea</tp:taxon-name-part></tp:taxon-name></italic>, 600/17). <bold>K</bold> Skeletocystidia encrusted with large crystals (<italic><tp:taxon-name><tp:taxon-name-part taxon-name-part-type="genus" reg="Steccherinum">S.</tp:taxon-name-part> <tp:taxon-name-part taxon-name-part-type="species" reg="molle">molle</tp:taxon-name-part></tp:taxon-name></italic>, 734/22). <bold>L</bold> Skeletocystidia covered with thin crystals (<italic><tp:taxon-name><tp:taxon-name-part taxon-name-part-type="genus" reg="Steccherinum">S.</tp:taxon-name-part> <tp:taxon-name-part taxon-name-part-type="species" reg="elegantissimum">elegantissimum</tp:taxon-name-part></tp:taxon-name></italic>, 721/21). Scale bar: 10 µm.</p></caption><graphic xmlns:xlink="http://www.w3.org/1999/xlink" xlink:href="imafungus-17-e182915-g011.jpg" id="oo_1550425.jpg" position="float" orientation="portrait" xlink:type="simple"><uri content-type="original_file" xlink:type="simple">https://binary.pensoft.net/fig/1550425</uri></graphic></fig></tp:treatment-sec></tp:taxon-treatment>
