# Supplementary material for: Unveiling the hidden diversity of neotropical Steccherinum and allied genera (Steccherinaceae, Basidiomycota)
Source: IMA Fungus. 2026 Feb 27;17:e182915. doi: 10.3897/imafungus.17.182915 (PMC12966849; doi:10.3897/imafungus.17.182915)
Supplement: XML Treatment for Steccherinum perparvulum [file imafungus.17.182915-treatment8.xml]

<!DOCTYPE tp:taxon-treatment
  PUBLIC "-//TaxonX//DTD Taxonomic Treatment Publishing DTD v0 20100105//EN" "tax-treatment-NSO.dtd">
<tp:taxon-treatment xmlns:tp="http://www.plazi.org/taxpub"><tp:treatment-meta><kwd-group><label>Taxon classification</label><kwd>
                <named-content content-type="kingdom">Animalia</named-content>
              </kwd><kwd>
                <named-content content-type="order">Polyporales</named-content>
              </kwd><kwd>
                <named-content content-type="family">Steccherinaceae</named-content>
              </kwd></kwd-group><mixed-citation publication-type="journal"><person-group><name><surname>Westphalen</surname><given-names>Mauro Carpes</given-names></name><name><surname>Minosso</surname><given-names>Nathalia Michele Martins</given-names></name><name><surname>Regio</surname><given-names>Nicolas do Carmo</given-names></name><name><surname>Gugliotta</surname><given-names>Adriana de Mello</given-names></name><name><surname>Rajchenberg</surname><given-names>Mario</given-names></name><name><surname>da Silveira</surname><given-names>Rosa Mara Borges</given-names></name></person-group><article-title>Unveiling the hidden diversity of neotropical <italic><tp:taxon-name><tp:taxon-name-part taxon-name-part-type="genus" reg="Steccherinum">Steccherinum</tp:taxon-name-part></tp:taxon-name></italic> and allied genera (<italic><tp:taxon-name><tp:taxon-name-part taxon-name-part-type="family" reg="Steccherinaceae">Steccherinaceae</tp:taxon-name-part></tp:taxon-name></italic>, <italic><tp:taxon-name><tp:taxon-name-part taxon-name-part-type="phylum" reg="Basidiomycota">Basidiomycota</tp:taxon-name-part></tp:taxon-name></italic>)</article-title><source>IMA Fungus</source><day>27</day><month>02</month><year>2026</year><volume>17</volume><pub-id pub-id-type="doi">10.3897/imafungus.17.182915</pub-id></mixed-citation></tp:treatment-meta><tp:nomenclature><tp:taxon-name><object-id xmlns:xlink="http://www.w3.org/1999/xlink" content-type="arpha" xlink:type="simple">0A01D71B-AC67-55D2-8EB9-CF34490005C2</object-id>
                    		<tp:taxon-name-part taxon-name-part-type="genus" reg="Steccherinum">Steccherinum</tp:taxon-name-part> <tp:taxon-name-part taxon-name-part-type="species" reg="perparvulum">perparvulum</tp:taxon-name-part>
                    	</tp:taxon-name><tp:taxon-authority>Hjortstam &amp; Ryvarden</tp:taxon-authority><xref ref-type="fig" rid="F8">Figs 8D</xref><xref ref-type="fig" rid="F9">, 9D</xref><xref ref-type="fig" rid="F11">, 11F</xref></tp:nomenclature><tp:treatment-sec sec-type="Description"><title>Description.</title><p>Full description in: <xref ref-type="bibr" rid="B21">Hjortstam and Ryvarden (2008)</xref>.</p></tp:treatment-sec><tp:treatment-sec sec-type="Mating system"><title>Mating system.</title><p>Tetrapolar. Monosporic cultures obtained from specimens 710/20 and 742/23.</p></tp:treatment-sec><tp:treatment-sec sec-type="Habitat and distribution"><title>Habitat and distribution.</title><p>Widespread in southern to southeastern Brazil, mainly in high-altitude areas.</p></tp:treatment-sec><tp:treatment-sec sec-type="Specimens examined"><title>Specimens examined.</title><p>Brazil • Rio Grande do Sul: Nova Roma do Sul, ponte velha, 05 Apr. 2017, M.C. Westphalen 524/17 (SP512658); • São Francisco de Paula, CPCN Pró-Mata, 17 May 2018, M.C. Westphalen 659/18 (SP 512661); • ibid., 22. Apr. 2023 M.C. Westphalen 744/23 (ICN 213878); • ibid., 19 Apr; 2024, N.C. Regio NR186 (ICN 213879); • ibid., FLONA, 19 Apr. 2023, M.C. Westphalen 742/23 (ICN 213877); • Caxias do Sul, Parque da Gruta Nossa Senhora de Lourdes, 28 Mar. 2019, M.C. Westphalen 692/19; ibid., 09. Nov. 2020, M.C. Westphalen 710/20 (ICN 213876). • São Paulo: Moji-Guaçu, Fazenda Campininha, 29–30 Jan 1987, D. Pegler, K. Hjortstam &amp; L. Ryvarden 24589 (O - holotype); • Parelheiros, Parque Estadual da Serra do Mar, Núcleo Curucutu, 16 Nov. 2016, V. Motato-Vásquez MV815 (SP 512656); • São Paulo, Parque CIENTEC, 07 Jul. 2016, V. Motato-Vásquez MV728 (SP 512657); • ibid., Parque Estadual Cantareira, Núcleo Engordador, Trilha da Cachoeira, 24 Apr. 2017, M.C. Westphalen 543/17 (SP 512659); • Santo André, Reserva Biológica do Alto da Serra de Paranapiacaba, 25 Aug. 2017, M.C. Westphalen 592/17 (SP 512660).</p></tp:treatment-sec><tp:treatment-sec sec-type="Notes"><title>Notes.</title><p>This species is primarily distinguished by having the smallest basidiospores (2.3–3.1 × 1.7–2.2 µm) of all Neotropical hydnoid/odontioid <italic><tp:taxon-name><tp:taxon-name-part taxon-name-part-type="genus" reg="Steccherinum">Steccherinum</tp:taxon-name-part></tp:taxon-name></italic>, usually measuring under 3 µm long (Table <xref ref-type="table" rid="T5">5</xref>). Macroscopically, it typically forms large basidiomes with short aculei and a papery consistency when dried. While most of the specimens examined were strictly resupinate, some exhibited small pilei along the margins. We examined the holotype of <italic><tp:taxon-name><tp:taxon-name-part taxon-name-part-type="genus" reg="Steccherinum">S.</tp:taxon-name-part> <tp:taxon-name-part taxon-name-part-type="species" reg="perparvulum">perparvulum</tp:taxon-name-part></tp:taxon-name></italic> and found several specimens with basidiospore sizes and general morphological characteristics consistent with the species. However, our phylogenetic analyses revealed that these specimens comprise at least three distinct lineages (Figs <xref ref-type="fig" rid="F1">1</xref>, <xref ref-type="fig" rid="F3">3</xref>). These lineages show minor differences in the ITS region, although subtle variations also occur among specimens within the same lineage (Fig. <xref ref-type="fig" rid="F12">12</xref>).</p><fig id="F12" position="float" orientation="portrait"><object-id xmlns:xlink="http://www.w3.org/1999/xlink" content-type="doi" xlink:type="simple">10.3897/imafungus.17.182915.figure12</object-id><object-id xmlns:xlink="http://www.w3.org/1999/xlink" content-type="arpha" xlink:type="simple">065737EF-D386-57E5-9237-685DCAFC1A6F</object-id><label>Figure 12.</label><caption><p>ITS2 sequences in <italic><tp:taxon-name><tp:taxon-name-part taxon-name-part-type="genus" reg="Steccherinum">Steccherinum</tp:taxon-name-part></tp:taxon-name></italic> spp. showing interspecific and intraspecific variation.</p></caption><graphic xmlns:xlink="http://www.w3.org/1999/xlink" xlink:href="imafungus-17-e182915-g012.jpg" id="oo_1550426.jpg" position="float" orientation="portrait" xlink:type="simple"><uri content-type="original_file" xlink:type="simple">https://binary.pensoft.net/fig/1550426</uri></graphic></fig><p>To determine whether the genetic differences observed represent distinct biological species or reflect broader molecular variability within the ITS region of <italic><tp:taxon-name><tp:taxon-name-part taxon-name-part-type="genus" reg="Steccherinum">S.</tp:taxon-name-part> <tp:taxon-name-part taxon-name-part-type="species" reg="perparvulum">perparvulum</tp:taxon-name-part></tp:taxon-name></italic>, we conducted mating tests with monosporic cultures from three different specimens (Table <xref ref-type="table" rid="T6">6</xref>). Two of these specimens belonged to the same lineage (710 and 744, lineage 1), whereas the third represented a different lineage (742, lineage 3). The mating tests showed positive results only between specimens of the same lineage, with clamp connections present in 11 of 12 monosporic pairings. In contrast, all confrontations with specimen 742 were negative, with only simple-septate hyphae present. This further supports the hypothesis that the observed molecular differences represent separate species within the group. Unfortunately, cultures from lineage 2 were not available for compatibility testing. Further studies incorporating additional monosporic cultures would be valuable to explore potential intercompatibility within the group, especially considering that lineage 2 is phylogenetically very close to lineage 1.</p><table-wrap id="T6" position="float" orientation="portrait"><label>Table 6.</label><caption><p>Mating tests in the <italic><tp:taxon-name><tp:taxon-name-part taxon-name-part-type="genus" reg="Steccherinum">Steccherinum</tp:taxon-name-part> <tp:taxon-name-part taxon-name-part-type="species" reg="perparvulum">perparvulum</tp:taxon-name-part></tp:taxon-name></italic> species complex.</p></caption><table><tbody><tr><th rowspan="1" colspan="1">Monosporic culture n.</th><th rowspan="1" colspan="1">
                      <italic>710.1</italic>
                    </th><th rowspan="1" colspan="1">
                      <italic>710.2</italic>
                    </th><th rowspan="1" colspan="1">
                      <italic>710.3</italic>
                    </th><th rowspan="1" colspan="1">
                      <italic>742.1</italic>
                    </th><th rowspan="1" colspan="1">
                      <italic>742.2</italic>
                    </th><th rowspan="1" colspan="1">
                      <italic>742.3</italic>
                    </th></tr><tr><td rowspan="1" colspan="1">
                      <italic>744.1</italic>
                    </td><td rowspan="1" colspan="1">+</td><td rowspan="1" colspan="1">+</td><td rowspan="1" colspan="1">-</td><td rowspan="1" colspan="1">-</td><td rowspan="1" colspan="1">-</td><td rowspan="1" colspan="1">-</td></tr><tr><td rowspan="1" colspan="1">
                      <italic>744.2</italic>
                    </td><td rowspan="1" colspan="1">+</td><td rowspan="1" colspan="1">+</td><td rowspan="1" colspan="1">+</td><td rowspan="1" colspan="1">-</td><td rowspan="1" colspan="1">-</td><td rowspan="1" colspan="1">-</td></tr><tr><td rowspan="1" colspan="1">
                      <italic>744.3</italic>
                    </td><td rowspan="1" colspan="1">+</td><td rowspan="1" colspan="1">+</td><td rowspan="1" colspan="1">+</td><td rowspan="1" colspan="1">-</td><td rowspan="1" colspan="1">-</td><td rowspan="1" colspan="1">-</td></tr><tr><td rowspan="1" colspan="1">
                      <italic>744.4</italic>
                    </td><td rowspan="1" colspan="1">+</td><td rowspan="1" colspan="1">+</td><td rowspan="1" colspan="1">+</td><td rowspan="1" colspan="1">-</td><td rowspan="1" colspan="1">-</td><td rowspan="1" colspan="1">-</td></tr><tr><td rowspan="1" colspan="1">
                      <italic>742.1</italic>
                    </td><td rowspan="1" colspan="1">-</td><td rowspan="1" colspan="1">-</td><td rowspan="1" colspan="1">-</td><td rowspan="1" colspan="1"/><td rowspan="1" colspan="1"/><td rowspan="1" colspan="1"/></tr><tr><td rowspan="1" colspan="1">
                      <italic>742.2</italic>
                    </td><td rowspan="1" colspan="1">-</td><td rowspan="1" colspan="1">-</td><td rowspan="1" colspan="1">-</td><td rowspan="1" colspan="1"/><td rowspan="1" colspan="1"/><td rowspan="1" colspan="1"/></tr><tr><td rowspan="1" colspan="1">
                      <italic>742.3</italic>
                    </td><td rowspan="1" colspan="1">-</td><td rowspan="1" colspan="1">-</td><td rowspan="1" colspan="1">-</td><td rowspan="1" colspan="1"/><td rowspan="1" colspan="1"/><td rowspan="1" colspan="1"/></tr></tbody></table></table-wrap><p>While our studies corroborate at least two different species within <italic><tp:taxon-name><tp:taxon-name-part taxon-name-part-type="genus" reg="Steccherinum">S.</tp:taxon-name-part> <tp:taxon-name-part taxon-name-part-type="species" reg="perparvulum">perparvulum</tp:taxon-name-part></tp:taxon-name></italic>, no morphological or biogeographical evidence was found to support their segregation. Therefore, we chose to retain these taxa under the same name for the time being, treating it as a species complex. Considering their morphological and phylogenetic affinities, this approach aims to facilitate the taxonomy of the group rather than complicating it by increasing the number of species and adding morphologically indistinguishable taxa. In addition, at present, it is not possible to define which of the lineages represents <italic><tp:taxon-name><tp:taxon-name-part taxon-name-part-type="genus" reg="Steccherinum">S.</tp:taxon-name-part> <tp:taxon-name-part taxon-name-part-type="species" reg="perparvulum">perparvulum</tp:taxon-name-part></tp:taxon-name></italic> s.s. Sequences from the type specimen or the type locality could further elucidate this issue and help clarify the taxonomy of this species complex.</p></tp:treatment-sec><tp:treatment-sec><!--Section generated to contain objects referenced in tp:taxon-treatment.--><fig id="F8" position="float" orientation="portrait"><object-id xmlns:xlink="http://www.w3.org/1999/xlink" content-type="doi" xlink:type="simple">10.3897/imafungus.17.182915.figure8</object-id><object-id xmlns:xlink="http://www.w3.org/1999/xlink" content-type="arpha" xlink:type="simple">0DB038DD-60FE-567F-BCCD-15901FDCD288</object-id><label>Figure 8.</label><caption><p>Aculei in hymenophores of Neotropical <italic><tp:taxon-name><tp:taxon-name-part taxon-name-part-type="genus" reg="Steccherinum">Steccherinum</tp:taxon-name-part></tp:taxon-name></italic> spp. <bold>A</bold><italic><tp:taxon-name><tp:taxon-name-part taxon-name-part-type="genus" reg="Steccherinum">S.</tp:taxon-name-part> <tp:taxon-name-part taxon-name-part-type="species" reg="bononiae">bononiae</tp:taxon-name-part></tp:taxon-name></italic> (726/22). <bold>B</bold><italic><tp:taxon-name><tp:taxon-name-part taxon-name-part-type="genus" reg="Steccherinum">S.</tp:taxon-name-part> <tp:taxon-name-part taxon-name-part-type="species" reg="elegantissimum">elegantissimum</tp:taxon-name-part></tp:taxon-name></italic> (721/21). <bold>C</bold><italic><tp:taxon-name><tp:taxon-name-part taxon-name-part-type="genus" reg="Steccherinum">S.</tp:taxon-name-part> <tp:taxon-name-part taxon-name-part-type="species" reg="molle">molle</tp:taxon-name-part></tp:taxon-name></italic> (734/22). <bold>D</bold><italic><tp:taxon-name><tp:taxon-name-part taxon-name-part-type="genus" reg="Steccherinum">S.</tp:taxon-name-part> <tp:taxon-name-part taxon-name-part-type="species" reg="perparvulum">perparvulum</tp:taxon-name-part></tp:taxon-name></italic> (710/20). <bold>E</bold><italic><tp:taxon-name><tp:taxon-name-part taxon-name-part-type="genus" reg="Steccherinum">S.</tp:taxon-name-part> <tp:taxon-name-part taxon-name-part-type="species" reg="resinaceum">resinaceum</tp:taxon-name-part></tp:taxon-name></italic> (665/19). <bold>F</bold><italic><tp:taxon-name><tp:taxon-name-part taxon-name-part-type="genus" reg="Steccherinum">S.</tp:taxon-name-part> <tp:taxon-name-part taxon-name-part-type="species" reg="subochraceum">subochraceum</tp:taxon-name-part></tp:taxon-name></italic> (746/23). <bold>G</bold><italic><tp:taxon-name><tp:taxon-name-part taxon-name-part-type="genus" reg="Steccherinum">S.</tp:taxon-name-part> <tp:taxon-name-part taxon-name-part-type="species" reg="undulatum">undulatum</tp:taxon-name-part></tp:taxon-name></italic> (743/23). Scale bars: 0.5 mm.</p></caption><graphic xmlns:xlink="http://www.w3.org/1999/xlink" xlink:href="imafungus-17-e182915-g008.jpg" id="oo_1550422.jpg" position="float" orientation="portrait" xlink:type="simple"><uri content-type="original_file" xlink:type="simple">https://binary.pensoft.net/fig/1550422</uri></graphic></fig><fig id="F9" position="float" orientation="portrait"><object-id xmlns:xlink="http://www.w3.org/1999/xlink" content-type="doi" xlink:type="simple">10.3897/imafungus.17.182915.figure9</object-id><object-id xmlns:xlink="http://www.w3.org/1999/xlink" content-type="arpha" xlink:type="simple">F3D8BE3F-BFF8-533A-8D11-BB30C94327BB</object-id><label>Figure 9.</label><caption><p>Detail of the trama and cystidia of Neotropical <italic><tp:taxon-name><tp:taxon-name-part taxon-name-part-type="genus" reg="Steccherinum">Steccherinum</tp:taxon-name-part></tp:taxon-name></italic> spp. <bold>A</bold><italic><tp:taxon-name><tp:taxon-name-part taxon-name-part-type="genus" reg="Steccherinum">S.</tp:taxon-name-part> <tp:taxon-name-part taxon-name-part-type="species" reg="bononiae">bononiae</tp:taxon-name-part></tp:taxon-name></italic> (726/22). <bold>B</bold><italic><tp:taxon-name><tp:taxon-name-part taxon-name-part-type="genus" reg="Steccherinum">S.</tp:taxon-name-part> <tp:taxon-name-part taxon-name-part-type="species" reg="elegantissimum">elegantissimum</tp:taxon-name-part></tp:taxon-name></italic> (721/21). <bold>C</bold><italic><tp:taxon-name><tp:taxon-name-part taxon-name-part-type="genus" reg="Steccherinum">S.</tp:taxon-name-part> <tp:taxon-name-part taxon-name-part-type="species" reg="molle">molle</tp:taxon-name-part></tp:taxon-name></italic> (734/22). <bold>D</bold><italic><tp:taxon-name><tp:taxon-name-part taxon-name-part-type="genus" reg="Steccherinum">S.</tp:taxon-name-part> <tp:taxon-name-part taxon-name-part-type="species" reg="perparvulum">perparvulum</tp:taxon-name-part></tp:taxon-name></italic> (710/20). <bold>E</bold><italic><tp:taxon-name><tp:taxon-name-part taxon-name-part-type="genus" reg="Steccherinum">S.</tp:taxon-name-part> <tp:taxon-name-part taxon-name-part-type="species" reg="resinaceum">resinaceum</tp:taxon-name-part></tp:taxon-name></italic> (665/19). <bold>F</bold><italic><tp:taxon-name><tp:taxon-name-part taxon-name-part-type="genus" reg="Steccherinum">S.</tp:taxon-name-part> <tp:taxon-name-part taxon-name-part-type="species" reg="subochraceum">subochraceum</tp:taxon-name-part></tp:taxon-name></italic> (746/23). <bold>G</bold><italic><tp:taxon-name><tp:taxon-name-part taxon-name-part-type="genus" reg="Steccherinum">S.</tp:taxon-name-part> <tp:taxon-name-part taxon-name-part-type="species" reg="undulatum">undulatum</tp:taxon-name-part></tp:taxon-name></italic> (743/23). Scale bars: 10 µm.</p></caption><graphic xmlns:xlink="http://www.w3.org/1999/xlink" xlink:href="imafungus-17-e182915-g009.jpg" id="oo_1550423.jpg" position="float" orientation="portrait" xlink:type="simple"><uri content-type="original_file" xlink:type="simple">https://binary.pensoft.net/fig/1550423</uri></graphic></fig><fig id="F11" position="float" orientation="portrait"><object-id xmlns:xlink="http://www.w3.org/1999/xlink" content-type="doi" xlink:type="simple">10.3897/imafungus.17.182915.figure11</object-id><object-id xmlns:xlink="http://www.w3.org/1999/xlink" content-type="arpha" xlink:type="simple">500F2394-4FB5-5612-B9FB-DE1B0FA78CED</object-id><label>Figure 11.</label><caption><p>Microscopic features of Neotropical <italic><tp:taxon-name><tp:taxon-name-part taxon-name-part-type="genus" reg="Steccherinum">Steccherinum</tp:taxon-name-part></tp:taxon-name></italic> and <italic><tp:taxon-name><tp:taxon-name-part taxon-name-part-type="genus" reg="Cabalodontia">Cabalodontia</tp:taxon-name-part></tp:taxon-name></italic> species. <bold>A–I</bold> Basidiospores. <bold>J–L</bold> Skeletocystidia. <bold>A</bold><italic><tp:taxon-name><tp:taxon-name-part taxon-name-part-type="genus" reg="Cabalodontia">C.</tp:taxon-name-part> <tp:taxon-name-part taxon-name-part-type="species" reg="albofulva">albofulva</tp:taxon-name-part></tp:taxon-name></italic>. <bold>B</bold><italic><tp:taxon-name><tp:taxon-name-part taxon-name-part-type="genus" reg="Cabalodontia">C.</tp:taxon-name-part> <tp:taxon-name-part taxon-name-part-type="species" reg="brunnea">brunnea</tp:taxon-name-part></tp:taxon-name></italic>. <bold>C</bold><italic><tp:taxon-name><tp:taxon-name-part taxon-name-part-type="genus" reg="Steccherinum">S.</tp:taxon-name-part> <tp:taxon-name-part taxon-name-part-type="species" reg="bononiae">bononiae</tp:taxon-name-part></tp:taxon-name></italic>. <bold>D</bold><italic><tp:taxon-name><tp:taxon-name-part taxon-name-part-type="genus" reg="Steccherinum">S.</tp:taxon-name-part> <tp:taxon-name-part taxon-name-part-type="species" reg="elegantissimum">elegantissimum</tp:taxon-name-part></tp:taxon-name></italic>. <bold>E</bold><italic><tp:taxon-name><tp:taxon-name-part taxon-name-part-type="genus" reg="Steccherinum">S.</tp:taxon-name-part> <tp:taxon-name-part taxon-name-part-type="species" reg="molle">molle</tp:taxon-name-part></tp:taxon-name></italic>. <bold>F</bold><italic><tp:taxon-name><tp:taxon-name-part taxon-name-part-type="genus" reg="Steccherinum">S.</tp:taxon-name-part> <tp:taxon-name-part taxon-name-part-type="species" reg="perparvulum">perparvulum</tp:taxon-name-part></tp:taxon-name></italic>. <bold>G</bold><italic><tp:taxon-name><tp:taxon-name-part taxon-name-part-type="genus" reg="Steccherinum">S.</tp:taxon-name-part> <tp:taxon-name-part taxon-name-part-type="species" reg="resinaceum">resinaceum</tp:taxon-name-part></tp:taxon-name></italic>. <bold>H</bold><italic><tp:taxon-name><tp:taxon-name-part taxon-name-part-type="genus" reg="Steccherinum">S.</tp:taxon-name-part> <tp:taxon-name-part taxon-name-part-type="species" reg="subochraceum">subochraceum</tp:taxon-name-part></tp:taxon-name></italic>. <bold>I</bold><italic><tp:taxon-name><tp:taxon-name-part taxon-name-part-type="genus" reg="Steccherinum">S.</tp:taxon-name-part> <tp:taxon-name-part taxon-name-part-type="species" reg="undulatum">undulatum</tp:taxon-name-part></tp:taxon-name></italic>. <bold>J</bold> Coarsely encrusted tapering cystidia (<italic><tp:taxon-name><tp:taxon-name-part taxon-name-part-type="genus" reg="Cabalodontia">C.</tp:taxon-name-part> <tp:taxon-name-part taxon-name-part-type="species" reg="brunnea">brunnea</tp:taxon-name-part></tp:taxon-name></italic>, 600/17). <bold>K</bold> Skeletocystidia encrusted with large crystals (<italic><tp:taxon-name><tp:taxon-name-part taxon-name-part-type="genus" reg="Steccherinum">S.</tp:taxon-name-part> <tp:taxon-name-part taxon-name-part-type="species" reg="molle">molle</tp:taxon-name-part></tp:taxon-name></italic>, 734/22). <bold>L</bold> Skeletocystidia covered with thin crystals (<italic><tp:taxon-name><tp:taxon-name-part taxon-name-part-type="genus" reg="Steccherinum">S.</tp:taxon-name-part> <tp:taxon-name-part taxon-name-part-type="species" reg="elegantissimum">elegantissimum</tp:taxon-name-part></tp:taxon-name></italic>, 721/21). Scale bar: 10 µm.</p></caption><graphic xmlns:xlink="http://www.w3.org/1999/xlink" xlink:href="imafungus-17-e182915-g011.jpg" id="oo_1550425.jpg" position="float" orientation="portrait" xlink:type="simple"><uri content-type="original_file" xlink:type="simple">https://binary.pensoft.net/fig/1550425</uri></graphic></fig><table-wrap id="T5" position="float" orientation="portrait"><label>Table 5.</label><caption><p>Basidiospore measurements of specimens studied.</p></caption><table><tbody><tr><th rowspan="1" colspan="1">Species/Specimen (voucher)</th><th rowspan="1" colspan="1">Length</th><th rowspan="1" colspan="1">Lm</th><th rowspan="1" colspan="1">Width</th><th rowspan="1" colspan="1">Wm</th><th rowspan="1" colspan="1">Q</th><th rowspan="1" colspan="1">
                <abbrev xmlns:xlink="http://www.w3.org/1999/xlink" xlink:title="mean length/width ratio" xlink:type="simple">Qm</abbrev>
              </th><th rowspan="1" colspan="1">n</th></tr><tr><td rowspan="1" colspan="1"><italic><tp:taxon-name><tp:taxon-name-part taxon-name-part-type="genus" reg="Cabalodontia">Cabalodontia</tp:taxon-name-part> <tp:taxon-name-part taxon-name-part-type="species" reg="albofulva">albofulva</tp:taxon-name-part></tp:taxon-name></italic> (563/17)</td><td rowspan="1" colspan="1">4.0–5.1(–5.3)</td><td rowspan="1" colspan="1">4.5</td><td rowspan="1" colspan="1">2.3–2.9(–3.1)</td><td rowspan="1" colspan="1">2.6</td><td rowspan="1" colspan="1">(1.60–)1.63–1.85(–1.88)</td><td rowspan="1" colspan="1">1.75</td><td rowspan="1" colspan="1">39</td></tr><tr><td rowspan="1" colspan="1"><italic><tp:taxon-name><tp:taxon-name-part taxon-name-part-type="genus" reg="Cabalodontia">Cabalodontia</tp:taxon-name-part> <tp:taxon-name-part taxon-name-part-type="species" reg="brunnea">brunnea</tp:taxon-name-part></tp:taxon-name></italic> (600/17)</td><td rowspan="1" colspan="1">(3.8–)3.9–4.9</td><td rowspan="1" colspan="1">4.3</td><td rowspan="1" colspan="1">2.4–3.0(–3.1)</td><td rowspan="1" colspan="1">2.8</td><td rowspan="1" colspan="1">(1.38–)1.39–1.76(–1.78)</td><td rowspan="1" colspan="1">1.56</td><td rowspan="1" colspan="1">36</td></tr><tr><td rowspan="1" colspan="1">
                <italic>
                  <tp:taxon-name><tp:taxon-name-part taxon-name-part-type="genus" reg="Steccherinum">Steccherinum</tp:taxon-name-part> <tp:taxon-name-part taxon-name-part-type="species" reg="bononiae">bononiae</tp:taxon-name-part></tp:taxon-name>
                </italic>
              </td><td rowspan="1" colspan="1">2.6–3.6</td><td rowspan="1" colspan="1">3.1</td><td rowspan="1" colspan="1">1.8–2.5</td><td rowspan="1" colspan="1">2</td><td rowspan="1" colspan="1">1.38–1.65</td><td rowspan="1" colspan="1">1.51</td><td rowspan="1" colspan="1">137</td></tr><tr><td rowspan="1" colspan="1">NR71</td><td rowspan="1" colspan="1">(2.8–)3.0–3.5</td><td rowspan="1" colspan="1">3.2</td><td rowspan="1" colspan="1">(1.8–)1.9–2.3(–2.4)</td><td rowspan="1" colspan="1">2.1</td><td rowspan="1" colspan="1">1.43–1.60(–1.63)</td><td rowspan="1" colspan="1">1.54</td><td rowspan="1" colspan="1">24</td></tr><tr><td rowspan="1" colspan="1">547/17</td><td rowspan="1" colspan="1">(2.5–)2.8–3.4(–3.5)</td><td rowspan="1" colspan="1">3</td><td rowspan="1" colspan="1">1.8–2.4</td><td rowspan="1" colspan="1">2</td><td rowspan="1" colspan="1">(1.39–)1.40–1.63</td><td rowspan="1" colspan="1">1.51</td><td rowspan="1" colspan="1">25</td></tr><tr><td rowspan="1" colspan="1">557/17</td><td rowspan="1" colspan="1">(2.7–)2.8–3.6</td><td rowspan="1" colspan="1">3.1</td><td rowspan="1" colspan="1">1.9–2.3(–2.4)</td><td rowspan="1" colspan="1">2</td><td rowspan="1" colspan="1">(1.38–)1.40–1.63(–1.63)</td><td rowspan="1" colspan="1">1.52</td><td rowspan="1" colspan="1">34</td></tr><tr><td rowspan="1" colspan="1">AL1615</td><td rowspan="1" colspan="1">(2.8–)2.9–3.3</td><td rowspan="1" colspan="1">3.1</td><td rowspan="1" colspan="1">1.9–2.2</td><td rowspan="1" colspan="1">2.1</td><td rowspan="1" colspan="1">(1.43–)1.45–1.58(–1.60)</td><td rowspan="1" colspan="1">1.5</td><td rowspan="1" colspan="1">30</td></tr><tr><td rowspan="1" colspan="1">726/22</td><td rowspan="1" colspan="1">(2.7–)2.8–3.2(–3.4)</td><td rowspan="1" colspan="1">3</td><td rowspan="1" colspan="1">(1.8–)1.9–2.3(–2.4)</td><td rowspan="1" colspan="1">2.1</td><td rowspan="1" colspan="1">1.38–1.60</td><td rowspan="1" colspan="1">1.46</td><td rowspan="1" colspan="1">24</td></tr><tr><td rowspan="1" colspan="1">
                <italic>
                  <tp:taxon-name><tp:taxon-name-part taxon-name-part-type="genus" reg="Steccherinum">S.</tp:taxon-name-part> <tp:taxon-name-part taxon-name-part-type="species" reg="elegantissimum">elegantissimum</tp:taxon-name-part></tp:taxon-name>
                </italic>
              </td><td rowspan="1" colspan="1">(3.4–)3.5–5.0(–5.1)</td><td rowspan="1" colspan="1">4.2</td><td rowspan="1" colspan="1">2.2–2.9(–3.0)</td><td rowspan="1" colspan="1">2.5</td><td rowspan="1" colspan="1">(1.42–)1.35–1.88(–1.92)</td><td rowspan="1" colspan="1">1.64</td><td rowspan="1" colspan="1">94</td></tr><tr><td rowspan="1" colspan="1">633/18</td><td rowspan="1" colspan="1">(3.4–)3.5–4.0</td><td rowspan="1" colspan="1">3.7</td><td rowspan="1" colspan="1">2.2–2.5(–2.7)</td><td rowspan="1" colspan="1">2.4</td><td rowspan="1" colspan="1">1.48–1.68(–1.73)</td><td rowspan="1" colspan="1">1.57</td><td rowspan="1" colspan="1">20</td></tr><tr><td rowspan="1" colspan="1">720/21</td><td rowspan="1" colspan="1">(3.5–)3.6–5.0(–5.1)</td><td rowspan="1" colspan="1">4.4</td><td rowspan="1" colspan="1">(2.2–)2.3–2.9(–3.0)</td><td rowspan="1" colspan="1">2.6</td><td rowspan="1" colspan="1">1.42–)1.43–1.88(–1.92)</td><td rowspan="1" colspan="1">1.66</td><td rowspan="1" colspan="1">50</td></tr><tr><td rowspan="1" colspan="1">721/21</td><td rowspan="1" colspan="1">(3.8–)3.9–4.6(–4.7)</td><td rowspan="1" colspan="1">4.2</td><td rowspan="1" colspan="1">(2.3–)2.4–2.6(–2.7)</td><td rowspan="1" colspan="1">2.5</td><td rowspan="1" colspan="1">(1.50–)1.52–1.81</td><td rowspan="1" colspan="1">1.68</td><td rowspan="1" colspan="1">24</td></tr><tr><td rowspan="1" colspan="1">
                <italic>
                  <tp:taxon-name><tp:taxon-name-part taxon-name-part-type="genus" reg="Steccherinum">S.</tp:taxon-name-part> <tp:taxon-name-part taxon-name-part-type="species" reg="larssonii">larssonii</tp:taxon-name-part></tp:taxon-name>
                </italic>
              </td><td rowspan="1" colspan="1">3.5–4.3(–4.5)</td><td rowspan="1" colspan="1">3.9</td><td rowspan="1" colspan="1">3–3.7(–4.0)</td><td rowspan="1" colspan="1">3.2</td><td rowspan="1" colspan="1">(1.13–)1.15–1.28(–1.30)</td><td rowspan="1" colspan="1">1.21</td><td rowspan="1" colspan="1">220</td></tr><tr><td rowspan="1" colspan="1">KHL11326</td><td rowspan="1" colspan="1">3.3–3.9(–4.0)</td><td rowspan="1" colspan="1">3.6</td><td rowspan="1" colspan="1">2.7–3.3</td><td rowspan="1" colspan="1">3</td><td rowspan="1" colspan="1">1.16–1.24(–1.26)</td><td rowspan="1" colspan="1">1.2</td><td rowspan="1" colspan="1">15</td></tr><tr><td rowspan="1" colspan="1">KHL11622</td><td rowspan="1" colspan="1">(3.5–)3.6–4.4(–4.6)</td><td rowspan="1" colspan="1">3.9</td><td rowspan="1" colspan="1">3.0–3.6(–3.9)</td><td rowspan="1" colspan="1">3.2</td><td rowspan="1" colspan="1">(1.10–)1.13–1.28</td><td rowspan="1" colspan="1">1.21</td><td rowspan="1" colspan="1">20</td></tr><tr><td rowspan="1" colspan="1">KHL9806</td><td rowspan="1" colspan="1">(3.6–)3.7–4.2(–4.3)</td><td rowspan="1" colspan="1">3.9</td><td rowspan="1" colspan="1">(3.0–)3.1–3.7(–3.9)</td><td rowspan="1" colspan="1">3.4</td><td rowspan="1" colspan="1">(1.10–)1.15–1.22(–1.23)</td><td rowspan="1" colspan="1">1.16</td><td rowspan="1" colspan="1">15</td></tr><tr><td rowspan="1" colspan="1">LR23000</td><td rowspan="1" colspan="1">(3.6–)3.7–3.9</td><td rowspan="1" colspan="1">3.8</td><td rowspan="1" colspan="1">2.8–3.1(–3.3)</td><td rowspan="1" colspan="1">3</td><td rowspan="1" colspan="1">(1.15–)1.19–1.33(–1.36)</td><td rowspan="1" colspan="1">1.27</td><td rowspan="1" colspan="1">15</td></tr><tr><td rowspan="1" colspan="1">LR23024</td><td rowspan="1" colspan="1">(3.6–)3.7–4.2</td><td rowspan="1" colspan="1">3.9</td><td rowspan="1" colspan="1">(3.1–)3.2–3.6</td><td rowspan="1" colspan="1">3.4</td><td rowspan="1" colspan="1">(1.10–)1.12–1.22(–1.24)</td><td rowspan="1" colspan="1">1.16</td><td rowspan="1" colspan="1">15</td></tr><tr><td rowspan="1" colspan="1">MV634</td><td rowspan="1" colspan="1">(3.6–)3.7–4.3(–4.5)</td><td rowspan="1" colspan="1">3.9</td><td rowspan="1" colspan="1">2.9–3.4(–3.50)</td><td rowspan="1" colspan="1">3.1</td><td rowspan="1" colspan="1">(1.17–)1.19–1.35(–1.38)</td><td rowspan="1" colspan="1">1.28</td><td rowspan="1" colspan="1">35</td></tr><tr><td rowspan="1" colspan="1">MWC593/17</td><td rowspan="1" colspan="1">(3.5–)3.7–4.4(–4.5)</td><td rowspan="1" colspan="1">4</td><td rowspan="1" colspan="1">3.0–3.6(–3.80)</td><td rowspan="1" colspan="1">3.3</td><td rowspan="1" colspan="1">(1.14–)1.17–1.27</td><td rowspan="1" colspan="1">1.21</td><td rowspan="1" colspan="1">25</td></tr><tr><td rowspan="1" colspan="1">MWC594/17</td><td rowspan="1" colspan="1">3.6–4.3(–4.5)</td><td rowspan="1" colspan="1">3.9</td><td rowspan="1" colspan="1">(2.7–)2.0–3.5(–3.6)</td><td rowspan="1" colspan="1">3.2</td><td rowspan="1" colspan="1">1.14–1.34(–1.40)</td><td rowspan="1" colspan="1">1.23</td><td rowspan="1" colspan="1">25</td></tr><tr><td rowspan="1" colspan="1">MWC621/17</td><td rowspan="1" colspan="1">(3.5–)3.6–4.2(–4.3)</td><td rowspan="1" colspan="1">3.9</td><td rowspan="1" colspan="1">3.1–3.6(–3.8)</td><td rowspan="1" colspan="1">3.4</td><td rowspan="1" colspan="1">(1.05–)1.10–1.22</td><td rowspan="1" colspan="1">1.15</td><td rowspan="1" colspan="1">30</td></tr><tr><td rowspan="1" colspan="1">MWC676/19</td><td rowspan="1" colspan="1">3.5–4.4(–4.6)</td><td rowspan="1" colspan="1">3.9</td><td rowspan="1" colspan="1">(2.7–)2.8–3.4(–3.9)</td><td rowspan="1" colspan="1">3.1</td><td rowspan="1" colspan="1">(1.16–)1.18–1.34(–1.37)</td><td rowspan="1" colspan="1">1.25</td><td rowspan="1" colspan="1">25</td></tr><tr><td rowspan="1" colspan="1">
                <italic>
                  <tp:taxon-name><tp:taxon-name-part taxon-name-part-type="genus" reg="Steccherinum">S.</tp:taxon-name-part> <tp:taxon-name-part taxon-name-part-type="species" reg="molle">molle</tp:taxon-name-part></tp:taxon-name>
                </italic>
              </td><td rowspan="1" colspan="1">2.5–3.5(–3.6)</td><td rowspan="1" colspan="1">3.1</td><td rowspan="1" colspan="1">1.8–2.4(–2.5)</td><td rowspan="1" colspan="1">2.1</td><td rowspan="1" colspan="1">1.20–1.60</td><td rowspan="1" colspan="1">1.45</td><td rowspan="1" colspan="1">113</td></tr><tr><td rowspan="1" colspan="1">641/18</td><td rowspan="1" colspan="1">3.0–3.5(–3.6)</td><td rowspan="1" colspan="1">3.3</td><td rowspan="1" colspan="1">2.0–2.4</td><td rowspan="1" colspan="1">2.3</td><td rowspan="1" colspan="1">(1.41–)1.42–1.57(–1.60)</td><td rowspan="1" colspan="1">1.47</td><td rowspan="1" colspan="1">32</td></tr><tr><td rowspan="1" colspan="1">661/18</td><td rowspan="1" colspan="1">3.1–3.5(–3.6)</td><td rowspan="1" colspan="1">3.3</td><td rowspan="1" colspan="1">2.0–2.4</td><td rowspan="1" colspan="1">2.2</td><td rowspan="1" colspan="1">(1.43–)1.45–1.60</td><td rowspan="1" colspan="1">1.49</td><td rowspan="1" colspan="1">19</td></tr><tr><td rowspan="1" colspan="1">734/22</td><td rowspan="1" colspan="1">2.9–3.3</td><td rowspan="1" colspan="1">3.1</td><td rowspan="1" colspan="1">2.0–2.3</td><td rowspan="1" colspan="1">2.1</td><td rowspan="1" colspan="1">1.36–1.55(–1.58)</td><td rowspan="1" colspan="1">1.46</td><td rowspan="1" colspan="1">25</td></tr><tr><td rowspan="1" colspan="1">739/23</td><td rowspan="1" colspan="1">(2.9–)3.0–3.6</td><td rowspan="1" colspan="1">3.3</td><td rowspan="1" colspan="1">(2.0–)2.1–2.4(–2.5)</td><td rowspan="1" colspan="1">2.3</td><td rowspan="1" colspan="1">(1.33–)1.36–1.52(–1.58)</td><td rowspan="1" colspan="1">1.46</td><td rowspan="1" colspan="1">11</td></tr><tr><td rowspan="1" colspan="1">MV450</td><td rowspan="1" colspan="1">(2.4–)2.5–2.9(–3.0)</td><td rowspan="1" colspan="1">2.7</td><td rowspan="1" colspan="1">1.8–2.0(–2.1)</td><td rowspan="1" colspan="1">1.9</td><td rowspan="1" colspan="1">(1.20–)1.25–1.53(–1.56)</td><td rowspan="1" colspan="1">1.38</td><td rowspan="1" colspan="1">26</td></tr><tr><td rowspan="1" colspan="1">
                <italic>
                  <tp:taxon-name><tp:taxon-name-part taxon-name-part-type="genus" reg="Steccherinum">S.</tp:taxon-name-part> <tp:taxon-name-part taxon-name-part-type="species" reg="perparvulum">perparvulum</tp:taxon-name-part></tp:taxon-name>
                </italic>
              </td><td rowspan="1" colspan="1">2.3–3.0(3.2)</td><td rowspan="1" colspan="1">2.7</td><td rowspan="1" colspan="1">1.7–2.2</td><td rowspan="1" colspan="1">1.9</td><td rowspan="1" colspan="1">1.25–1.55(1.58)</td><td rowspan="1" colspan="1">1.42</td><td rowspan="1" colspan="1">204</td></tr><tr><td rowspan="1" colspan="1">524/17</td><td rowspan="1" colspan="1">2.3–2.9(–3.0)</td><td rowspan="1" colspan="1">2.6</td><td rowspan="1" colspan="1">1.7–2.2</td><td rowspan="1" colspan="1">1.9</td><td rowspan="1" colspan="1">1.25–1.42</td><td rowspan="1" colspan="1">1.34</td><td rowspan="1" colspan="1">30</td></tr><tr><td rowspan="1" colspan="1">LR24589 (holotype)</td><td rowspan="1" colspan="1">2.3–2.9(–3.0)</td><td rowspan="1" colspan="1">2.6</td><td rowspan="1" colspan="1">1.7–2.1(–2.2)</td><td rowspan="1" colspan="1">1.9</td><td rowspan="1" colspan="1">(1.29–)1.30–1.47(–1.50)</td><td rowspan="1" colspan="1">1.38</td><td rowspan="1" colspan="1">35</td></tr><tr><td rowspan="1" colspan="1">659/18</td><td rowspan="1" colspan="1">2.6–3.0(–3.1)</td><td rowspan="1" colspan="1">2.8</td><td rowspan="1" colspan="1">(1.7)1.8–2.1</td><td rowspan="1" colspan="1">1.9</td><td rowspan="1" colspan="1">(1.38–)1.40–1.53</td><td rowspan="1" colspan="1">1.46</td><td rowspan="1" colspan="1">35</td></tr><tr><td rowspan="1" colspan="1">MV815</td><td rowspan="1" colspan="1">2.3–2.8(–2.9)</td><td rowspan="1" colspan="1">2.6</td><td rowspan="1" colspan="1">1.7–2.1(–2.2)</td><td rowspan="1" colspan="1">1.9</td><td rowspan="1" colspan="1">(1.27–)1.30–1.50(–1.53)</td><td rowspan="1" colspan="1">1.4</td><td rowspan="1" colspan="1">30</td></tr><tr><td rowspan="1" colspan="1">592/17</td><td rowspan="1" colspan="1">2.7–3.2</td><td rowspan="1" colspan="1">3</td><td rowspan="1" colspan="1">(1.8–)1.9–2.2</td><td rowspan="1" colspan="1">2</td><td rowspan="1" colspan="1">(1.30–)1.33–1.53</td><td rowspan="1" colspan="1">1.46</td><td rowspan="1" colspan="1">34</td></tr><tr><td rowspan="1" colspan="1">710/20</td><td rowspan="1" colspan="1">(2.5–)2.6–3.0</td><td rowspan="1" colspan="1">2.8</td><td rowspan="1" colspan="1">1.8–2.1</td><td rowspan="1" colspan="1">1.9</td><td rowspan="1" colspan="1">1.37–1.53(1.58)</td><td rowspan="1" colspan="1">1.44</td><td rowspan="1" colspan="1">25</td></tr><tr><td rowspan="1" colspan="1">742/23</td><td rowspan="1" colspan="1">(2.6–)2.7–2.9</td><td rowspan="1" colspan="1">2.8</td><td rowspan="1" colspan="1">1.9–2.1</td><td rowspan="1" colspan="1">2</td><td rowspan="1" colspan="1">(1.37–)1.38–1.47(–1.53)</td><td rowspan="1" colspan="1">1.42</td><td rowspan="1" colspan="1">15</td></tr><tr><td rowspan="1" colspan="1">
                <italic>
                  <tp:taxon-name><tp:taxon-name-part taxon-name-part-type="genus" reg="Steccherinum">S.</tp:taxon-name-part> <tp:taxon-name-part taxon-name-part-type="species" reg="resinaceum">resinaceum</tp:taxon-name-part></tp:taxon-name>
                </italic>
              </td><td rowspan="1" colspan="1">2.7–3.4(–3.5)</td><td rowspan="1" colspan="1">3</td><td rowspan="1" colspan="1">1.7–2.4</td><td rowspan="1" colspan="1">2</td><td rowspan="1" colspan="1">1.38–1.59(–1.60)</td><td rowspan="1" colspan="1">1.49</td><td rowspan="1" colspan="1">52</td></tr><tr><td rowspan="1" colspan="1">551/17</td><td rowspan="1" colspan="1">2.8–3.4(–3.5)</td><td rowspan="1" colspan="1">3.1</td><td rowspan="1" colspan="1">1.8–2.4</td><td rowspan="1" colspan="1">2.1</td><td rowspan="1" colspan="1">1.38–1.58(–1.60)</td><td rowspan="1" colspan="1">1.47</td><td rowspan="1" colspan="1">35</td></tr><tr><td rowspan="1" colspan="1">665/19</td><td rowspan="1" colspan="1">2.7–3.0</td><td rowspan="1" colspan="1">2.8</td><td rowspan="1" colspan="1">1.7–2.0(–2.1)</td><td rowspan="1" colspan="1">1.8</td><td rowspan="1" colspan="1">(1.38–)1.42–1.59</td><td rowspan="1" colspan="1">1.54</td><td rowspan="1" colspan="1">17</td></tr><tr><td rowspan="1" colspan="1">
                <italic>
                  <tp:taxon-name><tp:taxon-name-part taxon-name-part-type="genus" reg="Steccherinum">S.</tp:taxon-name-part> <tp:taxon-name-part taxon-name-part-type="species" reg="subochraceum">subochraceum</tp:taxon-name-part></tp:taxon-name>
                </italic>
              </td><td rowspan="1" colspan="1">(3.2–)3.3–4.2</td><td rowspan="1" colspan="1">3.8</td><td rowspan="1" colspan="1">2.5–3.8</td><td rowspan="1" colspan="1">3.3</td><td rowspan="1" colspan="1">1.06–1.24(–1.30)</td><td rowspan="1" colspan="1">1.15</td><td rowspan="1" colspan="1">93</td></tr><tr><td rowspan="1" colspan="1">PACA 22824</td><td rowspan="1" colspan="1">3.7–4.0</td><td rowspan="1" colspan="1">3.8</td><td rowspan="1" colspan="1">3.0–3.5</td><td rowspan="1" colspan="1">3.2</td><td rowspan="1" colspan="1">1.14–1.23</td><td rowspan="1" colspan="1">1.19</td><td rowspan="1" colspan="1">5</td></tr><tr><td rowspan="1" colspan="1">SP 97591 (holotype)</td><td rowspan="1" colspan="1">(3.2–)3.4–3.8(–4.0)</td><td rowspan="1" colspan="1">3.6</td><td rowspan="1" colspan="1">2.5–3.5</td><td rowspan="1" colspan="1">3.1</td><td rowspan="1" colspan="1">(1.06–)1.09–1.23(–1.30)</td><td rowspan="1" colspan="1">1.15</td><td rowspan="1" colspan="1">20</td></tr><tr><td rowspan="1" colspan="1">730/22</td><td rowspan="1" colspan="1">(3.3–)3.4–4.1</td><td rowspan="1" colspan="1">3.8</td><td rowspan="1" colspan="1">(2.9–)3.0–3–8(–4.1)</td><td rowspan="1" colspan="1">3.4</td><td rowspan="1" colspan="1">(1.06–)1.08–1.19(–1.20)</td><td rowspan="1" colspan="1">1.13</td><td rowspan="1" colspan="1">32</td></tr><tr><td rowspan="1" colspan="1">746/23</td><td rowspan="1" colspan="1">(3.5–)3.7–4.2</td><td rowspan="1" colspan="1">3.9</td><td rowspan="1" colspan="1">(3.0–)3.2–3.7</td><td rowspan="1" colspan="1">3.4</td><td rowspan="1" colspan="1">1.11–1.24(–1.29)</td><td rowspan="1" colspan="1">1.16</td><td rowspan="1" colspan="1">24</td></tr><tr><td rowspan="1" colspan="1">748/23</td><td rowspan="1" colspan="1">3.2–3.9</td><td rowspan="1" colspan="1">3.6</td><td rowspan="1" colspan="1">2.6–3.4</td><td rowspan="1" colspan="1">3.1</td><td rowspan="1" colspan="1">(1.12–)1.14–1.19(–1.22)</td><td rowspan="1" colspan="1">1.16</td><td rowspan="1" colspan="1">12</td></tr><tr><td rowspan="1" colspan="1">
                <italic>
                  <tp:taxon-name><tp:taxon-name-part taxon-name-part-type="genus" reg="Steccherinum">S.</tp:taxon-name-part> <tp:taxon-name-part taxon-name-part-type="species" reg="undulatum">undulatum</tp:taxon-name-part></tp:taxon-name>
                </italic>
              </td><td rowspan="1" colspan="1">3.3–4.1</td><td rowspan="1" colspan="1">3.6</td><td rowspan="1" colspan="1">2.0–2.7(–2.8)</td><td rowspan="1" colspan="1">2.3</td><td rowspan="1" colspan="1">(1.37–)1.39–1.65(–1.67)</td><td rowspan="1" colspan="1">1.52</td><td rowspan="1" colspan="1">72</td></tr><tr><td rowspan="1" colspan="1">743/23</td><td rowspan="1" colspan="1">3.3–3.8</td><td rowspan="1" colspan="1">3.5</td><td rowspan="1" colspan="1">2.0–2.6</td><td rowspan="1" colspan="1">2.3</td><td rowspan="1" colspan="1">1.42–1.67</td><td rowspan="1" colspan="1">1.54</td><td rowspan="1" colspan="1">38</td></tr><tr><td rowspan="1" colspan="1">760/24</td><td rowspan="1" colspan="1">(3.2–)3.3–3.8(–4.7)</td><td rowspan="1" colspan="1">3.5</td><td rowspan="1" colspan="1">2.1–2.7(–2.8)</td><td rowspan="1" colspan="1">2.4</td><td rowspan="1" colspan="1">(1.37–)1.39–1.57(–1.64)</td><td rowspan="1" colspan="1">1.5</td><td rowspan="1" colspan="1">34</td></tr></tbody></table></table-wrap><fig id="F1" position="float" orientation="portrait"><object-id xmlns:xlink="http://www.w3.org/1999/xlink" content-type="doi" xlink:type="simple">10.3897/imafungus.17.182915.figure1</object-id><object-id xmlns:xlink="http://www.w3.org/1999/xlink" content-type="arpha" xlink:type="simple">3B912401-E4AB-5E0A-92E2-7969DC1B90B5</object-id><label>Figure 1.</label><caption><p><italic><tp:taxon-name><tp:taxon-name-part taxon-name-part-type="genus" reg="Steccherinum">Steccherinum</tp:taxon-name-part></tp:taxon-name></italic> phylogenetic tree of ITS–28S–<italic>tef</italic>1-α regions conducted by Bayesian analysis (for legends and numbers, see Table <xref ref-type="table" rid="T1">1</xref>). Numbers at branches indicate Bayesian posterior probability and maximum likelihood bootstrap values. The scale bar indicates the number of expected substitutions per position. Neotropical taxa are highlighted in bold. Species with newly obtained sequence data are highlighted in colors. Type voucher specimens are indicated with a †.</p></caption><graphic xmlns:xlink="http://www.w3.org/1999/xlink" xlink:href="imafungus-17-e182915-g001.jpg" id="oo_1550415.jpg" position="float" orientation="portrait" xlink:type="simple"><uri content-type="original_file" xlink:type="simple">https://binary.pensoft.net/fig/1550415</uri></graphic></fig><table-wrap id="T1" position="float" orientation="portrait"><label>Table 1.</label><caption><p>List of sequences used in this study.</p></caption><table><tbody><tr><th rowspan="2" colspan="1">Specimen</th><th rowspan="2" colspan="1">Voucher</th><th rowspan="2" colspan="1">Loc.</th><th rowspan="1" colspan="5">GenBank No.</th><th rowspan="2" colspan="1">References</th></tr><tr><th rowspan="1" colspan="1">ITS</th><th rowspan="1" colspan="1">28S</th><th rowspan="1" colspan="1">
                  <italic>tef1-α</italic>
                </th><th rowspan="1" colspan="1">
                  <italic>rbp1</italic>
                </th><th rowspan="1" colspan="1">mtSSU</th></tr><tr><td rowspan="1" colspan="1">
                  <italic>
                    <tp:taxon-name><tp:taxon-name-part taxon-name-part-type="genus" reg="Agaricus">Agaricus</tp:taxon-name-part> <tp:taxon-name-part taxon-name-part-type="species" reg="campestris">campestris</tp:taxon-name-part></tp:taxon-name>
                  </italic>
                </td><td rowspan="1" colspan="1">LAPAG370</td><td rowspan="1" colspan="1">-</td><td rowspan="1" colspan="1">
                  <ext-link xmlns:xlink="http://www.w3.org/1999/xlink" xlink:href="KM657927" ext-link-type="gen" xlink:type="simple">KM657927</ext-link>
                </td><td rowspan="1" colspan="1">
                  <ext-link xmlns:xlink="http://www.w3.org/1999/xlink" xlink:href="KR006607" ext-link-type="gen" xlink:type="simple">KR006607</ext-link>
                </td><td rowspan="1" colspan="1">
                  <ext-link xmlns:xlink="http://www.w3.org/1999/xlink" xlink:href="KR006636" ext-link-type="gen" xlink:type="simple">KR006636</ext-link>
                </td><td rowspan="1" colspan="1"/><td rowspan="1" colspan="1"/><td rowspan="1" colspan="1">
                  <xref ref-type="bibr" rid="B66">Zhou et al. (2016)</xref>
                </td></tr><tr><td rowspan="1" colspan="1">
                  <italic>
                    <tp:taxon-name><tp:taxon-name-part taxon-name-part-type="genus" reg="Alloclavaria">Alloclavaria</tp:taxon-name-part> <tp:taxon-name-part taxon-name-part-type="species" reg="purpurea">purpurea</tp:taxon-name-part></tp:taxon-name>
                  </italic>
                </td><td rowspan="1" colspan="1">Miettinen 18831</td><td rowspan="1" colspan="1">US</td><td rowspan="1" colspan="1">
                  <ext-link xmlns:xlink="http://www.w3.org/1999/xlink" xlink:href="ON188807" ext-link-type="gen" xlink:type="simple">ON188807</ext-link>
                </td><td rowspan="1" colspan="1">
                  <ext-link xmlns:xlink="http://www.w3.org/1999/xlink" xlink:href="ON188807" ext-link-type="gen" xlink:type="simple">ON188807</ext-link>
                </td><td rowspan="1" colspan="1">
                  <ext-link xmlns:xlink="http://www.w3.org/1999/xlink" xlink:href="OQ776787" ext-link-type="gen" xlink:type="simple">OQ776787</ext-link>
                </td><td rowspan="1" colspan="1">
                  <ext-link xmlns:xlink="http://www.w3.org/1999/xlink" xlink:href="OQ776825" ext-link-type="gen" xlink:type="simple">OQ776825</ext-link>
                </td><td rowspan="1" colspan="1">
                  <ext-link xmlns:xlink="http://www.w3.org/1999/xlink" xlink:href="ON228494" ext-link-type="gen" xlink:type="simple">ON228494</ext-link>
                </td><td rowspan="1" colspan="1">
                  <xref ref-type="bibr" rid="B49">Viner et al. 2024</xref>
                </td></tr><tr><td rowspan="1" colspan="1">
                  <italic>
                    <tp:taxon-name><tp:taxon-name-part taxon-name-part-type="genus" reg="Antella">Antella</tp:taxon-name-part> <tp:taxon-name-part taxon-name-part-type="species" reg="americana">americana</tp:taxon-name-part></tp:taxon-name>
                  </italic>
                </td><td rowspan="1" colspan="1">HHB-4100-Sp</td><td rowspan="1" colspan="1">US</td><td rowspan="1" colspan="1">
                  <ext-link xmlns:xlink="http://www.w3.org/1999/xlink" xlink:href="KP135316" ext-link-type="gen" xlink:type="simple">KP135316</ext-link>
                </td><td rowspan="1" colspan="1">
                  <ext-link xmlns:xlink="http://www.w3.org/1999/xlink" xlink:href="KP135196" ext-link-type="gen" xlink:type="simple">KP135196</ext-link>
                </td><td rowspan="1" colspan="1"/><td rowspan="1" colspan="1">
                  <ext-link xmlns:xlink="http://www.w3.org/1999/xlink" xlink:href="KP134885" ext-link-type="gen" xlink:type="simple">KP134885</ext-link>
                </td><td rowspan="1" colspan="1"/><td rowspan="1" colspan="1">
                  <xref ref-type="bibr" rid="B15">Floudas and Hibbett 2015</xref>
                </td></tr><tr><td rowspan="1" colspan="1">
                  <italic>
                    <tp:taxon-name><tp:taxon-name-part taxon-name-part-type="genus" reg="Antella">Antella</tp:taxon-name-part> <tp:taxon-name-part taxon-name-part-type="species" reg="chinensis">chinensis</tp:taxon-name-part></tp:taxon-name>
                  </italic>
                </td><td rowspan="1" colspan="1">Dai 9019</td><td rowspan="1" colspan="1">CN</td><td rowspan="1" colspan="1">
                  <ext-link xmlns:xlink="http://www.w3.org/1999/xlink" xlink:href="JX110844" ext-link-type="gen" xlink:type="simple">JX110844</ext-link>
                </td><td rowspan="1" colspan="1">
                  <ext-link xmlns:xlink="http://www.w3.org/1999/xlink" xlink:href="KC485542" ext-link-type="gen" xlink:type="simple">KC485542</ext-link>
                </td><td rowspan="1" colspan="1"/><td rowspan="1" colspan="1"/><td rowspan="1" colspan="1"/><td rowspan="1" colspan="1">
                  <xref ref-type="bibr" rid="B63">Yuan 2013</xref>
                </td></tr><tr><td rowspan="1" colspan="1">
                  <italic>
                    <tp:taxon-name><tp:taxon-name-part taxon-name-part-type="genus" reg="Antrodiella">Antrodiella</tp:taxon-name-part> <tp:taxon-name-part taxon-name-part-type="species" reg="faginea">faginea</tp:taxon-name-part></tp:taxon-name>
                  </italic>
                </td><td rowspan="1" colspan="1">KHL 11977</td><td rowspan="1" colspan="1">NO</td><td rowspan="1" colspan="1">
                  <ext-link xmlns:xlink="http://www.w3.org/1999/xlink" xlink:href="JN710514" ext-link-type="gen" xlink:type="simple">JN710514</ext-link>
                </td><td rowspan="1" colspan="1">
                  <ext-link xmlns:xlink="http://www.w3.org/1999/xlink" xlink:href="JN710514" ext-link-type="gen" xlink:type="simple">JN710514</ext-link>
                </td><td rowspan="1" colspan="1">
                  <ext-link xmlns:xlink="http://www.w3.org/1999/xlink" xlink:href="JN710712" ext-link-type="gen" xlink:type="simple">JN710712</ext-link>
                </td><td rowspan="1" colspan="1"/><td rowspan="1" colspan="1">
                  <ext-link xmlns:xlink="http://www.w3.org/1999/xlink" xlink:href="JN710658" ext-link-type="gen" xlink:type="simple">JN710658</ext-link>
                </td><td rowspan="1" colspan="1">
                  <xref ref-type="bibr" rid="B33">Miettinen et al. 2012</xref>
                </td></tr><tr><td rowspan="1" colspan="1">
                  <italic>
                    <tp:taxon-name><tp:taxon-name-part taxon-name-part-type="genus" reg="Antrodiella">Antrodiella</tp:taxon-name-part> <tp:taxon-name-part taxon-name-part-type="species" reg="micra">micra</tp:taxon-name-part></tp:taxon-name>
                  </italic>
                </td><td rowspan="1" colspan="1">CLZhao 10185</td><td rowspan="1" colspan="1">CN</td><td rowspan="1" colspan="1">
                  <ext-link xmlns:xlink="http://www.w3.org/1999/xlink" xlink:href="MZ713651" ext-link-type="gen" xlink:type="simple">MZ713651</ext-link>
                </td><td rowspan="1" colspan="1">
                  <ext-link xmlns:xlink="http://www.w3.org/1999/xlink" xlink:href="MZ713834" ext-link-type="gen" xlink:type="simple">MZ713834</ext-link>
                </td><td rowspan="1" colspan="1">
                  <ext-link xmlns:xlink="http://www.w3.org/1999/xlink" xlink:href="OK000964" ext-link-type="gen" xlink:type="simple">OK000964</ext-link>
                </td><td rowspan="1" colspan="1">
                  <ext-link xmlns:xlink="http://www.w3.org/1999/xlink" xlink:href="OK000925" ext-link-type="gen" xlink:type="simple">OK000925</ext-link>
                </td><td rowspan="1" colspan="1">
                  <ext-link xmlns:xlink="http://www.w3.org/1999/xlink" xlink:href="MZ958847" ext-link-type="gen" xlink:type="simple">MZ958847</ext-link>
                </td><td rowspan="1" colspan="1">Wu and Zhao (unpub.)</td></tr><tr><td rowspan="1" colspan="1">
                  <italic>
                    <tp:taxon-name><tp:taxon-name-part taxon-name-part-type="genus" reg="Antrodiella">Antrodiella</tp:taxon-name-part> <tp:taxon-name-part taxon-name-part-type="species" reg="stipitata">stipitata</tp:taxon-name-part></tp:taxon-name>
                  </italic>
                </td><td rowspan="1" colspan="1">FD–136</td><td rowspan="1" colspan="1">US</td><td rowspan="1" colspan="1">
                  <ext-link xmlns:xlink="http://www.w3.org/1999/xlink" xlink:href="KP135314" ext-link-type="gen" xlink:type="simple">KP135314</ext-link>
                </td><td rowspan="1" colspan="1">
                  <ext-link xmlns:xlink="http://www.w3.org/1999/xlink" xlink:href="KP135197" ext-link-type="gen" xlink:type="simple">KP135197</ext-link>
                </td><td rowspan="1" colspan="1"/><td rowspan="1" colspan="1">
                  <ext-link xmlns:xlink="http://www.w3.org/1999/xlink" xlink:href="KP134886" ext-link-type="gen" xlink:type="simple">KP134886</ext-link>
                </td><td rowspan="1" colspan="1"/><td rowspan="1" colspan="1">
                  <xref ref-type="bibr" rid="B15">Floudas and Hibbett 2015</xref>
                </td></tr><tr><td rowspan="1" colspan="1">
                  <italic>
                    <tp:taxon-name><tp:taxon-name-part taxon-name-part-type="genus" reg="Antrodiella">Antrodiella</tp:taxon-name-part> <tp:taxon-name-part taxon-name-part-type="species" reg="trivialis">trivialis</tp:taxon-name-part></tp:taxon-name>
                  </italic>
                </td><td rowspan="1" colspan="1">MCW 369/12</td><td rowspan="1" colspan="1">BR</td><td rowspan="1" colspan="1">
                  <ext-link xmlns:xlink="http://www.w3.org/1999/xlink" xlink:href="MH475302" ext-link-type="gen" xlink:type="simple">MH475302</ext-link>
                </td><td rowspan="1" colspan="1">
                  <ext-link xmlns:xlink="http://www.w3.org/1999/xlink" xlink:href="MH475302" ext-link-type="gen" xlink:type="simple">MH475302</ext-link>
                </td><td rowspan="1" colspan="1">
                  <ext-link xmlns:xlink="http://www.w3.org/1999/xlink" xlink:href="MH475314" ext-link-type="gen" xlink:type="simple">MH475314</ext-link>
                </td><td rowspan="1" colspan="1"/><td rowspan="1" colspan="1"/><td rowspan="1" colspan="1">
                  <xref ref-type="bibr" rid="B57">Westphalen et al. 2019</xref>
                </td></tr><tr><td rowspan="1" colspan="1">
                  <italic>
                    <tp:taxon-name><tp:taxon-name-part taxon-name-part-type="genus" reg="Aphanobasidium">Aphanobasidium</tp:taxon-name-part> <tp:taxon-name-part taxon-name-part-type="species" reg="pseudotsugae">pseudotsugae</tp:taxon-name-part></tp:taxon-name>
                  </italic>
                </td><td rowspan="1" colspan="1">CFMR:HHB-822</td><td rowspan="1" colspan="1">US</td><td rowspan="1" colspan="1">
                  <ext-link xmlns:xlink="http://www.w3.org/1999/xlink" xlink:href="GU187509" ext-link-type="gen" xlink:type="simple">GU187509</ext-link>
                </td><td rowspan="1" colspan="1">
                  <ext-link xmlns:xlink="http://www.w3.org/1999/xlink" xlink:href="GU187567" ext-link-type="gen" xlink:type="simple">GU187567</ext-link>
                </td><td rowspan="1" colspan="1">
                  <ext-link xmlns:xlink="http://www.w3.org/1999/xlink" xlink:href="GU187695" ext-link-type="gen" xlink:type="simple">GU187695</ext-link>
                </td><td rowspan="1" colspan="1">
                  <ext-link xmlns:xlink="http://www.w3.org/1999/xlink" xlink:href="GU187455" ext-link-type="gen" xlink:type="simple">GU187455</ext-link>
                </td><td rowspan="1" colspan="1"/><td rowspan="1" colspan="1">
                  <xref ref-type="bibr" rid="B3">Binder et al. 2010</xref>
                </td></tr><tr><td rowspan="1" colspan="1">
                  <italic>
                    <tp:taxon-name><tp:taxon-name-part taxon-name-part-type="genus" reg="Atraporiella">Atraporiella</tp:taxon-name-part> <tp:taxon-name-part taxon-name-part-type="species" reg="neotropica">neotropica</tp:taxon-name-part></tp:taxon-name>
                  </italic>
                </td><td rowspan="1" colspan="1">Ryvarden 4447</td><td rowspan="1" colspan="1">BZ</td><td rowspan="1" colspan="1">
                  <ext-link xmlns:xlink="http://www.w3.org/1999/xlink" xlink:href="HQ659221" ext-link-type="gen" xlink:type="simple">HQ659221</ext-link>
                </td><td rowspan="1" colspan="1">
                  <ext-link xmlns:xlink="http://www.w3.org/1999/xlink" xlink:href="HQ659221" ext-link-type="gen" xlink:type="simple">HQ659221</ext-link>
                </td><td rowspan="1" colspan="1"/><td rowspan="1" colspan="1"/><td rowspan="1" colspan="1"/><td rowspan="1" colspan="1">Miettinen and Rajchenberg 2012</td></tr><tr><td rowspan="1" colspan="1">
                  <italic>
                    <tp:taxon-name><tp:taxon-name-part taxon-name-part-type="genus" reg="Atraporiella">Atraporiella</tp:taxon-name-part> <tp:taxon-name-part taxon-name-part-type="species" reg="yunnanensis">yunnanensis</tp:taxon-name-part></tp:taxon-name>
                  </italic>
                </td><td rowspan="1" colspan="1">CLZhao 604</td><td rowspan="1" colspan="1">CN</td><td rowspan="1" colspan="1">
                  <ext-link xmlns:xlink="http://www.w3.org/1999/xlink" xlink:href="MF962482" ext-link-type="gen" xlink:type="simple">MF962482</ext-link>
                </td><td rowspan="1" colspan="1">
                  <ext-link xmlns:xlink="http://www.w3.org/1999/xlink" xlink:href="MF962485" ext-link-type="gen" xlink:type="simple">MF962485</ext-link>
                </td><td rowspan="1" colspan="1">
                  <ext-link xmlns:xlink="http://www.w3.org/1999/xlink" xlink:href="OK000966" ext-link-type="gen" xlink:type="simple">OK000966</ext-link>
                </td><td rowspan="1" colspan="1"/><td rowspan="1" colspan="1">
                  <ext-link xmlns:xlink="http://www.w3.org/1999/xlink" xlink:href="MZ958849" ext-link-type="gen" xlink:type="simple">MZ958849</ext-link>
                </td><td rowspan="1" colspan="1">
                  <xref ref-type="bibr" rid="B62">Wu et al. 2017</xref>
                </td></tr><tr><td rowspan="1" colspan="1">
                  <italic>
                    <tp:taxon-name><tp:taxon-name-part taxon-name-part-type="genus" reg="Austeria">Austeria</tp:taxon-name-part> <tp:taxon-name-part taxon-name-part-type="species" reg="citrea">citrea</tp:taxon-name-part></tp:taxon-name>
                  </italic>
                </td><td rowspan="1" colspan="1">X1171</td><td rowspan="1" colspan="1">NZ</td><td rowspan="1" colspan="1">
                  <ext-link xmlns:xlink="http://www.w3.org/1999/xlink" xlink:href="JN710511" ext-link-type="gen" xlink:type="simple">JN710511</ext-link>
                </td><td rowspan="1" colspan="1">
                  <ext-link xmlns:xlink="http://www.w3.org/1999/xlink" xlink:href="JN710511" ext-link-type="gen" xlink:type="simple">JN710511</ext-link>
                </td><td rowspan="1" colspan="1"/><td rowspan="1" colspan="1"/><td rowspan="1" colspan="1"/><td rowspan="1" colspan="1">
                  <xref ref-type="bibr" rid="B33">Miettinen et al. 2012</xref>
                </td></tr><tr><td rowspan="1" colspan="1">
                  <italic>
                    <tp:taxon-name><tp:taxon-name-part taxon-name-part-type="genus" reg="Butyrea">Butyrea</tp:taxon-name-part> <tp:taxon-name-part taxon-name-part-type="species" reg="luteoalba">luteoalba</tp:taxon-name-part></tp:taxon-name>
                  </italic>
                </td><td rowspan="1" colspan="1">FP–105786</td><td rowspan="1" colspan="1">US</td><td rowspan="1" colspan="1">
                  <ext-link xmlns:xlink="http://www.w3.org/1999/xlink" xlink:href="KP135320" ext-link-type="gen" xlink:type="simple">KP135320</ext-link>
                </td><td rowspan="1" colspan="1">
                  <ext-link xmlns:xlink="http://www.w3.org/1999/xlink" xlink:href="KP135226" ext-link-type="gen" xlink:type="simple">KP135226</ext-link>
                </td><td rowspan="1" colspan="1"/><td rowspan="1" colspan="1">
                  <ext-link xmlns:xlink="http://www.w3.org/1999/xlink" xlink:href="KP134887" ext-link-type="gen" xlink:type="simple">KP134887</ext-link>
                </td><td rowspan="1" colspan="1"/><td rowspan="1" colspan="1">
                  <xref ref-type="bibr" rid="B15">Floudas and Hibbett 2015</xref>
                </td></tr><tr><td rowspan="1" colspan="1">
                  <italic>
                    <tp:taxon-name><tp:taxon-name-part taxon-name-part-type="genus" reg="Butyrea">Butyrea</tp:taxon-name-part> <tp:taxon-name-part taxon-name-part-type="species" reg="luteoalba">luteoalba</tp:taxon-name-part></tp:taxon-name>
                  </italic>
                </td><td rowspan="1" colspan="1">KHL 13238b</td><td rowspan="1" colspan="1">EE</td><td rowspan="1" colspan="1">
                  <ext-link xmlns:xlink="http://www.w3.org/1999/xlink" xlink:href="JN710558" ext-link-type="gen" xlink:type="simple">JN710558</ext-link>
                </td><td rowspan="1" colspan="1">
                  <ext-link xmlns:xlink="http://www.w3.org/1999/xlink" xlink:href="JN710558" ext-link-type="gen" xlink:type="simple">JN710558</ext-link>
                </td><td rowspan="1" colspan="1">
                  <ext-link xmlns:xlink="http://www.w3.org/1999/xlink" xlink:href="JN710719" ext-link-type="gen" xlink:type="simple">JN710719</ext-link>
                </td><td rowspan="1" colspan="1"/><td rowspan="1" colspan="1">
                  <ext-link xmlns:xlink="http://www.w3.org/1999/xlink" xlink:href="JN710682" ext-link-type="gen" xlink:type="simple">JN710682</ext-link>
                </td><td rowspan="1" colspan="1">
                  <xref ref-type="bibr" rid="B33">Miettinen et al. 2012</xref>
                </td></tr><tr><td rowspan="1" colspan="1">
                  <italic>
                    <tp:taxon-name><tp:taxon-name-part taxon-name-part-type="genus" reg="Butyrea">Butyrea</tp:taxon-name-part> <tp:taxon-name-part taxon-name-part-type="species" reg="japonica">japonica</tp:taxon-name-part></tp:taxon-name>
                  </italic>
                </td><td rowspan="1" colspan="1">MN 1065</td><td rowspan="1" colspan="1">JP</td><td rowspan="1" colspan="1">
                  <ext-link xmlns:xlink="http://www.w3.org/1999/xlink" xlink:href="JN710556" ext-link-type="gen" xlink:type="simple">JN710556</ext-link>
                </td><td rowspan="1" colspan="1">
                  <ext-link xmlns:xlink="http://www.w3.org/1999/xlink" xlink:href="JN710556" ext-link-type="gen" xlink:type="simple">JN710556</ext-link>
                </td><td rowspan="1" colspan="1">
                  <ext-link xmlns:xlink="http://www.w3.org/1999/xlink" xlink:href="JN710718" ext-link-type="gen" xlink:type="simple">JN710718</ext-link>
                </td><td rowspan="1" colspan="1"/><td rowspan="1" colspan="1">
                  <ext-link xmlns:xlink="http://www.w3.org/1999/xlink" xlink:href="JN710680" ext-link-type="gen" xlink:type="simple">JN710680</ext-link>
                </td><td rowspan="1" colspan="1">
                  <xref ref-type="bibr" rid="B33">Miettinen et al. 2012</xref>
                </td></tr><tr><td rowspan="1" colspan="1">
                  <italic>
                    <tp:taxon-name><tp:taxon-name-part taxon-name-part-type="genus" reg="Cabalodontia">Cabalodontia</tp:taxon-name-part> <tp:taxon-name-part taxon-name-part-type="species" reg="albofibrillosa">albofibrillosa</tp:taxon-name-part></tp:taxon-name>
                  </italic>
                </td><td rowspan="1" colspan="1">CLZhao 5032</td><td rowspan="1" colspan="1">CN</td><td rowspan="1" colspan="1">
                  <ext-link xmlns:xlink="http://www.w3.org/1999/xlink" xlink:href="MW204589" ext-link-type="gen" xlink:type="simple">MW204589</ext-link>
                </td><td rowspan="1" colspan="1">
                  <ext-link xmlns:xlink="http://www.w3.org/1999/xlink" xlink:href="MW204578" ext-link-type="gen" xlink:type="simple">MW204578</ext-link>
                </td><td rowspan="1" colspan="1">
                  <ext-link xmlns:xlink="http://www.w3.org/1999/xlink" xlink:href="OK000982" ext-link-type="gen" xlink:type="simple">OK000982</ext-link>
                </td><td rowspan="1" colspan="1">
                  <ext-link xmlns:xlink="http://www.w3.org/1999/xlink" xlink:href="OK000935" ext-link-type="gen" xlink:type="simple">OK000935</ext-link>
                </td><td rowspan="1" colspan="1">
                  <ext-link xmlns:xlink="http://www.w3.org/1999/xlink" xlink:href="MZ958886" ext-link-type="gen" xlink:type="simple">MZ958886</ext-link>
                </td><td rowspan="1" colspan="1">
                  <xref ref-type="bibr" rid="B60">Wu et al. 2021a</xref>
                </td></tr><tr><td rowspan="1" colspan="1">
                  <italic>
                    <tp:taxon-name><tp:taxon-name-part taxon-name-part-type="genus" reg="Cabalodontia">Cabalodontia</tp:taxon-name-part> <tp:taxon-name-part taxon-name-part-type="species" reg="albofibrillosa">albofibrillosa</tp:taxon-name-part></tp:taxon-name>
                  </italic>
                </td><td rowspan="1" colspan="1">CLZhao 5024</td><td rowspan="1" colspan="1">CN</td><td rowspan="1" colspan="1">
                  <ext-link xmlns:xlink="http://www.w3.org/1999/xlink" xlink:href="MW204587" ext-link-type="gen" xlink:type="simple">MW204587</ext-link>
                </td><td rowspan="1" colspan="1">
                  <ext-link xmlns:xlink="http://www.w3.org/1999/xlink" xlink:href="MW204576" ext-link-type="gen" xlink:type="simple">MW204576</ext-link>
                </td><td rowspan="1" colspan="1">
                  <ext-link xmlns:xlink="http://www.w3.org/1999/xlink" xlink:href="OK000980" ext-link-type="gen" xlink:type="simple">OK000980</ext-link>
                </td><td rowspan="1" colspan="1">
                  <ext-link xmlns:xlink="http://www.w3.org/1999/xlink" xlink:href="OK000933" ext-link-type="gen" xlink:type="simple">OK000933</ext-link>
                </td><td rowspan="1" colspan="1">
                  <ext-link xmlns:xlink="http://www.w3.org/1999/xlink" xlink:href="MZ958884" ext-link-type="gen" xlink:type="simple">MZ958884</ext-link>
                </td><td rowspan="1" colspan="1">
                  <xref ref-type="bibr" rid="B60">Wu et al. 2021a</xref>
                </td></tr><tr><td rowspan="1" colspan="1">
                  <italic>
                    <tp:taxon-name><tp:taxon-name-part taxon-name-part-type="genus" reg="Cabalodontia">Cabalodontia</tp:taxon-name-part> <tp:taxon-name-part taxon-name-part-type="species" reg="albofibrillosa">albofibrillosa</tp:taxon-name-part></tp:taxon-name>
                  </italic>
                </td><td rowspan="1" colspan="1">CLZhao 8722</td><td rowspan="1" colspan="1">CN</td><td rowspan="1" colspan="1">
                  <ext-link xmlns:xlink="http://www.w3.org/1999/xlink" xlink:href="MZ713669" ext-link-type="gen" xlink:type="simple">MZ713669</ext-link>
                </td><td rowspan="1" colspan="1">
                  <ext-link xmlns:xlink="http://www.w3.org/1999/xlink" xlink:href="MZ713811" ext-link-type="gen" xlink:type="simple">MZ713811</ext-link>
                </td><td rowspan="1" colspan="1"/><td rowspan="1" colspan="1"/><td rowspan="1" colspan="1"/><td rowspan="1" colspan="1">Wu and Zhao (unpub.)</td></tr><tr><td rowspan="1" colspan="1">
                  <italic>
                    <tp:taxon-name><tp:taxon-name-part taxon-name-part-type="genus" reg="Cabalodontia">Cabalodontia</tp:taxon-name-part> <tp:taxon-name-part taxon-name-part-type="species" reg="albofibrillosa">albofibrillosa</tp:taxon-name-part></tp:taxon-name>
                  </italic>
                </td><td rowspan="1" colspan="1">SWFC 006394</td><td rowspan="1" colspan="1">CN</td><td rowspan="1" colspan="1">
                  <ext-link xmlns:xlink="http://www.w3.org/1999/xlink" xlink:href="MK894083" ext-link-type="gen" xlink:type="simple">MK894083</ext-link>
                </td><td rowspan="1" colspan="1"/><td rowspan="1" colspan="1"/><td rowspan="1" colspan="1"/><td rowspan="1" colspan="1"/><td rowspan="1" colspan="1">Zhao (unpub.)</td></tr><tr><td rowspan="1" colspan="1">
                  <italic>
                    <tp:taxon-name><tp:taxon-name-part taxon-name-part-type="genus" reg="Cabalodontia">Cabalodontia</tp:taxon-name-part> <tp:taxon-name-part taxon-name-part-type="species" reg="albofibrillosa">albofibrillosa</tp:taxon-name-part></tp:taxon-name>
                  </italic>
                </td><td rowspan="1" colspan="1">Sanyal 6903</td><td rowspan="1" colspan="1">IN</td><td rowspan="1" colspan="1">
                  <ext-link xmlns:xlink="http://www.w3.org/1999/xlink" xlink:href="KP401770" ext-link-type="gen" xlink:type="simple">KP401770</ext-link>
                </td><td rowspan="1" colspan="1"/><td rowspan="1" colspan="1"/><td rowspan="1" colspan="1"/><td rowspan="1" colspan="1"/><td rowspan="1" colspan="1">Sanyal (unpub.)</td></tr><tr><td rowspan="1" colspan="1">
                  <italic>
                    <tp:taxon-name><tp:taxon-name-part taxon-name-part-type="genus" reg="Cabalodontia">Cabalodontia</tp:taxon-name-part> <tp:taxon-name-part taxon-name-part-type="species" reg="albofulva">albofulva</tp:taxon-name-part></tp:taxon-name>
                  </italic>
                </td><td rowspan="1" colspan="1">MCW 563/17</td><td rowspan="1" colspan="1">BR</td><td rowspan="1" colspan="1">
                  <ext-link xmlns:xlink="http://www.w3.org/1999/xlink" xlink:href="PX523825" ext-link-type="gen" xlink:type="simple">PX523825</ext-link>
                </td><td rowspan="1" colspan="1">
                  <ext-link xmlns:xlink="http://www.w3.org/1999/xlink" xlink:href="PX523825" ext-link-type="gen" xlink:type="simple">PX523825</ext-link>
                </td><td rowspan="1" colspan="1">
                  <ext-link xmlns:xlink="http://www.w3.org/1999/xlink" xlink:href="PX289988" ext-link-type="gen" xlink:type="simple">PX289988</ext-link>
                </td><td rowspan="1" colspan="1">
                  <ext-link xmlns:xlink="http://www.w3.org/1999/xlink" xlink:href="PX289990" ext-link-type="gen" xlink:type="simple">PX289990</ext-link>
                </td><td rowspan="1" colspan="1"/><td rowspan="1" colspan="1">This study</td></tr><tr><td rowspan="1" colspan="1">
                  <italic>
                    <tp:taxon-name><tp:taxon-name-part taxon-name-part-type="genus" reg="Cabalodontia">Cabalodontia</tp:taxon-name-part> <tp:taxon-name-part taxon-name-part-type="species" reg="brunnea">brunnea</tp:taxon-name-part></tp:taxon-name>
                  </italic>
                </td><td rowspan="1" colspan="1">MCW 600/18</td><td rowspan="1" colspan="1">BR</td><td rowspan="1" colspan="1">
                  <ext-link xmlns:xlink="http://www.w3.org/1999/xlink" xlink:href="PX523826" ext-link-type="gen" xlink:type="simple">PX523826</ext-link>
                </td><td rowspan="1" colspan="1">
                  <ext-link xmlns:xlink="http://www.w3.org/1999/xlink" xlink:href="PX523826" ext-link-type="gen" xlink:type="simple">PX523826</ext-link>
                </td><td rowspan="1" colspan="1">
                  <ext-link xmlns:xlink="http://www.w3.org/1999/xlink" xlink:href="PX289989" ext-link-type="gen" xlink:type="simple">PX289989</ext-link>
                </td><td rowspan="1" colspan="1"/><td rowspan="1" colspan="1"/><td rowspan="1" colspan="1">This study</td></tr><tr><td rowspan="1" colspan="1">
                  <italic>
                    <tp:taxon-name><tp:taxon-name-part taxon-name-part-type="genus" reg="Cabalodontia">Cabalodontia</tp:taxon-name-part> <tp:taxon-name-part taxon-name-part-type="species" reg="delicata">delicata</tp:taxon-name-part></tp:taxon-name>
                  </italic>
                </td><td rowspan="1" colspan="1">MCW 693/19</td><td rowspan="1" colspan="1">BR</td><td rowspan="1" colspan="1">
                  <ext-link xmlns:xlink="http://www.w3.org/1999/xlink" xlink:href="MT849297" ext-link-type="gen" xlink:type="simple">MT849297</ext-link>
                </td><td rowspan="1" colspan="1">
                  <ext-link xmlns:xlink="http://www.w3.org/1999/xlink" xlink:href="MT849297" ext-link-type="gen" xlink:type="simple">MT849297</ext-link>
                </td><td rowspan="1" colspan="1">
                  <ext-link xmlns:xlink="http://www.w3.org/1999/xlink" xlink:href="MT833936" ext-link-type="gen" xlink:type="simple">MT833936</ext-link>
                </td><td rowspan="1" colspan="1">
                  <ext-link xmlns:xlink="http://www.w3.org/1999/xlink" xlink:href="MT833948" ext-link-type="gen" xlink:type="simple">MT833948</ext-link>
                </td><td rowspan="1" colspan="1"/><td rowspan="1" colspan="1">
                  <xref ref-type="bibr" rid="B58">Westphalen et al. 2021</xref>
                </td></tr><tr><td rowspan="1" colspan="1">
                  <italic>
                    <tp:taxon-name><tp:taxon-name-part taxon-name-part-type="genus" reg="Cabalodontia">Cabalodontia</tp:taxon-name-part> <tp:taxon-name-part taxon-name-part-type="species" reg="delicata">delicata</tp:taxon-name-part></tp:taxon-name>
                  </italic>
                </td><td rowspan="1" colspan="1">MCW 564/17</td><td rowspan="1" colspan="1">BR</td><td rowspan="1" colspan="1">
                  <ext-link xmlns:xlink="http://www.w3.org/1999/xlink" xlink:href="MT849295" ext-link-type="gen" xlink:type="simple">MT849295</ext-link>
                </td><td rowspan="1" colspan="1">
                  <ext-link xmlns:xlink="http://www.w3.org/1999/xlink" xlink:href="MT849295" ext-link-type="gen" xlink:type="simple">MT849295</ext-link>
                </td><td rowspan="1" colspan="1">
                  <ext-link xmlns:xlink="http://www.w3.org/1999/xlink" xlink:href="MT833934" ext-link-type="gen" xlink:type="simple">MT833934</ext-link>
                </td><td rowspan="1" colspan="1">
                  <ext-link xmlns:xlink="http://www.w3.org/1999/xlink" xlink:href="MT833947" ext-link-type="gen" xlink:type="simple">MT833947</ext-link>
                </td><td rowspan="1" colspan="1">
                  <ext-link xmlns:xlink="http://www.w3.org/1999/xlink" xlink:href="PX512156" ext-link-type="gen" xlink:type="simple">PX512156</ext-link>
                </td><td rowspan="1" colspan="1">
                  <xref ref-type="bibr" rid="B58">Westphalen et al. 2021</xref>
                </td></tr><tr><td rowspan="1" colspan="1">
                  <italic>
                    <tp:taxon-name><tp:taxon-name-part taxon-name-part-type="genus" reg="Cabalodontia">Cabalodontia</tp:taxon-name-part> <tp:taxon-name-part taxon-name-part-type="species" reg="lincangense">lincangense</tp:taxon-name-part></tp:taxon-name>
                  </italic>
                </td><td rowspan="1" colspan="1">Zhao24988</td><td rowspan="1" colspan="1">CN</td><td rowspan="1" colspan="1">
                  <ext-link xmlns:xlink="http://www.w3.org/1999/xlink" xlink:href="OR096196" ext-link-type="gen" xlink:type="simple">OR096196</ext-link>
                </td><td rowspan="1" colspan="1">
                  <ext-link xmlns:xlink="http://www.w3.org/1999/xlink" xlink:href="OR461455" ext-link-type="gen" xlink:type="simple">OR461455</ext-link>
                </td><td rowspan="1" colspan="1">
                  <ext-link xmlns:xlink="http://www.w3.org/1999/xlink" xlink:href="OR541930" ext-link-type="gen" xlink:type="simple">OR541930</ext-link>
                </td><td rowspan="1" colspan="1">
                  <ext-link xmlns:xlink="http://www.w3.org/1999/xlink" xlink:href="OR683157" ext-link-type="gen" xlink:type="simple">OR683157</ext-link>
                </td><td rowspan="1" colspan="1">
                  <ext-link xmlns:xlink="http://www.w3.org/1999/xlink" xlink:href="OR469126" ext-link-type="gen" xlink:type="simple">OR469126</ext-link>
                </td><td rowspan="1" colspan="1">
                  <xref ref-type="bibr" rid="B11">Dong et al. 2024</xref>
                </td></tr><tr><td rowspan="1" colspan="1">
                  <italic>
                    <tp:taxon-name>
                      <tp:taxon-name-part taxon-name-part-type="genus" reg="Cabalodontia">Cabalodontia</tp:taxon-name-part>
                      <tp:taxon-name-part taxon-name-part-type="species" reg="queletii">queletii</tp:taxon-name-part>
                    </tp:taxon-name>
                  </italic>
                </td><td rowspan="1" colspan="1">FCUG 722</td><td rowspan="1" colspan="1">SE</td><td rowspan="1" colspan="1">
                  <ext-link xmlns:xlink="http://www.w3.org/1999/xlink" xlink:href="AF141626" ext-link-type="gen" xlink:type="simple">AF141626</ext-link>
                </td><td rowspan="1" colspan="1"/><td rowspan="1" colspan="1"/><td rowspan="1" colspan="1"/><td rowspan="1" colspan="1"/><td rowspan="1" colspan="1">Hallenberg and Parmasto (unpub.)</td></tr><tr><td rowspan="1" colspan="1">
                  <italic>
                    <tp:taxon-name><tp:taxon-name-part taxon-name-part-type="genus" reg="Cabalodontia">Cabalodontia</tp:taxon-name-part> <tp:taxon-name-part taxon-name-part-type="species" reg="queletii">queletii</tp:taxon-name-part></tp:taxon-name>
                  </italic>
                </td><td rowspan="1" colspan="1">CBS: 233.56</td><td rowspan="1" colspan="1">FR</td><td rowspan="1" colspan="1">
                  <ext-link xmlns:xlink="http://www.w3.org/1999/xlink" xlink:href="MH857599" ext-link-type="gen" xlink:type="simple">MH857599</ext-link>
                </td><td rowspan="1" colspan="1">
                  <ext-link xmlns:xlink="http://www.w3.org/1999/xlink" xlink:href="MH869147" ext-link-type="gen" xlink:type="simple">MH869147</ext-link>
                </td><td rowspan="1" colspan="1"/><td rowspan="1" colspan="1"/><td rowspan="1" colspan="1"/><td rowspan="1" colspan="1">
                  <xref ref-type="bibr" rid="B50">Vu et al. 2019</xref>
                </td></tr><tr><td rowspan="1" colspan="1">
                  <italic>
                    <tp:taxon-name><tp:taxon-name-part taxon-name-part-type="genus" reg="Cabalodontia">Cabalodontia</tp:taxon-name-part> <tp:taxon-name-part taxon-name-part-type="species" reg="tenuissima">tenuissima</tp:taxon-name-part></tp:taxon-name>
                  </italic>
                </td><td rowspan="1" colspan="1">CLZhao 5100</td><td rowspan="1" colspan="1">CN</td><td rowspan="1" colspan="1">
                  <ext-link xmlns:xlink="http://www.w3.org/1999/xlink" xlink:href="MW204584" ext-link-type="gen" xlink:type="simple">MW204584</ext-link>
                </td><td rowspan="1" colspan="1">
                  <ext-link xmlns:xlink="http://www.w3.org/1999/xlink" xlink:href="MW204573" ext-link-type="gen" xlink:type="simple">MW204573</ext-link>
                </td><td rowspan="1" colspan="1"/><td rowspan="1" colspan="1"/><td rowspan="1" colspan="1">
                  <ext-link xmlns:xlink="http://www.w3.org/1999/xlink" xlink:href="MZ958882" ext-link-type="gen" xlink:type="simple">MZ958882</ext-link>
                </td><td rowspan="1" colspan="1">
                  <xref ref-type="bibr" rid="B60">Wu et al. 2021a</xref>
                </td></tr><tr><td rowspan="1" colspan="1">
                  <italic>
                    <tp:taxon-name><tp:taxon-name-part taxon-name-part-type="genus" reg="Cabalodontia">Cabalodontia</tp:taxon-name-part> <tp:taxon-name-part taxon-name-part-type="species" reg="tenuissima">tenuissima</tp:taxon-name-part></tp:taxon-name>
                  </italic>
                </td><td rowspan="1" colspan="1">CLZhao 3153</td><td rowspan="1" colspan="1">CN</td><td rowspan="1" colspan="1">
                  <ext-link xmlns:xlink="http://www.w3.org/1999/xlink" xlink:href="MW204582" ext-link-type="gen" xlink:type="simple">MW204582</ext-link>
                </td><td rowspan="1" colspan="1">
                  <ext-link xmlns:xlink="http://www.w3.org/1999/xlink" xlink:href="MW204571" ext-link-type="gen" xlink:type="simple">MW204571</ext-link>
                </td><td rowspan="1" colspan="1"/><td rowspan="1" colspan="1">
                  <ext-link xmlns:xlink="http://www.w3.org/1999/xlink" xlink:href="OK000932" ext-link-type="gen" xlink:type="simple">OK000932</ext-link>
                </td><td rowspan="1" colspan="1">
                  <ext-link xmlns:xlink="http://www.w3.org/1999/xlink" xlink:href="MZ958881" ext-link-type="gen" xlink:type="simple">MZ958881</ext-link>
                </td><td rowspan="1" colspan="1">
                  <xref ref-type="bibr" rid="B60">Wu et al. 2021a</xref>
                </td></tr><tr><td rowspan="1" colspan="1">
                  <italic>
                    <tp:taxon-name><tp:taxon-name-part taxon-name-part-type="genus" reg="Callistosporium">Callistosporium</tp:taxon-name-part> <tp:taxon-name-part taxon-name-part-type="species" reg="graminicolor">graminicolor</tp:taxon-name-part></tp:taxon-name>
                  </italic>
                </td><td rowspan="1" colspan="1">AFTOL-ID 978</td><td rowspan="1" colspan="1">US</td><td rowspan="1" colspan="1">
                  <ext-link xmlns:xlink="http://www.w3.org/1999/xlink" xlink:href="DQ484065" ext-link-type="gen" xlink:type="simple">DQ484065</ext-link>
                </td><td rowspan="1" colspan="1">
                  <ext-link xmlns:xlink="http://www.w3.org/1999/xlink" xlink:href="AY745702" ext-link-type="gen" xlink:type="simple">AY745702</ext-link>
                </td><td rowspan="1" colspan="1">
                  <ext-link xmlns:xlink="http://www.w3.org/1999/xlink" xlink:href="GU187761" ext-link-type="gen" xlink:type="simple">GU187761</ext-link>
                </td><td rowspan="1" colspan="1">
                  <ext-link xmlns:xlink="http://www.w3.org/1999/xlink" xlink:href="GU187493" ext-link-type="gen" xlink:type="simple">GU187493</ext-link>
                </td><td rowspan="1" colspan="1"/><td rowspan="1" colspan="1">
                  <xref ref-type="bibr" rid="B3">Binder et al. 2010</xref>
                </td></tr><tr><td rowspan="1" colspan="1">
                  <italic>
                    <tp:taxon-name><tp:taxon-name-part taxon-name-part-type="genus" reg="Cerrena">Cerrena</tp:taxon-name-part> <tp:taxon-name-part taxon-name-part-type="species" reg="unioclor">unioclor</tp:taxon-name-part></tp:taxon-name>
                  </italic>
                </td><td rowspan="1" colspan="1">KHL-GB</td><td rowspan="1" colspan="1">SE</td><td rowspan="1" colspan="1">
                  <ext-link xmlns:xlink="http://www.w3.org/1999/xlink" xlink:href="JQ031127" ext-link-type="gen" xlink:type="simple">JQ031127</ext-link>
                </td><td rowspan="1" colspan="1">
                  <ext-link xmlns:xlink="http://www.w3.org/1999/xlink" xlink:href="JQ031127" ext-link-type="gen" xlink:type="simple">JQ031127</ext-link>
                </td><td rowspan="1" colspan="1">
                  <ext-link xmlns:xlink="http://www.w3.org/1999/xlink" xlink:href="JX109891" ext-link-type="gen" xlink:type="simple">JX109891</ext-link>
                </td><td rowspan="1" colspan="1"/><td rowspan="1" colspan="1">
                  <ext-link xmlns:xlink="http://www.w3.org/1999/xlink" xlink:href="JN710663" ext-link-type="gen" xlink:type="simple">JN710663</ext-link>
                </td><td rowspan="1" colspan="1">
                  <xref ref-type="bibr" rid="B33">Miettinen et al. 2012</xref>
                </td></tr><tr><td rowspan="1" colspan="1">
                  <italic>
                    <tp:taxon-name><tp:taxon-name-part taxon-name-part-type="genus" reg="Citripora">Citripora</tp:taxon-name-part> <tp:taxon-name-part taxon-name-part-type="species" reg="afrocitrina">afrocitrina</tp:taxon-name-part></tp:taxon-name>
                  </italic>
                </td><td rowspan="1" colspan="1">X596</td><td rowspan="1" colspan="1">UG</td><td rowspan="1" colspan="1">
                  <ext-link xmlns:xlink="http://www.w3.org/1999/xlink" xlink:href="JN710508" ext-link-type="gen" xlink:type="simple">JN710508</ext-link>
                </td><td rowspan="1" colspan="1">
                  <ext-link xmlns:xlink="http://www.w3.org/1999/xlink" xlink:href="JN710508" ext-link-type="gen" xlink:type="simple">JN710508</ext-link>
                </td><td rowspan="1" colspan="1">
                  <ext-link xmlns:xlink="http://www.w3.org/1999/xlink" xlink:href="JN710710" ext-link-type="gen" xlink:type="simple">JN710710</ext-link>
                </td><td rowspan="1" colspan="1"/><td rowspan="1" colspan="1">
                  <ext-link xmlns:xlink="http://www.w3.org/1999/xlink" xlink:href="JN710655" ext-link-type="gen" xlink:type="simple">JN710655</ext-link>
                </td><td rowspan="1" colspan="1">
                  <xref ref-type="bibr" rid="B33">Miettinen et al. 2012</xref>
                </td></tr><tr><td rowspan="1" colspan="1">
                  <italic>
                    <tp:taxon-name><tp:taxon-name-part taxon-name-part-type="genus" reg="Citripora">Citripora</tp:taxon-name-part> <tp:taxon-name-part taxon-name-part-type="species" reg="bannaensis">bannaensis</tp:taxon-name-part></tp:taxon-name>
                  </italic>
                </td><td rowspan="1" colspan="1">X243</td><td rowspan="1" colspan="1">CN</td><td rowspan="1" colspan="1">
                  <ext-link xmlns:xlink="http://www.w3.org/1999/xlink" xlink:href="JN710526" ext-link-type="gen" xlink:type="simple">JN710526</ext-link>
                </td><td rowspan="1" colspan="1">
                  <ext-link xmlns:xlink="http://www.w3.org/1999/xlink" xlink:href="JN710526" ext-link-type="gen" xlink:type="simple">JN710526</ext-link>
                </td><td rowspan="1" colspan="1"/><td rowspan="1" colspan="1"/><td rowspan="1" colspan="1"/><td rowspan="1" colspan="1">
                  <xref ref-type="bibr" rid="B33">Miettinen et al. 2012</xref>
                </td></tr><tr><td rowspan="1" colspan="1">
                  <italic>
                    <tp:taxon-name><tp:taxon-name-part taxon-name-part-type="genus" reg="Coniferiporia">Coniferiporia</tp:taxon-name-part> <tp:taxon-name-part taxon-name-part-type="species" reg="weirii">weirii</tp:taxon-name-part></tp:taxon-name>
                  </italic>
                </td><td rowspan="1" colspan="1">FP-135667-SP</td><td rowspan="1" colspan="1">US</td><td rowspan="1" colspan="1">
                  <ext-link xmlns:xlink="http://www.w3.org/1999/xlink" xlink:href="MT420702" ext-link-type="gen" xlink:type="simple">MT420702</ext-link>
                </td><td rowspan="1" colspan="1">
                  <ext-link xmlns:xlink="http://www.w3.org/1999/xlink" xlink:href="MT416459" ext-link-type="gen" xlink:type="simple">MT416459</ext-link>
                </td><td rowspan="1" colspan="1">
                  <ext-link xmlns:xlink="http://www.w3.org/1999/xlink" xlink:href="MT470386" ext-link-type="gen" xlink:type="simple">MT470386</ext-link>
                </td><td rowspan="1" colspan="1">
                  <ext-link xmlns:xlink="http://www.w3.org/1999/xlink" xlink:href="MT376002" ext-link-type="gen" xlink:type="simple">MT376002</ext-link>
                </td><td rowspan="1" colspan="1">
                  <ext-link xmlns:xlink="http://www.w3.org/1999/xlink" xlink:href="MT386058" ext-link-type="gen" xlink:type="simple">MT386058</ext-link>
                </td><td rowspan="1" colspan="1">
                  <xref ref-type="bibr" rid="B54">Wang et al. 2022</xref>
                </td></tr><tr><td rowspan="1" colspan="1"><italic><tp:taxon-name><tp:taxon-name-part taxon-name-part-type="genus" reg="Cotylidia">Cotylidia</tp:taxon-name-part></tp:taxon-name></italic> sp.</td><td rowspan="1" colspan="1">AFTOL-ID 700</td><td rowspan="1" colspan="1">US</td><td rowspan="1" colspan="1">
                  <ext-link xmlns:xlink="http://www.w3.org/1999/xlink" xlink:href="AY854079" ext-link-type="gen" xlink:type="simple">AY854079</ext-link>
                </td><td rowspan="1" colspan="1">
                  <ext-link xmlns:xlink="http://www.w3.org/1999/xlink" xlink:href="AY629317" ext-link-type="gen" xlink:type="simple">AY629317</ext-link>
                </td><td rowspan="1" colspan="1">
                  <ext-link xmlns:xlink="http://www.w3.org/1999/xlink" xlink:href="AY885148" ext-link-type="gen" xlink:type="simple">AY885148</ext-link>
                </td><td rowspan="1" colspan="1">
                  <ext-link xmlns:xlink="http://www.w3.org/1999/xlink" xlink:href="AY864868" ext-link-type="gen" xlink:type="simple">AY864868</ext-link>
                </td><td rowspan="1" colspan="1"/><td rowspan="1" colspan="1">Wang et al. (unpub.)</td></tr><tr><td rowspan="1" colspan="1">
                  <italic>
                    <tp:taxon-name><tp:taxon-name-part taxon-name-part-type="genus" reg="Etheirodon">Etheirodon</tp:taxon-name-part> <tp:taxon-name-part taxon-name-part-type="species" reg="fimbriatum">fimbriatum</tp:taxon-name-part></tp:taxon-name>
                  </italic>
                </td><td rowspan="1" colspan="1">HR97926</td><td rowspan="1" colspan="1">CZ</td><td rowspan="1" colspan="1">
                  <ext-link xmlns:xlink="http://www.w3.org/1999/xlink" xlink:href="MT849299" ext-link-type="gen" xlink:type="simple">MT849299</ext-link>
                </td><td rowspan="1" colspan="1"/><td rowspan="1" colspan="1">
                  <ext-link xmlns:xlink="http://www.w3.org/1999/xlink" xlink:href="MT833937" ext-link-type="gen" xlink:type="simple">MT833937</ext-link>
                </td><td rowspan="1" colspan="1">
                  <ext-link xmlns:xlink="http://www.w3.org/1999/xlink" xlink:href="MT833954" ext-link-type="gen" xlink:type="simple">MT833954</ext-link>
                </td><td rowspan="1" colspan="1"/><td rowspan="1" colspan="1">
                  <xref ref-type="bibr" rid="B58">Westphalen et al. 2021</xref>
                </td></tr><tr><td rowspan="1" colspan="1">
                  <italic>
                    <tp:taxon-name><tp:taxon-name-part taxon-name-part-type="genus" reg="Etheirodon">Etheirodon</tp:taxon-name-part> <tp:taxon-name-part taxon-name-part-type="species" reg="fimbriatum">fimbriatum</tp:taxon-name-part></tp:taxon-name>
                  </italic>
                </td><td rowspan="1" colspan="1">HR98811</td><td rowspan="1" colspan="1">CZ</td><td rowspan="1" colspan="1">
                  <ext-link xmlns:xlink="http://www.w3.org/1999/xlink" xlink:href="MT849300" ext-link-type="gen" xlink:type="simple">MT849300</ext-link>
                </td><td rowspan="1" colspan="1"/><td rowspan="1" colspan="1">
                  <ext-link xmlns:xlink="http://www.w3.org/1999/xlink" xlink:href="MT833938" ext-link-type="gen" xlink:type="simple">MT833938</ext-link>
                </td><td rowspan="1" colspan="1">
                  <ext-link xmlns:xlink="http://www.w3.org/1999/xlink" xlink:href="MT833955" ext-link-type="gen" xlink:type="simple">MT833955</ext-link>
                </td><td rowspan="1" colspan="1"/><td rowspan="1" colspan="1">
                  <xref ref-type="bibr" rid="B58">Westphalen et al. 2021</xref>
                </td></tr><tr><td rowspan="1" colspan="1">
                  <italic>
                    <tp:taxon-name><tp:taxon-name-part taxon-name-part-type="genus" reg="Etheirodon">Etheirodon</tp:taxon-name-part> <tp:taxon-name-part taxon-name-part-type="uncertainty-rank">aff.</tp:taxon-name-part> <tp:taxon-name-part taxon-name-part-type="species" reg="fimbriatum">fimbriatum</tp:taxon-name-part></tp:taxon-name>
                  </italic>
                </td><td rowspan="1" colspan="1">FP-102075</td><td rowspan="1" colspan="1">US</td><td rowspan="1" colspan="1">
                  <ext-link xmlns:xlink="http://www.w3.org/1999/xlink" xlink:href="KY948821" ext-link-type="gen" xlink:type="simple">KY948821</ext-link>
                </td><td rowspan="1" colspan="1">
                  <ext-link xmlns:xlink="http://www.w3.org/1999/xlink" xlink:href="KY948864" ext-link-type="gen" xlink:type="simple">KY948864</ext-link>
                </td><td rowspan="1" colspan="1"/><td rowspan="1" colspan="1">
                  <ext-link xmlns:xlink="http://www.w3.org/1999/xlink" xlink:href="KY948950" ext-link-type="gen" xlink:type="simple">KY948950</ext-link>
                </td><td rowspan="1" colspan="1">
                  <ext-link xmlns:xlink="http://www.w3.org/1999/xlink" xlink:href="AF518695" ext-link-type="gen" xlink:type="simple">AF518695</ext-link>
                </td><td rowspan="1" colspan="1">
                  <xref ref-type="bibr" rid="B23">Justo et al. 2017</xref>
                </td></tr><tr><td rowspan="1" colspan="1">
                  <italic>
                    <tp:taxon-name><tp:taxon-name-part taxon-name-part-type="genus" reg="Etheirodon">Etheirodon</tp:taxon-name-part> <tp:taxon-name-part taxon-name-part-type="species" reg="purpureum">purpureum</tp:taxon-name-part></tp:taxon-name>
                  </italic>
                </td><td rowspan="1" colspan="1">MCW 642/18</td><td rowspan="1" colspan="1">BR</td><td rowspan="1" colspan="1">
                  <ext-link xmlns:xlink="http://www.w3.org/1999/xlink" xlink:href="MT849301" ext-link-type="gen" xlink:type="simple">MT849301</ext-link>
                </td><td rowspan="1" colspan="1">
                  <ext-link xmlns:xlink="http://www.w3.org/1999/xlink" xlink:href="MT849301" ext-link-type="gen" xlink:type="simple">MT849301</ext-link>
                </td><td rowspan="1" colspan="1">
                  <ext-link xmlns:xlink="http://www.w3.org/1999/xlink" xlink:href="MT833939" ext-link-type="gen" xlink:type="simple">MT833939</ext-link>
                </td><td rowspan="1" colspan="1"/><td rowspan="1" colspan="1"/><td rowspan="1" colspan="1">
                  <xref ref-type="bibr" rid="B58">Westphalen et al. 2021</xref>
                </td></tr><tr><td rowspan="1" colspan="1">
                  <italic>
                    <tp:taxon-name><tp:taxon-name-part taxon-name-part-type="genus" reg="Etheirodon">Etheirodon</tp:taxon-name-part> <tp:taxon-name-part taxon-name-part-type="species" reg="roseoalbum">roseoalbum</tp:taxon-name-part></tp:taxon-name>
                  </italic>
                </td><td rowspan="1" colspan="1">CLZhao 24770</td><td rowspan="1" colspan="1">CN</td><td rowspan="1" colspan="1">
                  <ext-link xmlns:xlink="http://www.w3.org/1999/xlink" xlink:href="OR096187" ext-link-type="gen" xlink:type="simple">OR096187</ext-link>
                </td><td rowspan="1" colspan="1">
                  <ext-link xmlns:xlink="http://www.w3.org/1999/xlink" xlink:href="OR541929" ext-link-type="gen" xlink:type="simple">OR541929</ext-link>
                </td><td rowspan="1" colspan="1">
                  <ext-link xmlns:xlink="http://www.w3.org/1999/xlink" xlink:href="OR541929" ext-link-type="gen" xlink:type="simple">OR541929</ext-link>
                </td><td rowspan="1" colspan="1">
                  <ext-link xmlns:xlink="http://www.w3.org/1999/xlink" xlink:href="OR683155" ext-link-type="gen" xlink:type="simple">OR683155</ext-link>
                </td><td rowspan="1" colspan="1">
                  <ext-link xmlns:xlink="http://www.w3.org/1999/xlink" xlink:href="OR469121" ext-link-type="gen" xlink:type="simple">OR469121</ext-link>
                </td><td rowspan="1" colspan="1">
                  <xref ref-type="bibr" rid="B11">Dong et al. 2024</xref>
                </td></tr><tr><td rowspan="1" colspan="1">
                  <italic>
                    <tp:taxon-name><tp:taxon-name-part taxon-name-part-type="genus" reg="Flabellophora">Flabellophora</tp:taxon-name-part> <tp:taxon-name-part taxon-name-part-type="species" reg="parva">parva</tp:taxon-name-part></tp:taxon-name>
                  </italic>
                </td><td rowspan="1" colspan="1">21</td><td rowspan="1" colspan="1">BR</td><td rowspan="1" colspan="1">
                  <ext-link xmlns:xlink="http://www.w3.org/1999/xlink" xlink:href="OR098554" ext-link-type="gen" xlink:type="simple">OR098554</ext-link>
                </td><td rowspan="1" colspan="1">
                  <ext-link xmlns:xlink="http://www.w3.org/1999/xlink" xlink:href="OR098556" ext-link-type="gen" xlink:type="simple">OR098556</ext-link>
                </td><td rowspan="1" colspan="1"/><td rowspan="1" colspan="1"/><td rowspan="1" colspan="1"/><td rowspan="1" colspan="1">Saragiotto (unpub.)</td></tr><tr><td rowspan="1" colspan="1"><italic><tp:taxon-name><tp:taxon-name-part taxon-name-part-type="genus" reg="Flabellophora">Flabellophora</tp:taxon-name-part></tp:taxon-name></italic> sp. 3</td><td rowspan="1" colspan="1">X1277</td><td rowspan="1" colspan="1">ID</td><td rowspan="1" colspan="1">
                  <ext-link xmlns:xlink="http://www.w3.org/1999/xlink" xlink:href="JN710535" ext-link-type="gen" xlink:type="simple">JN710535</ext-link>
                </td><td rowspan="1" colspan="1">
                  <ext-link xmlns:xlink="http://www.w3.org/1999/xlink" xlink:href="JN710535" ext-link-type="gen" xlink:type="simple">JN710535</ext-link>
                </td><td rowspan="1" colspan="1"/><td rowspan="1" colspan="1"/><td rowspan="1" colspan="1">
                  <ext-link xmlns:xlink="http://www.w3.org/1999/xlink" xlink:href="JN710669" ext-link-type="gen" xlink:type="simple">JN710669</ext-link>
                </td><td rowspan="1" colspan="1">
                  <xref ref-type="bibr" rid="B33">Miettinen et al. 2012</xref>
                </td></tr><tr><td rowspan="1" colspan="1">
                  <italic>
                    <tp:taxon-name><tp:taxon-name-part taxon-name-part-type="genus" reg="Flaviporus">Flaviporus</tp:taxon-name-part> <tp:taxon-name-part taxon-name-part-type="species" reg="brownii">brownii</tp:taxon-name-part></tp:taxon-name>
                  </italic>
                </td><td rowspan="1" colspan="1">MCW362/12</td><td rowspan="1" colspan="1">BR</td><td rowspan="1" colspan="1">
                  <ext-link xmlns:xlink="http://www.w3.org/1999/xlink" xlink:href="KY175008" ext-link-type="gen" xlink:type="simple">KY175008</ext-link>
                </td><td rowspan="1" colspan="1">
                  <ext-link xmlns:xlink="http://www.w3.org/1999/xlink" xlink:href="KY175008" ext-link-type="gen" xlink:type="simple">KY175008</ext-link>
                </td><td rowspan="1" colspan="1">
                  <ext-link xmlns:xlink="http://www.w3.org/1999/xlink" xlink:href="KY175022" ext-link-type="gen" xlink:type="simple">KY175022</ext-link>
                </td><td rowspan="1" colspan="1"/><td rowspan="1" colspan="1"/><td rowspan="1" colspan="1">
                  <xref ref-type="bibr" rid="B56">Westphalen et al. 2018</xref>
                </td></tr><tr><td rowspan="1" colspan="1">
                  <italic>
                    <tp:taxon-name><tp:taxon-name-part taxon-name-part-type="genus" reg="Flaviporus">Flaviporus</tp:taxon-name-part> <tp:taxon-name-part taxon-name-part-type="species" reg="lacteus">lacteus</tp:taxon-name-part></tp:taxon-name>
                  </italic>
                </td><td rowspan="1" colspan="1">MCW654/18</td><td rowspan="1" colspan="1">BR</td><td rowspan="1" colspan="1">
                  <ext-link xmlns:xlink="http://www.w3.org/1999/xlink" xlink:href="OL638488" ext-link-type="gen" xlink:type="simple">OL638488</ext-link>
                </td><td rowspan="1" colspan="1">
                  <ext-link xmlns:xlink="http://www.w3.org/1999/xlink" xlink:href="OL638488" ext-link-type="gen" xlink:type="simple">OL638488</ext-link>
                </td><td rowspan="1" colspan="1">
                  <ext-link xmlns:xlink="http://www.w3.org/1999/xlink" xlink:href="OL631200" ext-link-type="gen" xlink:type="simple">OL631200</ext-link>
                </td><td rowspan="1" colspan="1"/><td rowspan="1" colspan="1"/><td rowspan="1" colspan="1">
                  <xref ref-type="bibr" rid="B59">Westphalen et al. 2022</xref>
                </td></tr><tr><td rowspan="1" colspan="1">
                  <italic>
                    <tp:taxon-name><tp:taxon-name-part taxon-name-part-type="genus" reg="Flaviporus">Flaviporus</tp:taxon-name-part> <tp:taxon-name-part taxon-name-part-type="uncertainty-rank">cf.</tp:taxon-name-part> <tp:taxon-name-part taxon-name-part-type="species" reg="subglobisporus">subglobisporus</tp:taxon-name-part></tp:taxon-name>
                  </italic>
                </td><td rowspan="1" colspan="1">X1092</td><td rowspan="1" colspan="1">BR</td><td rowspan="1" colspan="1">
                  <ext-link xmlns:xlink="http://www.w3.org/1999/xlink" xlink:href="JN710542" ext-link-type="gen" xlink:type="simple">JN710542</ext-link>
                </td><td rowspan="1" colspan="1">
                  <ext-link xmlns:xlink="http://www.w3.org/1999/xlink" xlink:href="JN710542" ext-link-type="gen" xlink:type="simple">JN710542</ext-link>
                </td><td rowspan="1" colspan="1"/><td rowspan="1" colspan="1"/><td rowspan="1" colspan="1">
                  <ext-link xmlns:xlink="http://www.w3.org/1999/xlink" xlink:href="JN710671" ext-link-type="gen" xlink:type="simple">JN710671</ext-link>
                </td><td rowspan="1" colspan="1">
                  <xref ref-type="bibr" rid="B33">Miettinen et al. 2012</xref>
                </td></tr><tr><td rowspan="1" colspan="1">
                  <italic>
                    <tp:taxon-name><tp:taxon-name-part taxon-name-part-type="genus" reg="Frantisekia">Frantisekia</tp:taxon-name-part> <tp:taxon-name-part taxon-name-part-type="species" reg="fissiliformis">fissiliformis</tp:taxon-name-part></tp:taxon-name>
                  </italic>
                </td><td rowspan="1" colspan="1">CBS 435.72</td><td rowspan="1" colspan="1">US</td><td rowspan="1" colspan="1">
                  <ext-link xmlns:xlink="http://www.w3.org/1999/xlink" xlink:href="MH860521" ext-link-type="gen" xlink:type="simple">MH860521</ext-link>
                </td><td rowspan="1" colspan="1">
                  <ext-link xmlns:xlink="http://www.w3.org/1999/xlink" xlink:href="MH872232" ext-link-type="gen" xlink:type="simple">MH872232</ext-link>
                </td><td rowspan="1" colspan="1"/><td rowspan="1" colspan="1"/><td rowspan="1" colspan="1"/><td rowspan="1" colspan="1">
                  <xref ref-type="bibr" rid="B50">Vu et al. 2019</xref>
                </td></tr><tr><td rowspan="1" colspan="1">
                  <italic>
                    <tp:taxon-name><tp:taxon-name-part taxon-name-part-type="genus" reg="Frantisekia">Frantisekia</tp:taxon-name-part> <tp:taxon-name-part taxon-name-part-type="species" reg="mentschulensis">mentschulensis</tp:taxon-name-part></tp:taxon-name>
                  </italic>
                </td><td rowspan="1" colspan="1">BRNM 710170</td><td rowspan="1" colspan="1">CZ</td><td rowspan="1" colspan="1">
                  <ext-link xmlns:xlink="http://www.w3.org/1999/xlink" xlink:href="FJ496670" ext-link-type="gen" xlink:type="simple">FJ496670</ext-link>
                </td><td rowspan="1" colspan="1">
                  <ext-link xmlns:xlink="http://www.w3.org/1999/xlink" xlink:href="FJ496728" ext-link-type="gen" xlink:type="simple">FJ496728</ext-link>
                </td><td rowspan="1" colspan="1"/><td rowspan="1" colspan="1"/><td rowspan="1" colspan="1">
                  <ext-link xmlns:xlink="http://www.w3.org/1999/xlink" xlink:href="FJ496748" ext-link-type="gen" xlink:type="simple">FJ496748</ext-link>
                </td><td rowspan="1" colspan="1">
                  <xref ref-type="bibr" rid="B46">Tomšovský et al. 2010</xref>
                </td></tr><tr><td rowspan="1" colspan="1">
                  <italic>
                    <tp:taxon-name><tp:taxon-name-part taxon-name-part-type="genus" reg="Irpex">Irpex</tp:taxon-name-part> <tp:taxon-name-part taxon-name-part-type="species" reg="oreophilus">oreophilus</tp:taxon-name-part></tp:taxon-name>
                  </italic>
                </td><td rowspan="1" colspan="1">X214</td><td rowspan="1" colspan="1">FI</td><td rowspan="1" colspan="1">
                  <ext-link xmlns:xlink="http://www.w3.org/1999/xlink" xlink:href="JN710548" ext-link-type="gen" xlink:type="simple">JN710548</ext-link>
                </td><td rowspan="1" colspan="1">
                  <ext-link xmlns:xlink="http://www.w3.org/1999/xlink" xlink:href="JN710548" ext-link-type="gen" xlink:type="simple">JN710548</ext-link>
                </td><td rowspan="1" colspan="1"/><td rowspan="1" colspan="1"/><td rowspan="1" colspan="1"/><td rowspan="1" colspan="1">
                  <xref ref-type="bibr" rid="B33">Miettinen et al. 2012</xref>
                </td></tr><tr><td rowspan="1" colspan="1">
                  <italic>
                    <tp:taxon-name><tp:taxon-name-part taxon-name-part-type="genus" reg="Irpex">Irpex</tp:taxon-name-part> <tp:taxon-name-part taxon-name-part-type="species" reg="oreophilus">oreophilus</tp:taxon-name-part></tp:taxon-name>
                  </italic>
                </td><td rowspan="1" colspan="1">HHB13202sp</td><td rowspan="1" colspan="1">US</td><td rowspan="1" colspan="1">
                  <ext-link xmlns:xlink="http://www.w3.org/1999/xlink" xlink:href="KY948824" ext-link-type="gen" xlink:type="simple">KY948824</ext-link>
                </td><td rowspan="1" colspan="1"/><td rowspan="1" colspan="1"/><td rowspan="1" colspan="1">
                  <ext-link xmlns:xlink="http://www.w3.org/1999/xlink" xlink:href="KY948949" ext-link-type="gen" xlink:type="simple">KY948949</ext-link>
                </td><td rowspan="1" colspan="1"/><td rowspan="1" colspan="1">
                  <xref ref-type="bibr" rid="B23">Justo et al. 2017</xref>
                </td></tr><tr><td rowspan="1" colspan="1">
                  <italic>
                    <tp:taxon-name><tp:taxon-name-part taxon-name-part-type="genus" reg="Junghuhnia">Junghuhnia</tp:taxon-name-part> <tp:taxon-name-part taxon-name-part-type="species" reg="crustacea">crustacea</tp:taxon-name-part></tp:taxon-name>
                  </italic>
                </td><td rowspan="1" colspan="1">CLZhao 11926</td><td rowspan="1" colspan="1">CN</td><td rowspan="1" colspan="1">
                  <ext-link xmlns:xlink="http://www.w3.org/1999/xlink" xlink:href="MZ713655" ext-link-type="gen" xlink:type="simple">MZ713655</ext-link>
                </td><td rowspan="1" colspan="1">
                  <ext-link xmlns:xlink="http://www.w3.org/1999/xlink" xlink:href="MZ713838" ext-link-type="gen" xlink:type="simple">MZ713838</ext-link>
                </td><td rowspan="1" colspan="1"/><td rowspan="1" colspan="1">
                  <ext-link xmlns:xlink="http://www.w3.org/1999/xlink" xlink:href="OK000927" ext-link-type="gen" xlink:type="simple">OK000927</ext-link>
                </td><td rowspan="1" colspan="1">
                  <ext-link xmlns:xlink="http://www.w3.org/1999/xlink" xlink:href="MZ958854" ext-link-type="gen" xlink:type="simple">MZ958854</ext-link>
                </td><td rowspan="1" colspan="1">Wu and Zhao (unpub.)</td></tr><tr><td rowspan="1" colspan="1">
                  <italic>
                    <tp:taxon-name><tp:taxon-name-part taxon-name-part-type="genus" reg="Junghuhnia">Junghuhnia</tp:taxon-name-part> <tp:taxon-name-part taxon-name-part-type="species" reg="pseudocrustacea">pseudocrustacea</tp:taxon-name-part></tp:taxon-name>
                  </italic>
                </td><td rowspan="1" colspan="1">Yuan 6160</td><td rowspan="1" colspan="1">CN</td><td rowspan="1" colspan="1">
                  <ext-link xmlns:xlink="http://www.w3.org/1999/xlink" xlink:href="MF139552" ext-link-type="gen" xlink:type="simple">MF139552</ext-link>
                </td><td rowspan="1" colspan="1"/><td rowspan="1" colspan="1"/><td rowspan="1" colspan="1"/><td rowspan="1" colspan="1"/><td rowspan="1" colspan="1">
                  <xref ref-type="bibr" rid="B64">Yuan et al. 2019</xref>
                </td></tr><tr><td rowspan="1" colspan="1">
                  <italic>
                    <tp:taxon-name><tp:taxon-name-part taxon-name-part-type="genus" reg="Junghuhnia">Junghuhnia</tp:taxon-name-part> <tp:taxon-name-part taxon-name-part-type="species" reg="pseudocrustacea">pseudocrustacea</tp:taxon-name-part></tp:taxon-name>
                  </italic>
                </td><td rowspan="1" colspan="1">Zhou 283</td><td rowspan="1" colspan="1">CN</td><td rowspan="1" colspan="1">
                  <ext-link xmlns:xlink="http://www.w3.org/1999/xlink" xlink:href="MF139551" ext-link-type="gen" xlink:type="simple">MF139551</ext-link>
                </td><td rowspan="1" colspan="1"/><td rowspan="1" colspan="1"/><td rowspan="1" colspan="1"/><td rowspan="1" colspan="1"/><td rowspan="1" colspan="1">
                  <xref ref-type="bibr" rid="B64">Yuan et al. 2019</xref>
                </td></tr><tr><td rowspan="1" colspan="1">
                  <italic>
                    <tp:taxon-name><tp:taxon-name-part taxon-name-part-type="genus" reg="Kneiffiella">Kneiffiella</tp:taxon-name-part> <tp:taxon-name-part taxon-name-part-type="species" reg="alutacea">alutacea</tp:taxon-name-part></tp:taxon-name>
                  </italic>
                </td><td rowspan="1" colspan="1">Miettinen 21701</td><td rowspan="1" colspan="1">FI</td><td rowspan="1" colspan="1">
                  <ext-link xmlns:xlink="http://www.w3.org/1999/xlink" xlink:href="ON188808" ext-link-type="gen" xlink:type="simple">ON188808</ext-link>
                </td><td rowspan="1" colspan="1">
                  <ext-link xmlns:xlink="http://www.w3.org/1999/xlink" xlink:href="ON188808" ext-link-type="gen" xlink:type="simple">ON188808</ext-link>
                </td><td rowspan="1" colspan="1">
                  <ext-link xmlns:xlink="http://www.w3.org/1999/xlink" xlink:href="OQ776802" ext-link-type="gen" xlink:type="simple">OQ776802</ext-link>
                </td><td rowspan="1" colspan="1">
                  <ext-link xmlns:xlink="http://www.w3.org/1999/xlink" xlink:href="OQ776841" ext-link-type="gen" xlink:type="simple">OQ776841</ext-link>
                </td><td rowspan="1" colspan="1">
                  <ext-link xmlns:xlink="http://www.w3.org/1999/xlink" xlink:href="ON228491" ext-link-type="gen" xlink:type="simple">ON228491</ext-link>
                </td><td rowspan="1" colspan="1">
                  <xref ref-type="bibr" rid="B49">Viner et al. 2024</xref>
                </td></tr><tr><td rowspan="1" colspan="1">
                  <italic>
                    <tp:taxon-name><tp:taxon-name-part taxon-name-part-type="genus" reg="Lachnella">Lachnella</tp:taxon-name-part> <tp:taxon-name-part taxon-name-part-type="species" reg="villosa">villosa</tp:taxon-name-part></tp:taxon-name>
                  </italic>
                </td><td rowspan="1" colspan="1">AFTOL-ID 525</td><td rowspan="1" colspan="1">NL</td><td rowspan="1" colspan="1">
                  <ext-link xmlns:xlink="http://www.w3.org/1999/xlink" xlink:href="DQ097362" ext-link-type="gen" xlink:type="simple">DQ097362</ext-link>
                </td><td rowspan="1" colspan="1">
                  <ext-link xmlns:xlink="http://www.w3.org/1999/xlink" xlink:href="DQ097362" ext-link-type="gen" xlink:type="simple">DQ097362</ext-link>
                </td><td rowspan="1" colspan="1">
                  <ext-link xmlns:xlink="http://www.w3.org/1999/xlink" xlink:href="GU187721" ext-link-type="gen" xlink:type="simple">GU187721</ext-link>
                </td><td rowspan="1" colspan="1"/><td rowspan="1" colspan="1">
                  <ext-link xmlns:xlink="http://www.w3.org/1999/xlink" xlink:href="DQ097381" ext-link-type="gen" xlink:type="simple">DQ097381</ext-link>
                </td><td rowspan="1" colspan="1">
                  <xref ref-type="bibr" rid="B2">Binder et al. 2006</xref>
                </td></tr><tr><td rowspan="1" colspan="1">
                  <italic>
                    <tp:taxon-name><tp:taxon-name-part taxon-name-part-type="genus" reg="Lamelloporus">Lamelloporus</tp:taxon-name-part> <tp:taxon-name-part taxon-name-part-type="species" reg="americanus">americanus</tp:taxon-name-part></tp:taxon-name>
                  </italic>
                </td><td rowspan="1" colspan="1">X670</td><td rowspan="1" colspan="1">EC</td><td rowspan="1" colspan="1">
                  <ext-link xmlns:xlink="http://www.w3.org/1999/xlink" xlink:href="JN710567" ext-link-type="gen" xlink:type="simple">JN710567</ext-link>
                </td><td rowspan="1" colspan="1">
                  <ext-link xmlns:xlink="http://www.w3.org/1999/xlink" xlink:href="JN710567" ext-link-type="gen" xlink:type="simple">JN710567</ext-link>
                </td><td rowspan="1" colspan="1"/><td rowspan="1" colspan="1"/><td rowspan="1" colspan="1"/><td rowspan="1" colspan="1">
                  <xref ref-type="bibr" rid="B33">Miettinen et al. 2012</xref>
                </td></tr><tr><td rowspan="1" colspan="1">
                  <italic>
                    <tp:taxon-name><tp:taxon-name-part taxon-name-part-type="genus" reg="Loweomyces">Loweomyces</tp:taxon-name-part> <tp:taxon-name-part taxon-name-part-type="species" reg="fractipes">fractipes</tp:taxon-name-part></tp:taxon-name>
                  </italic>
                </td><td rowspan="1" colspan="1">X1253</td><td rowspan="1" colspan="1">US</td><td rowspan="1" colspan="1">
                  <ext-link xmlns:xlink="http://www.w3.org/1999/xlink" xlink:href="JN710569" ext-link-type="gen" xlink:type="simple">JN710569</ext-link>
                </td><td rowspan="1" colspan="1">
                  <ext-link xmlns:xlink="http://www.w3.org/1999/xlink" xlink:href="JN710569" ext-link-type="gen" xlink:type="simple">JN710569</ext-link>
                </td><td rowspan="1" colspan="1"/><td rowspan="1" colspan="1"/><td rowspan="1" colspan="1">
                  <ext-link xmlns:xlink="http://www.w3.org/1999/xlink" xlink:href="JN710689" ext-link-type="gen" xlink:type="simple">JN710689</ext-link>
                </td><td rowspan="1" colspan="1">
                  <xref ref-type="bibr" rid="B33">Miettinen et al. 2012</xref>
                </td></tr><tr><td rowspan="1" colspan="1">
                  <italic>
                    <tp:taxon-name><tp:taxon-name-part taxon-name-part-type="genus" reg="Loweomyces">Loweomyces</tp:taxon-name-part> <tp:taxon-name-part taxon-name-part-type="species" reg="tomentosus">tomentosus</tp:taxon-name-part></tp:taxon-name>
                  </italic>
                </td><td rowspan="1" colspan="1">MCW366/12</td><td rowspan="1" colspan="1">BR</td><td rowspan="1" colspan="1">
                  <ext-link xmlns:xlink="http://www.w3.org/1999/xlink" xlink:href="KX378870" ext-link-type="gen" xlink:type="simple">KX378870</ext-link>
                </td><td rowspan="1" colspan="1">
                  <ext-link xmlns:xlink="http://www.w3.org/1999/xlink" xlink:href="KX378870" ext-link-type="gen" xlink:type="simple">KX378870</ext-link>
                </td><td rowspan="1" colspan="1"/><td rowspan="1" colspan="1"/><td rowspan="1" colspan="1"/><td rowspan="1" colspan="1">
                  <xref ref-type="bibr" rid="B55">Westphalen et al. 2016</xref>
                </td></tr><tr><td rowspan="1" colspan="1">
                  <italic>
                    <tp:taxon-name><tp:taxon-name-part taxon-name-part-type="genus" reg="Metuloidea">Metuloidea</tp:taxon-name-part> <tp:taxon-name-part taxon-name-part-type="species" reg="reniforme">reniforme</tp:taxon-name-part></tp:taxon-name>
                  </italic>
                </td><td rowspan="1" colspan="1">MCW 542/17</td><td rowspan="1" colspan="1">BR</td><td rowspan="1" colspan="1">
                  <ext-link xmlns:xlink="http://www.w3.org/1999/xlink" xlink:href="MT849303" ext-link-type="gen" xlink:type="simple">MT849303</ext-link>
                </td><td rowspan="1" colspan="1">
                  <ext-link xmlns:xlink="http://www.w3.org/1999/xlink" xlink:href="MT849303" ext-link-type="gen" xlink:type="simple">MT849303</ext-link>
                </td><td rowspan="1" colspan="1">
                  <ext-link xmlns:xlink="http://www.w3.org/1999/xlink" xlink:href="MT833940" ext-link-type="gen" xlink:type="simple">MT833940</ext-link>
                </td><td rowspan="1" colspan="1">
                  <ext-link xmlns:xlink="http://www.w3.org/1999/xlink" xlink:href="MT833950" ext-link-type="gen" xlink:type="simple">MT833950</ext-link>
                </td><td rowspan="1" colspan="1"/><td rowspan="1" colspan="1">
                  <xref ref-type="bibr" rid="B58">Westphalen et al. 2021</xref>
                </td></tr><tr><td rowspan="1" colspan="1">
                  <italic>
                    <tp:taxon-name><tp:taxon-name-part taxon-name-part-type="genus" reg="Metuloidea">Metuloidea</tp:taxon-name-part> <tp:taxon-name-part taxon-name-part-type="species" reg="rhinocephala">rhinocephala</tp:taxon-name-part></tp:taxon-name>
                  </italic>
                </td><td rowspan="1" colspan="1">X460</td><td rowspan="1" colspan="1">AU</td><td rowspan="1" colspan="1">
                  <ext-link xmlns:xlink="http://www.w3.org/1999/xlink" xlink:href="JN710562" ext-link-type="gen" xlink:type="simple">JN710562</ext-link>
                </td><td rowspan="1" colspan="1">
                  <ext-link xmlns:xlink="http://www.w3.org/1999/xlink" xlink:href="JN710562" ext-link-type="gen" xlink:type="simple">JN710562</ext-link>
                </td><td rowspan="1" colspan="1"/><td rowspan="1" colspan="1"/><td rowspan="1" colspan="1">
                  <ext-link xmlns:xlink="http://www.w3.org/1999/xlink" xlink:href="JN710686" ext-link-type="gen" xlink:type="simple">JN710686</ext-link>
                </td><td rowspan="1" colspan="1">
                  <xref ref-type="bibr" rid="B33">Miettinen et al. 2012</xref>
                </td></tr><tr><td rowspan="1" colspan="1">
                  <italic>
                    <tp:taxon-name><tp:taxon-name-part taxon-name-part-type="genus" reg="Mycorrhaphium">Mycorrhaphium</tp:taxon-name-part> <tp:taxon-name-part taxon-name-part-type="species" reg="adustum">adustum</tp:taxon-name-part></tp:taxon-name>
                  </italic>
                </td><td rowspan="1" colspan="1">8024</td><td rowspan="1" colspan="1">US</td><td rowspan="1" colspan="1">
                  <ext-link xmlns:xlink="http://www.w3.org/1999/xlink" xlink:href="JN710573" ext-link-type="gen" xlink:type="simple">JN710573</ext-link>
                </td><td rowspan="1" colspan="1">
                  <ext-link xmlns:xlink="http://www.w3.org/1999/xlink" xlink:href="JN710573" ext-link-type="gen" xlink:type="simple">JN710573</ext-link>
                </td><td rowspan="1" colspan="1">
                  <ext-link xmlns:xlink="http://www.w3.org/1999/xlink" xlink:href="JN710727" ext-link-type="gen" xlink:type="simple">JN710727</ext-link>
                </td><td rowspan="1" colspan="1"/><td rowspan="1" colspan="1">
                  <ext-link xmlns:xlink="http://www.w3.org/1999/xlink" xlink:href="JN710692" ext-link-type="gen" xlink:type="simple">JN710692</ext-link>
                </td><td rowspan="1" colspan="1">
                  <xref ref-type="bibr" rid="B33">Miettinen et al. 2012</xref>
                </td></tr><tr><td rowspan="1" colspan="1">
                  <italic>
                    <tp:taxon-name><tp:taxon-name-part taxon-name-part-type="genus" reg="Mycorrhaphium">Mycorrhaphium</tp:taxon-name-part> <tp:taxon-name-part taxon-name-part-type="species" reg="hispidum">hispidum</tp:taxon-name-part></tp:taxon-name>
                  </italic>
                </td><td rowspan="1" colspan="1">MCW429/13</td><td rowspan="1" colspan="1">BR</td><td rowspan="1" colspan="1">
                  <ext-link xmlns:xlink="http://www.w3.org/1999/xlink" xlink:href="MH475307" ext-link-type="gen" xlink:type="simple">MH475307</ext-link>
                </td><td rowspan="1" colspan="1">
                  <ext-link xmlns:xlink="http://www.w3.org/1999/xlink" xlink:href="MH475307" ext-link-type="gen" xlink:type="simple">MH475307</ext-link>
                </td><td rowspan="1" colspan="1">
                  <ext-link xmlns:xlink="http://www.w3.org/1999/xlink" xlink:href="MH475318" ext-link-type="gen" xlink:type="simple">MH475318</ext-link>
                </td><td rowspan="1" colspan="1"/><td rowspan="1" colspan="1"/><td rowspan="1" colspan="1">
                  <xref ref-type="bibr" rid="B57">Westphalen et al. 2019</xref>
                </td></tr><tr><td rowspan="1" colspan="1">
                  <italic>
                    <tp:taxon-name><tp:taxon-name-part taxon-name-part-type="genus" reg="Mycorrhaphium">Mycorrhaphium</tp:taxon-name-part> <tp:taxon-name-part taxon-name-part-type="species" reg="subadustum">subadustum</tp:taxon-name-part></tp:taxon-name>
                  </italic>
                </td><td rowspan="1" colspan="1">Yuan 12976</td><td rowspan="1" colspan="1">CN</td><td rowspan="1" colspan="1">
                  <ext-link xmlns:xlink="http://www.w3.org/1999/xlink" xlink:href="MW491378" ext-link-type="gen" xlink:type="simple">MW491378</ext-link>
                </td><td rowspan="1" colspan="1">
                  <ext-link xmlns:xlink="http://www.w3.org/1999/xlink" xlink:href="MW488040" ext-link-type="gen" xlink:type="simple">MW488040</ext-link>
                </td><td rowspan="1" colspan="1"/><td rowspan="1" colspan="1"/><td rowspan="1" colspan="1"/><td rowspan="1" colspan="1">
                  <xref ref-type="bibr" rid="B5">Cao et al. 2021</xref>
                </td></tr><tr><td rowspan="1" colspan="1">
                  <italic>
                    <tp:taxon-name><tp:taxon-name-part taxon-name-part-type="genus" reg="Nigroporus">Nigroporus</tp:taxon-name-part> <tp:taxon-name-part taxon-name-part-type="species" reg="austroasianus">austroasianus</tp:taxon-name-part></tp:taxon-name>
                  </italic>
                </td><td rowspan="1" colspan="1">Dai 28512</td><td rowspan="1" colspan="1">CN</td><td rowspan="1" colspan="1">
                  <ext-link xmlns:xlink="http://www.w3.org/1999/xlink" xlink:href="PQ327581" ext-link-type="gen" xlink:type="simple">PQ327581</ext-link>
                </td><td rowspan="1" colspan="1">
                  <ext-link xmlns:xlink="http://www.w3.org/1999/xlink" xlink:href="PQ327583" ext-link-type="gen" xlink:type="simple">PQ327583</ext-link>
                </td><td rowspan="1" colspan="1">
                  <ext-link xmlns:xlink="http://www.w3.org/1999/xlink" xlink:href="PQ540992" ext-link-type="gen" xlink:type="simple">PQ540992</ext-link>
                </td><td rowspan="1" colspan="1"/><td rowspan="1" colspan="1"/><td rowspan="1" colspan="1">
                  <xref ref-type="bibr" rid="B25">Li et al. 2025b</xref>
                </td></tr><tr><td rowspan="1" colspan="1">
                  <italic>
                    <tp:taxon-name><tp:taxon-name-part taxon-name-part-type="genus" reg="Nigroporus">Nigroporus</tp:taxon-name-part> <tp:taxon-name-part taxon-name-part-type="species" reg="vinosus">vinosus</tp:taxon-name-part></tp:taxon-name>
                  </italic>
                </td><td rowspan="1" colspan="1">8182</td><td rowspan="1" colspan="1">US</td><td rowspan="1" colspan="1">
                  <ext-link xmlns:xlink="http://www.w3.org/1999/xlink" xlink:href="JN710575" ext-link-type="gen" xlink:type="simple">JN710575</ext-link>
                </td><td rowspan="1" colspan="1">
                  <ext-link xmlns:xlink="http://www.w3.org/1999/xlink" xlink:href="JN710575" ext-link-type="gen" xlink:type="simple">JN710575</ext-link>
                </td><td rowspan="1" colspan="1">
                  <ext-link xmlns:xlink="http://www.w3.org/1999/xlink" xlink:href="JN710728" ext-link-type="gen" xlink:type="simple">JN710728</ext-link>
                </td><td rowspan="1" colspan="1"/><td rowspan="1" colspan="1">
                  <ext-link xmlns:xlink="http://www.w3.org/1999/xlink" xlink:href="JN710693" ext-link-type="gen" xlink:type="simple">JN710693</ext-link>
                </td><td rowspan="1" colspan="1">
                  <xref ref-type="bibr" rid="B33">Miettinen et al. 2012</xref>
                </td></tr><tr><td rowspan="1" colspan="1">
                  <italic>
                    <tp:taxon-name><tp:taxon-name-part taxon-name-part-type="genus" reg="Peniophorella">Peniophorella</tp:taxon-name-part> <tp:taxon-name-part taxon-name-part-type="species" reg="praetermissa">praetermissa</tp:taxon-name-part></tp:taxon-name>
                  </italic>
                </td><td rowspan="1" colspan="1">AFTOL-ID 518</td><td rowspan="1" colspan="1">-</td><td rowspan="1" colspan="1">
                  <ext-link xmlns:xlink="http://www.w3.org/1999/xlink" xlink:href="AY854081" ext-link-type="gen" xlink:type="simple">AY854081</ext-link>
                </td><td rowspan="1" colspan="1">
                  <ext-link xmlns:xlink="http://www.w3.org/1999/xlink" xlink:href="AY700185" ext-link-type="gen" xlink:type="simple">AY700185</ext-link>
                </td><td rowspan="1" colspan="1">
                  <ext-link xmlns:xlink="http://www.w3.org/1999/xlink" xlink:href="AY885150" ext-link-type="gen" xlink:type="simple">AY885150</ext-link>
                </td><td rowspan="1" colspan="1">
                  <ext-link xmlns:xlink="http://www.w3.org/1999/xlink" xlink:href="AY864871" ext-link-type="gen" xlink:type="simple">AY864871</ext-link>
                </td><td rowspan="1" colspan="1"/><td rowspan="1" colspan="1">Nilsson et al. (unpub.)</td></tr><tr><td rowspan="1" colspan="1">
                  <italic>
                    <tp:taxon-name><tp:taxon-name-part taxon-name-part-type="genus" reg="Schizophyllum">Schizophyllum</tp:taxon-name-part> <tp:taxon-name-part taxon-name-part-type="species" reg="radiatum">radiatum</tp:taxon-name-part></tp:taxon-name>
                  </italic>
                </td><td rowspan="1" colspan="1">AFTOL-ID 516</td><td rowspan="1" colspan="1">PA</td><td rowspan="1" colspan="1">
                  <ext-link xmlns:xlink="http://www.w3.org/1999/xlink" xlink:href="AY571060" ext-link-type="gen" xlink:type="simple">AY571060</ext-link>
                </td><td rowspan="1" colspan="1">
                  <ext-link xmlns:xlink="http://www.w3.org/1999/xlink" xlink:href="AY571023" ext-link-type="gen" xlink:type="simple">AY571023</ext-link>
                </td><td rowspan="1" colspan="1"/><td rowspan="1" colspan="1">
                  <ext-link xmlns:xlink="http://www.w3.org/1999/xlink" xlink:href="DQ447939" ext-link-type="gen" xlink:type="simple">DQ447939</ext-link>
                </td><td rowspan="1" colspan="1">
                  <ext-link xmlns:xlink="http://www.w3.org/1999/xlink" xlink:href="DQ097383" ext-link-type="gen" xlink:type="simple">DQ097383</ext-link>
                </td><td rowspan="1" colspan="1">
                  <xref ref-type="bibr" rid="B31">Matheny et al. 2006</xref>
                </td></tr><tr><td rowspan="1" colspan="1">
                  <italic>
                    <tp:taxon-name><tp:taxon-name-part taxon-name-part-type="genus" reg="Steccherinum">Steccherinum</tp:taxon-name-part> <tp:taxon-name-part taxon-name-part-type="species" reg="amapaense">amapaense</tp:taxon-name-part></tp:taxon-name>
                  </italic>
                </td><td rowspan="1" colspan="1">M245</td><td rowspan="1" colspan="1">BR</td><td rowspan="1" colspan="1">
                  <ext-link xmlns:xlink="http://www.w3.org/1999/xlink" xlink:href="KY977406" ext-link-type="gen" xlink:type="simple">KY977406</ext-link>
                </td><td rowspan="1" colspan="1">
                  <ext-link xmlns:xlink="http://www.w3.org/1999/xlink" xlink:href="KY977405" ext-link-type="gen" xlink:type="simple">KY977405</ext-link>
                </td><td rowspan="1" colspan="1"/><td rowspan="1" colspan="1"/><td rowspan="1" colspan="1"/><td rowspan="1" colspan="1">
                  <xref ref-type="bibr" rid="B22">Hyde et al. 2017</xref>
                </td></tr><tr><td rowspan="1" colspan="1">
                  <italic>
                    <tp:taxon-name><tp:taxon-name-part taxon-name-part-type="genus" reg="Steccherinum">Steccherinum</tp:taxon-name-part> <tp:taxon-name-part taxon-name-part-type="species" reg="autumnale">autumnale</tp:taxon-name-part></tp:taxon-name>
                  </italic>
                </td><td rowspan="1" colspan="1">Spirin 2957</td><td rowspan="1" colspan="1">RU</td><td rowspan="1" colspan="1">
                  <ext-link xmlns:xlink="http://www.w3.org/1999/xlink" xlink:href="JN710549" ext-link-type="gen" xlink:type="simple">JN710549</ext-link>
                </td><td rowspan="1" colspan="1">
                  <ext-link xmlns:xlink="http://www.w3.org/1999/xlink" xlink:href="JN710549" ext-link-type="gen" xlink:type="simple">JN710549</ext-link>
                </td><td rowspan="1" colspan="1">
                  <ext-link xmlns:xlink="http://www.w3.org/1999/xlink" xlink:href="JN710716" ext-link-type="gen" xlink:type="simple">JN710716</ext-link>
                </td><td rowspan="1" colspan="1"/><td rowspan="1" colspan="1">
                  <ext-link xmlns:xlink="http://www.w3.org/1999/xlink" xlink:href="JN710675" ext-link-type="gen" xlink:type="simple">JN710675</ext-link>
                </td><td rowspan="1" colspan="1">
                  <xref ref-type="bibr" rid="B33">Miettinen et al. 2012</xref>
                </td></tr><tr><td rowspan="1" colspan="1">
                  <italic>
                    <tp:taxon-name><tp:taxon-name-part taxon-name-part-type="genus" reg="Steccherinum">Steccherinum</tp:taxon-name-part> <tp:taxon-name-part taxon-name-part-type="species" reg="austrosinense">austrosinense</tp:taxon-name-part></tp:taxon-name>
                  </italic>
                </td><td rowspan="1" colspan="1">Dai 17540</td><td rowspan="1" colspan="1">CN</td><td rowspan="1" colspan="1">
                  <ext-link xmlns:xlink="http://www.w3.org/1999/xlink" xlink:href="MN871755" ext-link-type="gen" xlink:type="simple">MN871755</ext-link>
                </td><td rowspan="1" colspan="1">
                  <ext-link xmlns:xlink="http://www.w3.org/1999/xlink" xlink:href="MN877768" ext-link-type="gen" xlink:type="simple">MN877768</ext-link>
                </td><td rowspan="1" colspan="1"/><td rowspan="1" colspan="1"/><td rowspan="1" colspan="1"/><td rowspan="1" colspan="1">
                  <xref ref-type="bibr" rid="B14">Du et al. 2020</xref>
                </td></tr><tr><td rowspan="1" colspan="1">
                  <italic>
                    <tp:taxon-name><tp:taxon-name-part taxon-name-part-type="genus" reg="Steccherinum">Steccherinum</tp:taxon-name-part> <tp:taxon-name-part taxon-name-part-type="species" reg="austrosinense">austrosinense</tp:taxon-name-part></tp:taxon-name>
                  </italic>
                </td><td rowspan="1" colspan="1">Dai 17540</td><td rowspan="1" colspan="1">CN</td><td rowspan="1" colspan="1">
                  <ext-link xmlns:xlink="http://www.w3.org/1999/xlink" xlink:href="MN871756" ext-link-type="gen" xlink:type="simple">MN871756</ext-link>
                </td><td rowspan="1" colspan="1">
                  <ext-link xmlns:xlink="http://www.w3.org/1999/xlink" xlink:href="MN877769" ext-link-type="gen" xlink:type="simple">MN877769</ext-link>
                </td><td rowspan="1" colspan="1"/><td rowspan="1" colspan="1"/><td rowspan="1" colspan="1"/><td rowspan="1" colspan="1">
                  <xref ref-type="bibr" rid="B14">Du et al. 2020</xref>
                </td></tr><tr><td rowspan="1" colspan="1">
                  <italic>
                    <tp:taxon-name><tp:taxon-name-part taxon-name-part-type="genus" reg="Steccherinum">Steccherinum</tp:taxon-name-part> <tp:taxon-name-part taxon-name-part-type="species" reg="bononiae">bononiae</tp:taxon-name-part></tp:taxon-name>
                  </italic>
                </td><td rowspan="1" colspan="1">AG 1615</td><td rowspan="1" colspan="1">BR</td><td rowspan="1" colspan="1">
                  <ext-link xmlns:xlink="http://www.w3.org/1999/xlink" xlink:href="PV434851" ext-link-type="gen" xlink:type="simple">PV434851</ext-link>
                </td><td rowspan="1" colspan="1">
                  <ext-link xmlns:xlink="http://www.w3.org/1999/xlink" xlink:href="PV434851" ext-link-type="gen" xlink:type="simple">PV434851</ext-link>
                </td><td rowspan="1" colspan="1"/><td rowspan="1" colspan="1"/><td rowspan="1" colspan="1"/><td rowspan="1" colspan="1">This study</td></tr><tr><td rowspan="1" colspan="1">
                  <italic>
                    <tp:taxon-name><tp:taxon-name-part taxon-name-part-type="genus" reg="Steccherinum">Steccherinum</tp:taxon-name-part> <tp:taxon-name-part taxon-name-part-type="species" reg="bononiae">bononiae</tp:taxon-name-part></tp:taxon-name>
                  </italic>
                </td><td rowspan="1" colspan="1">MCW 547/17</td><td rowspan="1" colspan="1">BR</td><td rowspan="1" colspan="1">
                  <ext-link xmlns:xlink="http://www.w3.org/1999/xlink" xlink:href="PV434850" ext-link-type="gen" xlink:type="simple">PV434850</ext-link>
                </td><td rowspan="1" colspan="1">
                  <ext-link xmlns:xlink="http://www.w3.org/1999/xlink" xlink:href="PV434850" ext-link-type="gen" xlink:type="simple">PV434850</ext-link>
                </td><td rowspan="1" colspan="1">
                  <ext-link xmlns:xlink="http://www.w3.org/1999/xlink" xlink:href="PV442019" ext-link-type="gen" xlink:type="simple">PV442019</ext-link>
                </td><td rowspan="1" colspan="1"/><td rowspan="1" colspan="1"/><td rowspan="1" colspan="1">This study</td></tr><tr><td rowspan="1" colspan="1">
                  <italic>
                    <tp:taxon-name><tp:taxon-name-part taxon-name-part-type="genus" reg="Steccherinum">Steccherinum</tp:taxon-name-part> <tp:taxon-name-part taxon-name-part-type="species" reg="bononiae">bononiae</tp:taxon-name-part></tp:taxon-name>
                  </italic>
                </td><td rowspan="1" colspan="1">MCW 557/17</td><td rowspan="1" colspan="1">BR</td><td rowspan="1" colspan="1">
                  <ext-link xmlns:xlink="http://www.w3.org/1999/xlink" xlink:href="PV434854" ext-link-type="gen" xlink:type="simple">PV434854</ext-link>
                </td><td rowspan="1" colspan="1">
                  <ext-link xmlns:xlink="http://www.w3.org/1999/xlink" xlink:href="PV434854" ext-link-type="gen" xlink:type="simple">PV434854</ext-link>
                </td><td rowspan="1" colspan="1">
                  <ext-link xmlns:xlink="http://www.w3.org/1999/xlink" xlink:href="PV442020" ext-link-type="gen" xlink:type="simple">PV442020</ext-link>
                </td><td rowspan="1" colspan="1">
                  <ext-link xmlns:xlink="http://www.w3.org/1999/xlink" xlink:href="PV439912" ext-link-type="gen" xlink:type="simple">PV439912</ext-link>
                </td><td rowspan="1" colspan="1"/><td rowspan="1" colspan="1">This study</td></tr><tr><td rowspan="1" colspan="1">
                  <italic>
                    <tp:taxon-name><tp:taxon-name-part taxon-name-part-type="genus" reg="Steccherinum">Steccherinum</tp:taxon-name-part> <tp:taxon-name-part taxon-name-part-type="species" reg="bononiae">bononiae</tp:taxon-name-part></tp:taxon-name>
                  </italic>
                </td><td rowspan="1" colspan="1">MCW 726/22</td><td rowspan="1" colspan="1">BR</td><td rowspan="1" colspan="1">
                  <ext-link xmlns:xlink="http://www.w3.org/1999/xlink" xlink:href="PV434852" ext-link-type="gen" xlink:type="simple">PV434852</ext-link>
                </td><td rowspan="1" colspan="1">
                  <ext-link xmlns:xlink="http://www.w3.org/1999/xlink" xlink:href="PV434852" ext-link-type="gen" xlink:type="simple">PV434852</ext-link>
                </td><td rowspan="1" colspan="1"/><td rowspan="1" colspan="1">
                  <ext-link xmlns:xlink="http://www.w3.org/1999/xlink" xlink:href="PV439913" ext-link-type="gen" xlink:type="simple">PV439913</ext-link>
                </td><td rowspan="1" colspan="1"/><td rowspan="1" colspan="1">This study</td></tr><tr><td rowspan="1" colspan="1">
                  <italic>
                    <tp:taxon-name><tp:taxon-name-part taxon-name-part-type="genus" reg="Steccherinum">Steccherinum</tp:taxon-name-part> <tp:taxon-name-part taxon-name-part-type="species" reg="bononiae">bononiae</tp:taxon-name-part></tp:taxon-name>
                  </italic>
                </td><td rowspan="1" colspan="1">NR71</td><td rowspan="1" colspan="1">BR</td><td rowspan="1" colspan="1">
                  <ext-link xmlns:xlink="http://www.w3.org/1999/xlink" xlink:href="PV434853" ext-link-type="gen" xlink:type="simple">PV434853</ext-link>
                </td><td rowspan="1" colspan="1">
                  <ext-link xmlns:xlink="http://www.w3.org/1999/xlink" xlink:href="PV434853" ext-link-type="gen" xlink:type="simple">PV434853</ext-link>
                </td><td rowspan="1" colspan="1"/><td rowspan="1" colspan="1"/><td rowspan="1" colspan="1"/><td rowspan="1" colspan="1">This study</td></tr><tr><td rowspan="1" colspan="1">
                  <italic>
                    <tp:taxon-name><tp:taxon-name-part taxon-name-part-type="genus" reg="Steccherinum">Steccherinum</tp:taxon-name-part> <tp:taxon-name-part taxon-name-part-type="species" reg="bononiae">bononiae</tp:taxon-name-part></tp:taxon-name>
                  </italic>
                </td><td rowspan="1" colspan="1">MV446</td><td rowspan="1" colspan="1">BR</td><td rowspan="1" colspan="1">
                  <ext-link xmlns:xlink="http://www.w3.org/1999/xlink" xlink:href="PV434855" ext-link-type="gen" xlink:type="simple">PV434855</ext-link>
                </td><td rowspan="1" colspan="1"/><td rowspan="1" colspan="1"/><td rowspan="1" colspan="1"/><td rowspan="1" colspan="1"/><td rowspan="1" colspan="1">This study</td></tr><tr><td rowspan="1" colspan="1">
                  <italic>
                    <tp:taxon-name><tp:taxon-name-part taxon-name-part-type="genus" reg="Steccherinum">Steccherinum</tp:taxon-name-part> <tp:taxon-name-part taxon-name-part-type="species" reg="bourdotii">bourdotii</tp:taxon-name-part></tp:taxon-name>
                  </italic>
                </td><td rowspan="1" colspan="1">HR 99893</td><td rowspan="1" colspan="1">CZ</td><td rowspan="1" colspan="1">
                  <ext-link xmlns:xlink="http://www.w3.org/1999/xlink" xlink:href="MT849311" ext-link-type="gen" xlink:type="simple">MT849311</ext-link>
                </td><td rowspan="1" colspan="1"/><td rowspan="1" colspan="1">
                  <ext-link xmlns:xlink="http://www.w3.org/1999/xlink" xlink:href="MT833945" ext-link-type="gen" xlink:type="simple">MT833945</ext-link>
                </td><td rowspan="1" colspan="1">
                  <ext-link xmlns:xlink="http://www.w3.org/1999/xlink" xlink:href="MT833951" ext-link-type="gen" xlink:type="simple">MT833951</ext-link>
                </td><td rowspan="1" colspan="1"/><td rowspan="1" colspan="1">
                  <xref ref-type="bibr" rid="B58">Westphalen et al. 2021</xref>
                </td></tr><tr><td rowspan="1" colspan="1">
                  <italic>
                    <tp:taxon-name><tp:taxon-name-part taxon-name-part-type="genus" reg="Steccherinum">Steccherinum</tp:taxon-name-part> <tp:taxon-name-part taxon-name-part-type="species" reg="bourdotii">bourdotii</tp:taxon-name-part></tp:taxon-name>
                  </italic>
                </td><td rowspan="1" colspan="1">MT 10/19</td><td rowspan="1" colspan="1">CZ</td><td rowspan="1" colspan="1">
                  <ext-link xmlns:xlink="http://www.w3.org/1999/xlink" xlink:href="MT849312" ext-link-type="gen" xlink:type="simple">MT849312</ext-link>
                </td><td rowspan="1" colspan="1"/><td rowspan="1" colspan="1">
                  <ext-link xmlns:xlink="http://www.w3.org/1999/xlink" xlink:href="MT833944" ext-link-type="gen" xlink:type="simple">MT833944</ext-link>
                </td><td rowspan="1" colspan="1">
                  <ext-link xmlns:xlink="http://www.w3.org/1999/xlink" xlink:href="MT833952" ext-link-type="gen" xlink:type="simple">MT833952</ext-link>
                </td><td rowspan="1" colspan="1"/><td rowspan="1" colspan="1">
                  <xref ref-type="bibr" rid="B58">Westphalen et al. 2021</xref>
                </td></tr><tr><td rowspan="1" colspan="1">
                  <italic>
                    <tp:taxon-name><tp:taxon-name-part taxon-name-part-type="genus" reg="Steccherinum">Steccherinum</tp:taxon-name-part> <tp:taxon-name-part taxon-name-part-type="species" reg="collabens">collabens</tp:taxon-name-part></tp:taxon-name>
                  </italic>
                </td><td rowspan="1" colspan="1">KHL 11848</td><td rowspan="1" colspan="1">SE</td><td rowspan="1" colspan="1">
                  <ext-link xmlns:xlink="http://www.w3.org/1999/xlink" xlink:href="JN710552" ext-link-type="gen" xlink:type="simple">JN710552</ext-link>
                </td><td rowspan="1" colspan="1">
                  <ext-link xmlns:xlink="http://www.w3.org/1999/xlink" xlink:href="JN710552" ext-link-type="gen" xlink:type="simple">JN710552</ext-link>
                </td><td rowspan="1" colspan="1">
                  <ext-link xmlns:xlink="http://www.w3.org/1999/xlink" xlink:href="JN710717" ext-link-type="gen" xlink:type="simple">JN710717</ext-link>
                </td><td rowspan="1" colspan="1"/><td rowspan="1" colspan="1">
                  <ext-link xmlns:xlink="http://www.w3.org/1999/xlink" xlink:href="JN710677" ext-link-type="gen" xlink:type="simple">JN710677</ext-link>
                </td><td rowspan="1" colspan="1">
                  <xref ref-type="bibr" rid="B33">Miettinen et al. 2012</xref>
                </td></tr><tr><td rowspan="1" colspan="1">
                  <italic>
                    <tp:taxon-name><tp:taxon-name-part taxon-name-part-type="genus" reg="Steccherinum">Steccherinum</tp:taxon-name-part> <tp:taxon-name-part taxon-name-part-type="species" reg="elegantissimum">elegantissimum</tp:taxon-name-part></tp:taxon-name>
                  </italic>
                </td><td rowspan="1" colspan="1">MCW 633/18</td><td rowspan="1" colspan="1">BR</td><td rowspan="1" colspan="1">
                  <ext-link xmlns:xlink="http://www.w3.org/1999/xlink" xlink:href="PV434856" ext-link-type="gen" xlink:type="simple">PV434856</ext-link>
                </td><td rowspan="1" colspan="1">
                  <ext-link xmlns:xlink="http://www.w3.org/1999/xlink" xlink:href="PV434856" ext-link-type="gen" xlink:type="simple">PV434856</ext-link>
                </td><td rowspan="1" colspan="1">
                  <ext-link xmlns:xlink="http://www.w3.org/1999/xlink" xlink:href="PV442016" ext-link-type="gen" xlink:type="simple">PV442016</ext-link>
                </td><td rowspan="1" colspan="1">
                  <ext-link xmlns:xlink="http://www.w3.org/1999/xlink" xlink:href="PV439914" ext-link-type="gen" xlink:type="simple">PV439914</ext-link>
                </td><td rowspan="1" colspan="1"/><td rowspan="1" colspan="1">This study</td></tr><tr><td rowspan="1" colspan="1">
                  <italic>
                    <tp:taxon-name><tp:taxon-name-part taxon-name-part-type="genus" reg="Steccherinum">Steccherinum</tp:taxon-name-part> <tp:taxon-name-part taxon-name-part-type="species" reg="elegantissimum">elegantissimum</tp:taxon-name-part></tp:taxon-name>
                  </italic>
                </td><td rowspan="1" colspan="1">MCW 720/21</td><td rowspan="1" colspan="1">BR</td><td rowspan="1" colspan="1">
                  <ext-link xmlns:xlink="http://www.w3.org/1999/xlink" xlink:href="PV434857" ext-link-type="gen" xlink:type="simple">PV434857</ext-link>
                </td><td rowspan="1" colspan="1">
                  <ext-link xmlns:xlink="http://www.w3.org/1999/xlink" xlink:href="PV434857" ext-link-type="gen" xlink:type="simple">PV434857</ext-link>
                </td><td rowspan="1" colspan="1">
                  <ext-link xmlns:xlink="http://www.w3.org/1999/xlink" xlink:href="PV442017" ext-link-type="gen" xlink:type="simple">PV442017</ext-link>
                </td><td rowspan="1" colspan="1"/><td rowspan="1" colspan="1"/><td rowspan="1" colspan="1">This study</td></tr><tr><td rowspan="1" colspan="1">
                  <italic>
                    <tp:taxon-name><tp:taxon-name-part taxon-name-part-type="genus" reg="Steccherinum">Steccherinum</tp:taxon-name-part> <tp:taxon-name-part taxon-name-part-type="species" reg="elegantissimum">elegantissimum</tp:taxon-name-part></tp:taxon-name>
                  </italic>
                </td><td rowspan="1" colspan="1">MCW 721/21</td><td rowspan="1" colspan="1">BR</td><td rowspan="1" colspan="1">
                  <ext-link xmlns:xlink="http://www.w3.org/1999/xlink" xlink:href="PV434858" ext-link-type="gen" xlink:type="simple">PV434858</ext-link>
                </td><td rowspan="1" colspan="1"/><td rowspan="1" colspan="1">
                  <ext-link xmlns:xlink="http://www.w3.org/1999/xlink" xlink:href="PV442018" ext-link-type="gen" xlink:type="simple">PV442018</ext-link>
                </td><td rowspan="1" colspan="1">
                  <ext-link xmlns:xlink="http://www.w3.org/1999/xlink" xlink:href="PV439915" ext-link-type="gen" xlink:type="simple">PV439915</ext-link>
                </td><td rowspan="1" colspan="1"/><td rowspan="1" colspan="1">This study</td></tr><tr><td rowspan="1" colspan="1">
                  <italic>
                    <tp:taxon-name><tp:taxon-name-part taxon-name-part-type="genus" reg="Steccherinum">Steccherinum</tp:taxon-name-part> <tp:taxon-name-part taxon-name-part-type="species" reg="filiferum">filiferum</tp:taxon-name-part></tp:taxon-name>
                  </italic>
                </td><td rowspan="1" colspan="1">M-5230</td><td rowspan="1" colspan="1">EC</td><td rowspan="1" colspan="1">
                  <ext-link xmlns:xlink="http://www.w3.org/1999/xlink" xlink:href="OP279612" ext-link-type="gen" xlink:type="simple">OP279612</ext-link>
                </td><td rowspan="1" colspan="1"/><td rowspan="1" colspan="1"/><td rowspan="1" colspan="1"/><td rowspan="1" colspan="1"/><td rowspan="1" colspan="1">
                  <xref ref-type="bibr" rid="B65">Yurchenko et al. 2023</xref>
                </td></tr><tr><td rowspan="1" colspan="1">
                  <italic>
                    <tp:taxon-name><tp:taxon-name-part taxon-name-part-type="genus" reg="Steccherinum">Steccherinum</tp:taxon-name-part> <tp:taxon-name-part taxon-name-part-type="species" reg="fimbriatellum">fimbriatellum</tp:taxon-name-part></tp:taxon-name>
                  </italic>
                </td><td rowspan="1" colspan="1">Miettinen 2091</td><td rowspan="1" colspan="1">RU</td><td rowspan="1" colspan="1">
                  <ext-link xmlns:xlink="http://www.w3.org/1999/xlink" xlink:href="JN710555" ext-link-type="gen" xlink:type="simple">JN710555</ext-link>
                </td><td rowspan="1" colspan="1">
                  <ext-link xmlns:xlink="http://www.w3.org/1999/xlink" xlink:href="JN710555" ext-link-type="gen" xlink:type="simple">JN710555</ext-link>
                </td><td rowspan="1" colspan="1"/><td rowspan="1" colspan="1"/><td rowspan="1" colspan="1"/><td rowspan="1" colspan="1">
                  <xref ref-type="bibr" rid="B33">Miettinen et al. 2012</xref>
                </td></tr><tr><td rowspan="1" colspan="1">
                  <italic>
                    <tp:taxon-name><tp:taxon-name-part taxon-name-part-type="genus" reg="Steccherinum">Steccherinum</tp:taxon-name-part> <tp:taxon-name-part taxon-name-part-type="species" reg="formosanum">formosanum</tp:taxon-name-part></tp:taxon-name>
                  </italic>
                </td><td rowspan="1" colspan="1">Dai 19345</td><td rowspan="1" colspan="1">CN</td><td rowspan="1" colspan="1">
                  <ext-link xmlns:xlink="http://www.w3.org/1999/xlink" xlink:href="MN871759" ext-link-type="gen" xlink:type="simple">MN871759</ext-link>
                </td><td rowspan="1" colspan="1">
                  <ext-link xmlns:xlink="http://www.w3.org/1999/xlink" xlink:href="MN877772" ext-link-type="gen" xlink:type="simple">MN877772</ext-link>
                </td><td rowspan="1" colspan="1"/><td rowspan="1" colspan="1"/><td rowspan="1" colspan="1"/><td rowspan="1" colspan="1">
                  <xref ref-type="bibr" rid="B14">Du et al. 2020</xref>
                </td></tr><tr><td rowspan="1" colspan="1">
                  <italic>
                    <tp:taxon-name><tp:taxon-name-part taxon-name-part-type="genus" reg="Steccherinum">Steccherinum</tp:taxon-name-part> <tp:taxon-name-part taxon-name-part-type="species" reg="formosanum">formosanum</tp:taxon-name-part></tp:taxon-name>
                  </italic>
                </td><td rowspan="1" colspan="1">TFRI 652</td><td rowspan="1" colspan="1">–</td><td rowspan="1" colspan="1">
                  <ext-link xmlns:xlink="http://www.w3.org/1999/xlink" xlink:href="EU232184" ext-link-type="gen" xlink:type="simple">EU232184</ext-link>
                </td><td rowspan="1" colspan="1">
                  <ext-link xmlns:xlink="http://www.w3.org/1999/xlink" xlink:href="EU232268" ext-link-type="gen" xlink:type="simple">EU232268</ext-link>
                </td><td rowspan="1" colspan="1"/><td rowspan="1" colspan="1"/><td rowspan="1" colspan="1"/><td rowspan="1" colspan="1">Chou et al. (unpub.)</td></tr><tr><td rowspan="1" colspan="1">
                  <italic>
                    <tp:taxon-name><tp:taxon-name-part taxon-name-part-type="genus" reg="Steccherinum">Steccherinum</tp:taxon-name-part> <tp:taxon-name-part taxon-name-part-type="species" reg="hirsutum">hirsutum</tp:taxon-name-part></tp:taxon-name>
                  </italic>
                </td><td rowspan="1" colspan="1">CLZhao 4222</td><td rowspan="1" colspan="1">CN</td><td rowspan="1" colspan="1">
                  <ext-link xmlns:xlink="http://www.w3.org/1999/xlink" xlink:href="MW290040" ext-link-type="gen" xlink:type="simple">MW290040</ext-link>
                </td><td rowspan="1" colspan="1">
                  <ext-link xmlns:xlink="http://www.w3.org/1999/xlink" xlink:href="MW290054" ext-link-type="gen" xlink:type="simple">MW290054</ext-link>
                </td><td rowspan="1" colspan="1">
                  <ext-link xmlns:xlink="http://www.w3.org/1999/xlink" xlink:href="OK000973" ext-link-type="gen" xlink:type="simple">OK000973</ext-link>
                </td><td rowspan="1" colspan="1">
                  <ext-link xmlns:xlink="http://www.w3.org/1999/xlink" xlink:href="OK000931" ext-link-type="gen" xlink:type="simple">OK000931</ext-link>
                </td><td rowspan="1" colspan="1">
                  <ext-link xmlns:xlink="http://www.w3.org/1999/xlink" xlink:href="MZ958871" ext-link-type="gen" xlink:type="simple">MZ958871</ext-link>
                </td><td rowspan="1" colspan="1">
                  <xref ref-type="bibr" rid="B9">Dong et al. 2022</xref>
                </td></tr><tr><td rowspan="1" colspan="1">
                  <italic>
                    <tp:taxon-name><tp:taxon-name-part taxon-name-part-type="genus" reg="Steccherinum">Steccherinum</tp:taxon-name-part> <tp:taxon-name-part taxon-name-part-type="species" reg="incrustans">incrustans</tp:taxon-name-part></tp:taxon-name>
                  </italic>
                </td><td rowspan="1" colspan="1">Dai 19442</td><td rowspan="1" colspan="1">CN</td><td rowspan="1" colspan="1">
                  <ext-link xmlns:xlink="http://www.w3.org/1999/xlink" xlink:href="ON182084" ext-link-type="gen" xlink:type="simple">ON182084</ext-link>
                </td><td rowspan="1" colspan="1">
                  <ext-link xmlns:xlink="http://www.w3.org/1999/xlink" xlink:href="ON182087" ext-link-type="gen" xlink:type="simple">ON182087</ext-link>
                </td><td rowspan="1" colspan="1"/><td rowspan="1" colspan="1"/><td rowspan="1" colspan="1"/><td rowspan="1" colspan="1">
                  <xref ref-type="bibr" rid="B28">Liu et al. 2023</xref>
                </td></tr><tr><td rowspan="1" colspan="1">
                  <italic>
                    <tp:taxon-name><tp:taxon-name-part taxon-name-part-type="genus" reg="Steccherinum">Steccherinum</tp:taxon-name-part> <tp:taxon-name-part taxon-name-part-type="species" reg="juniperi">juniperi</tp:taxon-name-part></tp:taxon-name>
                  </italic>
                </td><td rowspan="1" colspan="1">Dai 23931</td><td rowspan="1" colspan="1">CN</td><td rowspan="1" colspan="1">
                  <ext-link xmlns:xlink="http://www.w3.org/1999/xlink" xlink:href="OP956077" ext-link-type="gen" xlink:type="simple">OP956077</ext-link>
                </td><td rowspan="1" colspan="1">
                  <ext-link xmlns:xlink="http://www.w3.org/1999/xlink" xlink:href="OP956031" ext-link-type="gen" xlink:type="simple">OP956031</ext-link>
                </td><td rowspan="1" colspan="1"/><td rowspan="1" colspan="1"/><td rowspan="1" colspan="1"/><td rowspan="1" colspan="1">
                  <xref ref-type="bibr" rid="B28">Liu et al. 2023</xref>
                </td></tr><tr><td rowspan="1" colspan="1">
                  <italic>
                    <tp:taxon-name><tp:taxon-name-part taxon-name-part-type="genus" reg="Steccherinum">Steccherinum</tp:taxon-name-part> <tp:taxon-name-part taxon-name-part-type="species" reg="lacerum">lacerum</tp:taxon-name-part></tp:taxon-name>
                  </italic>
                </td><td rowspan="1" colspan="1">Niemelä 8246</td><td rowspan="1" colspan="1">FI</td><td rowspan="1" colspan="1">
                  <ext-link xmlns:xlink="http://www.w3.org/1999/xlink" xlink:href="JN710557" ext-link-type="gen" xlink:type="simple">JN710557</ext-link>
                </td><td rowspan="1" colspan="1">
                  <ext-link xmlns:xlink="http://www.w3.org/1999/xlink" xlink:href="JN710557" ext-link-type="gen" xlink:type="simple">JN710557</ext-link>
                </td><td rowspan="1" colspan="1"/><td rowspan="1" colspan="1"/><td rowspan="1" colspan="1"/><td rowspan="1" colspan="1">
                  <xref ref-type="bibr" rid="B33">Miettinen et al. 2012</xref>
                </td></tr><tr><td rowspan="1" colspan="1">
                  <italic>
                    <tp:taxon-name><tp:taxon-name-part taxon-name-part-type="genus" reg="Steccherinum">Steccherinum</tp:taxon-name-part> <tp:taxon-name-part taxon-name-part-type="species" reg="laeticolor">laeticolor</tp:taxon-name-part></tp:taxon-name>
                  </italic>
                </td><td rowspan="1" colspan="1">Fp102480sp</td><td rowspan="1" colspan="1">US</td><td rowspan="1" colspan="1">
                  <ext-link xmlns:xlink="http://www.w3.org/1999/xlink" xlink:href="KY948823" ext-link-type="gen" xlink:type="simple">KY948823</ext-link>
                </td><td rowspan="1" colspan="1">
                  <ext-link xmlns:xlink="http://www.w3.org/1999/xlink" xlink:href="KY948868.1" ext-link-type="gen" xlink:type="simple">KY948868.1</ext-link>
                </td><td rowspan="1" colspan="1"/><td rowspan="1" colspan="1">
                  <ext-link xmlns:xlink="http://www.w3.org/1999/xlink" xlink:href="KY948948" ext-link-type="gen" xlink:type="simple">KY948948</ext-link>
                </td><td rowspan="1" colspan="1"/><td rowspan="1" colspan="1">
                  <xref ref-type="bibr" rid="B23">Justo et al. 2017</xref>
                </td></tr><tr><td rowspan="1" colspan="1">
                  <italic>
                    <tp:taxon-name><tp:taxon-name-part taxon-name-part-type="genus" reg="Steccherinum">Steccherinum</tp:taxon-name-part> <tp:taxon-name-part taxon-name-part-type="species" reg="larssonii">larssonii</tp:taxon-name-part></tp:taxon-name>
                  </italic>
                </td><td rowspan="1" colspan="1">MCW 593/17</td><td rowspan="1" colspan="1">BR</td><td rowspan="1" colspan="1">
                  <ext-link xmlns:xlink="http://www.w3.org/1999/xlink" xlink:href="MT849306" ext-link-type="gen" xlink:type="simple">MT849306</ext-link>
                </td><td rowspan="1" colspan="1">
                  <ext-link xmlns:xlink="http://www.w3.org/1999/xlink" xlink:href="MT849306" ext-link-type="gen" xlink:type="simple">MT849306</ext-link>
                </td><td rowspan="1" colspan="1">
                  <ext-link xmlns:xlink="http://www.w3.org/1999/xlink" xlink:href="MT833941" ext-link-type="gen" xlink:type="simple">MT833941</ext-link>
                </td><td rowspan="1" colspan="1">
                  <ext-link xmlns:xlink="http://www.w3.org/1999/xlink" xlink:href="MT833956" ext-link-type="gen" xlink:type="simple">MT833956</ext-link>
                </td><td rowspan="1" colspan="1"/><td rowspan="1" colspan="1">
                  <xref ref-type="bibr" rid="B58">Westphalen et al. 2021</xref>
                </td></tr><tr><td rowspan="1" colspan="1">
                  <italic>
                    <tp:taxon-name><tp:taxon-name-part taxon-name-part-type="genus" reg="Steccherinum">Steccherinum</tp:taxon-name-part> <tp:taxon-name-part taxon-name-part-type="species" reg="larssonii">larssonii</tp:taxon-name-part></tp:taxon-name>
                  </italic>
                </td><td rowspan="1" colspan="1">MCW 594/17</td><td rowspan="1" colspan="1">BR</td><td rowspan="1" colspan="1">
                  <ext-link xmlns:xlink="http://www.w3.org/1999/xlink" xlink:href="MT849307" ext-link-type="gen" xlink:type="simple">MT849307</ext-link>
                </td><td rowspan="1" colspan="1">
                  <ext-link xmlns:xlink="http://www.w3.org/1999/xlink" xlink:href="MT849307" ext-link-type="gen" xlink:type="simple">MT849307</ext-link>
                </td><td rowspan="1" colspan="1">
                  <ext-link xmlns:xlink="http://www.w3.org/1999/xlink" xlink:href="MT833942" ext-link-type="gen" xlink:type="simple">MT833942</ext-link>
                </td><td rowspan="1" colspan="1"/><td rowspan="1" colspan="1"/><td rowspan="1" colspan="1">
                  <xref ref-type="bibr" rid="B58">Westphalen et al. 2021</xref>
                </td></tr><tr><td rowspan="1" colspan="1">
                  <italic>
                    <tp:taxon-name><tp:taxon-name-part taxon-name-part-type="genus" reg="Steccherinum">Steccherinum</tp:taxon-name-part> <tp:taxon-name-part taxon-name-part-type="species" reg="laxum">laxum</tp:taxon-name-part></tp:taxon-name>
                  </italic>
                </td><td rowspan="1" colspan="1">KHL 12268</td><td rowspan="1" colspan="1">US</td><td rowspan="1" colspan="1">
                  <ext-link xmlns:xlink="http://www.w3.org/1999/xlink" xlink:href="JN710577" ext-link-type="gen" xlink:type="simple">JN710577</ext-link>
                </td><td rowspan="1" colspan="1">
                  <ext-link xmlns:xlink="http://www.w3.org/1999/xlink" xlink:href="JN710577" ext-link-type="gen" xlink:type="simple">JN710577</ext-link>
                </td><td rowspan="1" colspan="1">
                  <ext-link xmlns:xlink="http://www.w3.org/1999/xlink" xlink:href="JN710729" ext-link-type="gen" xlink:type="simple">JN710729</ext-link>
                </td><td rowspan="1" colspan="1"/><td rowspan="1" colspan="1">
                  <ext-link xmlns:xlink="http://www.w3.org/1999/xlink" xlink:href="JN710694" ext-link-type="gen" xlink:type="simple">JN710694</ext-link>
                </td><td rowspan="1" colspan="1">
                  <xref ref-type="bibr" rid="B33">Miettinen et al. 2012</xref>
                </td></tr><tr><td rowspan="1" colspan="1">
                  <italic>
                    <tp:taxon-name><tp:taxon-name-part taxon-name-part-type="genus" reg="Steccherinum">Steccherinum</tp:taxon-name-part> <tp:taxon-name-part taxon-name-part-type="species" reg="meridionale">meridionale</tp:taxon-name-part></tp:taxon-name>
                  </italic>
                </td><td rowspan="1" colspan="1">MR 284</td><td rowspan="1" colspan="1">AR</td><td rowspan="1" colspan="1">
                  <ext-link xmlns:xlink="http://www.w3.org/1999/xlink" xlink:href="KY174992" ext-link-type="gen" xlink:type="simple">KY174992</ext-link>
                </td><td rowspan="1" colspan="1">
                  <ext-link xmlns:xlink="http://www.w3.org/1999/xlink" xlink:href="KY174992" ext-link-type="gen" xlink:type="simple">KY174992</ext-link>
                </td><td rowspan="1" colspan="1">
                  <ext-link xmlns:xlink="http://www.w3.org/1999/xlink" xlink:href="KY175019" ext-link-type="gen" xlink:type="simple">KY175019</ext-link>
                </td><td rowspan="1" colspan="1"/><td rowspan="1" colspan="1"/><td rowspan="1" colspan="1">
                  <xref ref-type="bibr" rid="B56">Westphalen et al. 2018</xref>
                </td></tr><tr><td rowspan="1" colspan="1">
                  <italic>
                    <tp:taxon-name><tp:taxon-name-part taxon-name-part-type="genus" reg="Steccherinum">Steccherinum</tp:taxon-name-part> <tp:taxon-name-part taxon-name-part-type="species" reg="molle">molle</tp:taxon-name-part></tp:taxon-name>
                  </italic>
                </td><td rowspan="1" colspan="1">MCW 568/17</td><td rowspan="1" colspan="1">BR</td><td rowspan="1" colspan="1">
                  <ext-link xmlns:xlink="http://www.w3.org/1999/xlink" xlink:href="PV434863" ext-link-type="gen" xlink:type="simple">PV434863</ext-link>
                </td><td rowspan="1" colspan="1">
                  <ext-link xmlns:xlink="http://www.w3.org/1999/xlink" xlink:href="PV434863" ext-link-type="gen" xlink:type="simple">PV434863</ext-link>
                </td><td rowspan="1" colspan="1">
                  <ext-link xmlns:xlink="http://www.w3.org/1999/xlink" xlink:href="PV442021" ext-link-type="gen" xlink:type="simple">PV442021</ext-link>
                </td><td rowspan="1" colspan="1"/><td rowspan="1" colspan="1"/><td rowspan="1" colspan="1">This study</td></tr><tr><td rowspan="1" colspan="1">
                  <italic>
                    <tp:taxon-name><tp:taxon-name-part taxon-name-part-type="genus" reg="Steccherinum">Steccherinum</tp:taxon-name-part> <tp:taxon-name-part taxon-name-part-type="species" reg="molle">molle</tp:taxon-name-part></tp:taxon-name>
                  </italic>
                </td><td rowspan="1" colspan="1">MCW 641/18</td><td rowspan="1" colspan="1">BR</td><td rowspan="1" colspan="1">
                  <ext-link xmlns:xlink="http://www.w3.org/1999/xlink" xlink:href="PV434864" ext-link-type="gen" xlink:type="simple">PV434864</ext-link>
                </td><td rowspan="1" colspan="1">
                  <ext-link xmlns:xlink="http://www.w3.org/1999/xlink" xlink:href="PV434864" ext-link-type="gen" xlink:type="simple">PV434864</ext-link>
                </td><td rowspan="1" colspan="1">
                  <ext-link xmlns:xlink="http://www.w3.org/1999/xlink" xlink:href="PV442022" ext-link-type="gen" xlink:type="simple">PV442022</ext-link>
                </td><td rowspan="1" colspan="1"/><td rowspan="1" colspan="1"/><td rowspan="1" colspan="1">This study</td></tr><tr><td rowspan="1" colspan="1">
                  <italic>
                    <tp:taxon-name><tp:taxon-name-part taxon-name-part-type="genus" reg="Steccherinum">Steccherinum</tp:taxon-name-part> <tp:taxon-name-part taxon-name-part-type="species" reg="molle">molle</tp:taxon-name-part></tp:taxon-name>
                  </italic>
                </td><td rowspan="1" colspan="1">MCW 661/18</td><td rowspan="1" colspan="1">BR</td><td rowspan="1" colspan="1">
                  <ext-link xmlns:xlink="http://www.w3.org/1999/xlink" xlink:href="PV434865" ext-link-type="gen" xlink:type="simple">PV434865</ext-link>
                </td><td rowspan="1" colspan="1">
                  <ext-link xmlns:xlink="http://www.w3.org/1999/xlink" xlink:href="PV434865" ext-link-type="gen" xlink:type="simple">PV434865</ext-link>
                </td><td rowspan="1" colspan="1"/><td rowspan="1" colspan="1"/><td rowspan="1" colspan="1"/><td rowspan="1" colspan="1">This study</td></tr><tr><td rowspan="1" colspan="1">
                  <italic>
                    <tp:taxon-name><tp:taxon-name-part taxon-name-part-type="genus" reg="Steccherinum">Steccherinum</tp:taxon-name-part> <tp:taxon-name-part taxon-name-part-type="species" reg="molle">molle</tp:taxon-name-part></tp:taxon-name>
                  </italic>
                </td><td rowspan="1" colspan="1">MCW 687/19</td><td rowspan="1" colspan="1">BR</td><td rowspan="1" colspan="1">
                  <ext-link xmlns:xlink="http://www.w3.org/1999/xlink" xlink:href="PV434866" ext-link-type="gen" xlink:type="simple">PV434866</ext-link>
                </td><td rowspan="1" colspan="1">
                  <ext-link xmlns:xlink="http://www.w3.org/1999/xlink" xlink:href="PV434866" ext-link-type="gen" xlink:type="simple">PV434866</ext-link>
                </td><td rowspan="1" colspan="1">
                  <ext-link xmlns:xlink="http://www.w3.org/1999/xlink" xlink:href="PV442023" ext-link-type="gen" xlink:type="simple">PV442023</ext-link>
                </td><td rowspan="1" colspan="1"/><td rowspan="1" colspan="1"/><td rowspan="1" colspan="1">This study</td></tr><tr><td rowspan="1" colspan="1">
                  <italic>
                    <tp:taxon-name><tp:taxon-name-part taxon-name-part-type="genus" reg="Steccherinum">Steccherinum</tp:taxon-name-part> <tp:taxon-name-part taxon-name-part-type="species" reg="molle">molle</tp:taxon-name-part></tp:taxon-name>
                  </italic>
                </td><td rowspan="1" colspan="1">MCW 734/22</td><td rowspan="1" colspan="1">BR</td><td rowspan="1" colspan="1">
                  <ext-link xmlns:xlink="http://www.w3.org/1999/xlink" xlink:href="PV434867" ext-link-type="gen" xlink:type="simple">PV434867</ext-link>
                </td><td rowspan="1" colspan="1"/><td rowspan="1" colspan="1">
                  <ext-link xmlns:xlink="http://www.w3.org/1999/xlink" xlink:href="PV442024" ext-link-type="gen" xlink:type="simple">PV442024</ext-link>
                </td><td rowspan="1" colspan="1">
                  <ext-link xmlns:xlink="http://www.w3.org/1999/xlink" xlink:href="PV439916" ext-link-type="gen" xlink:type="simple">PV439916</ext-link>
                </td><td rowspan="1" colspan="1"/><td rowspan="1" colspan="1">This study</td></tr><tr><td rowspan="1" colspan="1">
                  <italic>
                    <tp:taxon-name><tp:taxon-name-part taxon-name-part-type="genus" reg="Steccherinum">Steccherinum</tp:taxon-name-part> <tp:taxon-name-part taxon-name-part-type="species" reg="molle">molle</tp:taxon-name-part></tp:taxon-name>
                  </italic>
                </td><td rowspan="1" colspan="1">MCW 739/23</td><td rowspan="1" colspan="1">BR</td><td rowspan="1" colspan="1">
                  <ext-link xmlns:xlink="http://www.w3.org/1999/xlink" xlink:href="PV434868" ext-link-type="gen" xlink:type="simple">PV434868</ext-link>
                </td><td rowspan="1" colspan="1"/><td rowspan="1" colspan="1">
                  <ext-link xmlns:xlink="http://www.w3.org/1999/xlink" xlink:href="PV442025" ext-link-type="gen" xlink:type="simple">PV442025</ext-link>
                </td><td rowspan="1" colspan="1">
                  <ext-link xmlns:xlink="http://www.w3.org/1999/xlink" xlink:href="PV439917" ext-link-type="gen" xlink:type="simple">PV439917</ext-link>
                </td><td rowspan="1" colspan="1"/><td rowspan="1" colspan="1">This study</td></tr><tr><td rowspan="1" colspan="1">
                  <italic>
                    <tp:taxon-name><tp:taxon-name-part taxon-name-part-type="genus" reg="Steccherinum">Steccherinum</tp:taxon-name-part> <tp:taxon-name-part taxon-name-part-type="species" reg="molle">molle</tp:taxon-name-part></tp:taxon-name>
                  </italic>
                </td><td rowspan="1" colspan="1">MV450</td><td rowspan="1" colspan="1">BR</td><td rowspan="1" colspan="1">
                  <ext-link xmlns:xlink="http://www.w3.org/1999/xlink" xlink:href="PV434869" ext-link-type="gen" xlink:type="simple">PV434869</ext-link>
                </td><td rowspan="1" colspan="1"/><td rowspan="1" colspan="1"/><td rowspan="1" colspan="1"/><td rowspan="1" colspan="1"/><td rowspan="1" colspan="1">This study</td></tr><tr><td rowspan="1" colspan="1">
                  <italic>
                    <tp:taxon-name><tp:taxon-name-part taxon-name-part-type="genus" reg="Steccherinum">Steccherinum</tp:taxon-name-part> <tp:taxon-name-part taxon-name-part-type="species" reg="nandinae">nandinae</tp:taxon-name-part></tp:taxon-name>
                  </italic>
                </td><td rowspan="1" colspan="1">Dai 21107</td><td rowspan="1" colspan="1">CN</td><td rowspan="1" colspan="1">
                  <ext-link xmlns:xlink="http://www.w3.org/1999/xlink" xlink:href="MN833677" ext-link-type="gen" xlink:type="simple">MN833677</ext-link>
                </td><td rowspan="1" colspan="1">
                  <ext-link xmlns:xlink="http://www.w3.org/1999/xlink" xlink:href="MN833679" ext-link-type="gen" xlink:type="simple">MN833679</ext-link>
                </td><td rowspan="1" colspan="1"/><td rowspan="1" colspan="1"/><td rowspan="1" colspan="1"/><td rowspan="1" colspan="1">
                  <xref ref-type="bibr" rid="B14">Du et al. 2020</xref>
                </td></tr><tr><td rowspan="1" colspan="1">
                  <italic>
                    <tp:taxon-name><tp:taxon-name-part taxon-name-part-type="genus" reg="Steccherinum">Steccherinum</tp:taxon-name-part> <tp:taxon-name-part taxon-name-part-type="species" reg="neonitidum">neonitidum</tp:taxon-name-part></tp:taxon-name>
                  </italic>
                </td><td rowspan="1" colspan="1">MCW 371/12</td><td rowspan="1" colspan="1">BR</td><td rowspan="1" colspan="1">
                  <ext-link xmlns:xlink="http://www.w3.org/1999/xlink" xlink:href="KY174990" ext-link-type="gen" xlink:type="simple">KY174990</ext-link>
                </td><td rowspan="1" colspan="1">
                  <ext-link xmlns:xlink="http://www.w3.org/1999/xlink" xlink:href="KY174990" ext-link-type="gen" xlink:type="simple">KY174990</ext-link>
                </td><td rowspan="1" colspan="1">
                  <ext-link xmlns:xlink="http://www.w3.org/1999/xlink" xlink:href="KY175017" ext-link-type="gen" xlink:type="simple">KY175017</ext-link>
                </td><td rowspan="1" colspan="1"/><td rowspan="1" colspan="1"/><td rowspan="1" colspan="1">
                  <xref ref-type="bibr" rid="B56">Westphalen et al. 2018</xref>
                </td></tr><tr><td rowspan="1" colspan="1">
                  <italic>
                    <tp:taxon-name><tp:taxon-name-part taxon-name-part-type="genus" reg="Steccherinum">Steccherinum</tp:taxon-name-part> <tp:taxon-name-part taxon-name-part-type="species" reg="nitidum">nitidum</tp:taxon-name-part></tp:taxon-name>
                  </italic>
                </td><td rowspan="1" colspan="1">KHL 11903</td><td rowspan="1" colspan="1">SE</td><td rowspan="1" colspan="1">
                  <ext-link xmlns:xlink="http://www.w3.org/1999/xlink" xlink:href="JN710560" ext-link-type="gen" xlink:type="simple">JN710560</ext-link>
                </td><td rowspan="1" colspan="1">
                  <ext-link xmlns:xlink="http://www.w3.org/1999/xlink" xlink:href="JN710560" ext-link-type="gen" xlink:type="simple">JN710560</ext-link>
                </td><td rowspan="1" colspan="1">
                  <ext-link xmlns:xlink="http://www.w3.org/1999/xlink" xlink:href="JN710721" ext-link-type="gen" xlink:type="simple">JN710721</ext-link>
                </td><td rowspan="1" colspan="1"/><td rowspan="1" colspan="1">
                  <ext-link xmlns:xlink="http://www.w3.org/1999/xlink" xlink:href="JN710684" ext-link-type="gen" xlink:type="simple">JN710684</ext-link>
                </td><td rowspan="1" colspan="1">
                  <xref ref-type="bibr" rid="B33">Miettinen et al. 2012</xref>
                </td></tr><tr><td rowspan="1" colspan="1">
                  <italic>
                    <tp:taxon-name><tp:taxon-name-part taxon-name-part-type="genus" reg="Steccherinum">Steccherinum</tp:taxon-name-part> <tp:taxon-name-part taxon-name-part-type="uncertainty-rank">aff.</tp:taxon-name-part> <tp:taxon-name-part taxon-name-part-type="species" reg="nitidum">nitidum</tp:taxon-name-part></tp:taxon-name>
                  </italic>
                </td><td rowspan="1" colspan="1">FP-105195-Sp</td><td rowspan="1" colspan="1">US</td><td rowspan="1" colspan="1">
                  <ext-link xmlns:xlink="http://www.w3.org/1999/xlink" xlink:href="KP135323" ext-link-type="gen" xlink:type="simple">KP135323</ext-link>
                </td><td rowspan="1" colspan="1">
                  <ext-link xmlns:xlink="http://www.w3.org/1999/xlink" xlink:href="KP135227" ext-link-type="gen" xlink:type="simple">KP135227</ext-link>
                </td><td rowspan="1" colspan="1"/><td rowspan="1" colspan="1">
                  <ext-link xmlns:xlink="http://www.w3.org/1999/xlink" xlink:href="KP134888" ext-link-type="gen" xlink:type="simple">KP134888</ext-link>
                </td><td rowspan="1" colspan="1"/><td rowspan="1" colspan="1">
                  <xref ref-type="bibr" rid="B15">Floudas and Hibbett 2015</xref>
                </td></tr><tr><td rowspan="1" colspan="1">
                  <italic>
                    <tp:taxon-name><tp:taxon-name-part taxon-name-part-type="genus" reg="Steccherinum">Steccherinum</tp:taxon-name-part> <tp:taxon-name-part taxon-name-part-type="species" reg="ochraceum">ochraceum</tp:taxon-name-part></tp:taxon-name>
                  </italic>
                </td><td rowspan="1" colspan="1">KHL11902</td><td rowspan="1" colspan="1">SE</td><td rowspan="1" colspan="1">
                  <ext-link xmlns:xlink="http://www.w3.org/1999/xlink" xlink:href="JN710590" ext-link-type="gen" xlink:type="simple">JN710590</ext-link>
                </td><td rowspan="1" colspan="1">
                  <ext-link xmlns:xlink="http://www.w3.org/1999/xlink" xlink:href="JN710590" ext-link-type="gen" xlink:type="simple">JN710590</ext-link>
                </td><td rowspan="1" colspan="1">
                  <ext-link xmlns:xlink="http://www.w3.org/1999/xlink" xlink:href="JN710730" ext-link-type="gen" xlink:type="simple">JN710730</ext-link>
                </td><td rowspan="1" colspan="1"/><td rowspan="1" colspan="1">
                  <ext-link xmlns:xlink="http://www.w3.org/1999/xlink" xlink:href="JN710700" ext-link-type="gen" xlink:type="simple">JN710700</ext-link>
                </td><td rowspan="1" colspan="1">
                  <xref ref-type="bibr" rid="B33">Miettinen et al. 2012</xref>
                </td></tr><tr><td rowspan="1" colspan="1">
                  <italic>
                    <tp:taxon-name><tp:taxon-name-part taxon-name-part-type="genus" reg="Steccherinum">Steccherinum</tp:taxon-name-part> <tp:taxon-name-part taxon-name-part-type="species" reg="perparvulum">perparvulum</tp:taxon-name-part></tp:taxon-name>
                  </italic>
                </td><td rowspan="1" colspan="1">524/17</td><td rowspan="1" colspan="1">BR</td><td rowspan="1" colspan="1">
                  <ext-link xmlns:xlink="http://www.w3.org/1999/xlink" xlink:href="PV434837" ext-link-type="gen" xlink:type="simple">PV434837</ext-link>
                </td><td rowspan="1" colspan="1">
                  <ext-link xmlns:xlink="http://www.w3.org/1999/xlink" xlink:href="PV434837" ext-link-type="gen" xlink:type="simple">PV434837</ext-link>
                </td><td rowspan="1" colspan="1">
                  <ext-link xmlns:xlink="http://www.w3.org/1999/xlink" xlink:href="PV442009" ext-link-type="gen" xlink:type="simple">PV442009</ext-link>
                </td><td rowspan="1" colspan="1">
                  <ext-link xmlns:xlink="http://www.w3.org/1999/xlink" xlink:href="PV439905" ext-link-type="gen" xlink:type="simple">PV439905</ext-link>
                </td><td rowspan="1" colspan="1"/><td rowspan="1" colspan="1">This study</td></tr><tr><td rowspan="1" colspan="1">
                  <italic>
                    <tp:taxon-name><tp:taxon-name-part taxon-name-part-type="genus" reg="Steccherinum">Steccherinum</tp:taxon-name-part> <tp:taxon-name-part taxon-name-part-type="species" reg="perparvulum">perparvulum</tp:taxon-name-part></tp:taxon-name>
                  </italic>
                </td><td rowspan="1" colspan="1">592/17</td><td rowspan="1" colspan="1">BR</td><td rowspan="1" colspan="1">
                  <ext-link xmlns:xlink="http://www.w3.org/1999/xlink" xlink:href="PV434847" ext-link-type="gen" xlink:type="simple">PV434847</ext-link>
                </td><td rowspan="1" colspan="1">
                  <ext-link xmlns:xlink="http://www.w3.org/1999/xlink" xlink:href="PV434847" ext-link-type="gen" xlink:type="simple">PV434847</ext-link>
                </td><td rowspan="1" colspan="1"/><td rowspan="1" colspan="1"/><td rowspan="1" colspan="1"/><td rowspan="1" colspan="1">This study</td></tr><tr><td rowspan="1" colspan="1">
                  <italic>
                    <tp:taxon-name><tp:taxon-name-part taxon-name-part-type="genus" reg="Steccherinum">Steccherinum</tp:taxon-name-part> <tp:taxon-name-part taxon-name-part-type="species" reg="perparvulum">perparvulum</tp:taxon-name-part></tp:taxon-name>
                  </italic>
                </td><td rowspan="1" colspan="1">659/18</td><td rowspan="1" colspan="1">BR</td><td rowspan="1" colspan="1">
                  <ext-link xmlns:xlink="http://www.w3.org/1999/xlink" xlink:href="PV434845" ext-link-type="gen" xlink:type="simple">PV434845</ext-link>
                </td><td rowspan="1" colspan="1">
                  <ext-link xmlns:xlink="http://www.w3.org/1999/xlink" xlink:href="PV434845" ext-link-type="gen" xlink:type="simple">PV434845</ext-link>
                </td><td rowspan="1" colspan="1">
                  <ext-link xmlns:xlink="http://www.w3.org/1999/xlink" xlink:href="PV442006" ext-link-type="gen" xlink:type="simple">PV442006</ext-link>
                </td><td rowspan="1" colspan="1">
                  <ext-link xmlns:xlink="http://www.w3.org/1999/xlink" xlink:href="PV439906" ext-link-type="gen" xlink:type="simple">PV439906</ext-link>
                </td><td rowspan="1" colspan="1"/><td rowspan="1" colspan="1">This study</td></tr><tr><td rowspan="1" colspan="1">
                  <italic>
                    <tp:taxon-name><tp:taxon-name-part taxon-name-part-type="genus" reg="Steccherinum">Steccherinum</tp:taxon-name-part> <tp:taxon-name-part taxon-name-part-type="species" reg="perparvulum">perparvulum</tp:taxon-name-part></tp:taxon-name>
                  </italic>
                </td><td rowspan="1" colspan="1">692/19</td><td rowspan="1" colspan="1">BR</td><td rowspan="1" colspan="1">
                  <ext-link xmlns:xlink="http://www.w3.org/1999/xlink" xlink:href="PV434838" ext-link-type="gen" xlink:type="simple">PV434838</ext-link>
                </td><td rowspan="1" colspan="1">
                  <ext-link xmlns:xlink="http://www.w3.org/1999/xlink" xlink:href="PV434838" ext-link-type="gen" xlink:type="simple">PV434838</ext-link>
                </td><td rowspan="1" colspan="1">
                  <ext-link xmlns:xlink="http://www.w3.org/1999/xlink" xlink:href="PV442008" ext-link-type="gen" xlink:type="simple">PV442008</ext-link>
                </td><td rowspan="1" colspan="1"/><td rowspan="1" colspan="1"/><td rowspan="1" colspan="1">This study</td></tr><tr><td rowspan="1" colspan="1">
                  <italic>
                    <tp:taxon-name><tp:taxon-name-part taxon-name-part-type="genus" reg="Steccherinum">Steccherinum</tp:taxon-name-part> <tp:taxon-name-part taxon-name-part-type="species" reg="perparvulum">perparvulum</tp:taxon-name-part></tp:taxon-name>
                  </italic>
                </td><td rowspan="1" colspan="1">543/17</td><td rowspan="1" colspan="1">BR</td><td rowspan="1" colspan="1">
                  <ext-link xmlns:xlink="http://www.w3.org/1999/xlink" xlink:href="PV434839" ext-link-type="gen" xlink:type="simple">PV434839</ext-link>
                </td><td rowspan="1" colspan="1">
                  <ext-link xmlns:xlink="http://www.w3.org/1999/xlink" xlink:href="PV434839" ext-link-type="gen" xlink:type="simple">PV434839</ext-link>
                </td><td rowspan="1" colspan="1">
                  <ext-link xmlns:xlink="http://www.w3.org/1999/xlink" xlink:href="PV442010" ext-link-type="gen" xlink:type="simple">PV442010</ext-link>
                </td><td rowspan="1" colspan="1"/><td rowspan="1" colspan="1"/><td rowspan="1" colspan="1">This study</td></tr><tr><td rowspan="1" colspan="1">
                  <italic>
                    <tp:taxon-name><tp:taxon-name-part taxon-name-part-type="genus" reg="Steccherinum">Steccherinum</tp:taxon-name-part> <tp:taxon-name-part taxon-name-part-type="species" reg="perparvulum">perparvulum</tp:taxon-name-part></tp:taxon-name>
                  </italic>
                </td><td rowspan="1" colspan="1">710/20</td><td rowspan="1" colspan="1">BR</td><td rowspan="1" colspan="1">
                  <ext-link xmlns:xlink="http://www.w3.org/1999/xlink" xlink:href="PV434841" ext-link-type="gen" xlink:type="simple">PV434841</ext-link>
                </td><td rowspan="1" colspan="1"/><td rowspan="1" colspan="1">
                  <ext-link xmlns:xlink="http://www.w3.org/1999/xlink" xlink:href="PV442011" ext-link-type="gen" xlink:type="simple">PV442011</ext-link>
                </td><td rowspan="1" colspan="1"/><td rowspan="1" colspan="1">
                  <ext-link xmlns:xlink="http://www.w3.org/1999/xlink" xlink:href="PX693402" ext-link-type="gen" xlink:type="simple">PX693402</ext-link>
                </td><td rowspan="1" colspan="1">This study</td></tr><tr><td rowspan="1" colspan="1">
                  <italic>
                    <tp:taxon-name><tp:taxon-name-part taxon-name-part-type="genus" reg="Steccherinum">Steccherinum</tp:taxon-name-part> <tp:taxon-name-part taxon-name-part-type="species" reg="perparvulum">perparvulum</tp:taxon-name-part></tp:taxon-name>
                  </italic>
                </td><td rowspan="1" colspan="1">742/23</td><td rowspan="1" colspan="1">BR</td><td rowspan="1" colspan="1">
                  <ext-link xmlns:xlink="http://www.w3.org/1999/xlink" xlink:href="PV434846" ext-link-type="gen" xlink:type="simple">PV434846</ext-link>
                </td><td rowspan="1" colspan="1"/><td rowspan="1" colspan="1">
                  <ext-link xmlns:xlink="http://www.w3.org/1999/xlink" xlink:href="PV442007" ext-link-type="gen" xlink:type="simple">PV442007</ext-link>
                </td><td rowspan="1" colspan="1">
                  <ext-link xmlns:xlink="http://www.w3.org/1999/xlink" xlink:href="PV439907" ext-link-type="gen" xlink:type="simple">PV439907</ext-link>
                </td><td rowspan="1" colspan="1">
                  <ext-link xmlns:xlink="http://www.w3.org/1999/xlink" xlink:href="PX693403" ext-link-type="gen" xlink:type="simple">PX693403</ext-link>
                </td><td rowspan="1" colspan="1">This study</td></tr><tr><td rowspan="1" colspan="1">
                  <italic>
                    <tp:taxon-name><tp:taxon-name-part taxon-name-part-type="genus" reg="Steccherinum">Steccherinum</tp:taxon-name-part> <tp:taxon-name-part taxon-name-part-type="species" reg="perparvulum">perparvulum</tp:taxon-name-part></tp:taxon-name>
                  </italic>
                </td><td rowspan="1" colspan="1">744/23</td><td rowspan="1" colspan="1">BR</td><td rowspan="1" colspan="1">
                  <ext-link xmlns:xlink="http://www.w3.org/1999/xlink" xlink:href="PV434843" ext-link-type="gen" xlink:type="simple">PV434843</ext-link>
                </td><td rowspan="1" colspan="1"/><td rowspan="1" colspan="1">
                  <ext-link xmlns:xlink="http://www.w3.org/1999/xlink" xlink:href="PV442013" ext-link-type="gen" xlink:type="simple">PV442013</ext-link>
                </td><td rowspan="1" colspan="1">
                  <ext-link xmlns:xlink="http://www.w3.org/1999/xlink" xlink:href="PV439908" ext-link-type="gen" xlink:type="simple">PV439908</ext-link>
                </td><td rowspan="1" colspan="1"/><td rowspan="1" colspan="1">This study</td></tr><tr><td rowspan="1" colspan="1">
                  <italic>
                    <tp:taxon-name><tp:taxon-name-part taxon-name-part-type="genus" reg="Steccherinum">Steccherinum</tp:taxon-name-part> <tp:taxon-name-part taxon-name-part-type="species" reg="perparvulum">perparvulum</tp:taxon-name-part></tp:taxon-name>
                  </italic>
                </td><td rowspan="1" colspan="1">MV728</td><td rowspan="1" colspan="1">BR</td><td rowspan="1" colspan="1">
                  <ext-link xmlns:xlink="http://www.w3.org/1999/xlink" xlink:href="PV434840" ext-link-type="gen" xlink:type="simple">PV434840</ext-link>
                </td><td rowspan="1" colspan="1"/><td rowspan="1" colspan="1"/><td rowspan="1" colspan="1"/><td rowspan="1" colspan="1"/><td rowspan="1" colspan="1">This study</td></tr><tr><td rowspan="1" colspan="1">
                  <italic>
                    <tp:taxon-name><tp:taxon-name-part taxon-name-part-type="genus" reg="Steccherinum">Steccherinum</tp:taxon-name-part> <tp:taxon-name-part taxon-name-part-type="species" reg="perparvulum">perparvulum</tp:taxon-name-part></tp:taxon-name>
                  </italic>
                </td><td rowspan="1" colspan="1">MV815</td><td rowspan="1" colspan="1">BR</td><td rowspan="1" colspan="1">
                  <ext-link xmlns:xlink="http://www.w3.org/1999/xlink" xlink:href="PV434844" ext-link-type="gen" xlink:type="simple">PV434844</ext-link>
                </td><td rowspan="1" colspan="1">
                  <ext-link xmlns:xlink="http://www.w3.org/1999/xlink" xlink:href="PV434844" ext-link-type="gen" xlink:type="simple">PV434844</ext-link>
                </td><td rowspan="1" colspan="1">
                  <ext-link xmlns:xlink="http://www.w3.org/1999/xlink" xlink:href="PV442005" ext-link-type="gen" xlink:type="simple">PV442005</ext-link>
                </td><td rowspan="1" colspan="1"/><td rowspan="1" colspan="1"/><td rowspan="1" colspan="1">This study</td></tr><tr><td rowspan="1" colspan="1">
                  <italic>
                    <tp:taxon-name><tp:taxon-name-part taxon-name-part-type="genus" reg="Steccherinum">Steccherinum</tp:taxon-name-part> <tp:taxon-name-part taxon-name-part-type="species" reg="perparvulum">perparvulum</tp:taxon-name-part></tp:taxon-name>
                  </italic>
                </td><td rowspan="1" colspan="1">NR186</td><td rowspan="1" colspan="1">BR</td><td rowspan="1" colspan="1">
                  <ext-link xmlns:xlink="http://www.w3.org/1999/xlink" xlink:href="PV434842" ext-link-type="gen" xlink:type="simple">PV434842</ext-link>
                </td><td rowspan="1" colspan="1"/><td rowspan="1" colspan="1">
                  <ext-link xmlns:xlink="http://www.w3.org/1999/xlink" xlink:href="PV442012" ext-link-type="gen" xlink:type="simple">PV442012</ext-link>
                </td><td rowspan="1" colspan="1"/><td rowspan="1" colspan="1"/><td rowspan="1" colspan="1">This study</td></tr><tr><td rowspan="1" colspan="1">
                  <italic>
                    <tp:taxon-name><tp:taxon-name-part taxon-name-part-type="genus" reg="Steccherinum">Steccherinum</tp:taxon-name-part> <tp:taxon-name-part taxon-name-part-type="species" reg="polycystidiferum">polycystidiferum</tp:taxon-name-part></tp:taxon-name>
                  </italic>
                </td><td rowspan="1" colspan="1">MCW 419/12</td><td rowspan="1" colspan="1">BR</td><td rowspan="1" colspan="1">
                  <ext-link xmlns:xlink="http://www.w3.org/1999/xlink" xlink:href="KY174995" ext-link-type="gen" xlink:type="simple">KY174995</ext-link>
                </td><td rowspan="1" colspan="1">
                  <ext-link xmlns:xlink="http://www.w3.org/1999/xlink" xlink:href="KY174995" ext-link-type="gen" xlink:type="simple">KY174995</ext-link>
                </td><td rowspan="1" colspan="1">
                  <ext-link xmlns:xlink="http://www.w3.org/1999/xlink" xlink:href="KY175021" ext-link-type="gen" xlink:type="simple">KY175021</ext-link>
                </td><td rowspan="1" colspan="1"/><td rowspan="1" colspan="1"/><td rowspan="1" colspan="1">
                  <xref ref-type="bibr" rid="B56">Westphalen et al. 2018</xref>
                </td></tr><tr><td rowspan="1" colspan="1">
                  <italic>
                    <tp:taxon-name><tp:taxon-name-part taxon-name-part-type="genus" reg="Steccherinum">Steccherinum</tp:taxon-name-part> <tp:taxon-name-part taxon-name-part-type="species" reg="pseudozilingianum">pseudozilingianum</tp:taxon-name-part></tp:taxon-name>
                  </italic>
                </td><td rowspan="1" colspan="1">Kulju 1004</td><td rowspan="1" colspan="1">FI</td><td rowspan="1" colspan="1">
                  <ext-link xmlns:xlink="http://www.w3.org/1999/xlink" xlink:href="JN710561" ext-link-type="gen" xlink:type="simple">JN710561</ext-link>
                </td><td rowspan="1" colspan="1">
                  <ext-link xmlns:xlink="http://www.w3.org/1999/xlink" xlink:href="JN710561" ext-link-type="gen" xlink:type="simple">JN710561</ext-link>
                </td><td rowspan="1" colspan="1">
                  <ext-link xmlns:xlink="http://www.w3.org/1999/xlink" xlink:href="JN710722" ext-link-type="gen" xlink:type="simple">JN710722</ext-link>
                </td><td rowspan="1" colspan="1"/><td rowspan="1" colspan="1">
                  <ext-link xmlns:xlink="http://www.w3.org/1999/xlink" xlink:href="JN710685" ext-link-type="gen" xlink:type="simple">JN710685</ext-link>
                </td><td rowspan="1" colspan="1">
                  <xref ref-type="bibr" rid="B33">Miettinen et al. 2012</xref>
                </td></tr><tr><td rowspan="1" colspan="1">
                  <italic>
                    <tp:taxon-name><tp:taxon-name-part taxon-name-part-type="genus" reg="Steccherinum">Steccherinum</tp:taxon-name-part> <tp:taxon-name-part taxon-name-part-type="species" reg="puerense">puerense</tp:taxon-name-part></tp:taxon-name>
                  </italic>
                </td><td rowspan="1" colspan="1">Miettinen 13705</td><td rowspan="1" colspan="1">ID</td><td rowspan="1" colspan="1">
                  <ext-link xmlns:xlink="http://www.w3.org/1999/xlink" xlink:href="JN710592" ext-link-type="gen" xlink:type="simple">JN710592</ext-link>
                </td><td rowspan="1" colspan="1">
                  <ext-link xmlns:xlink="http://www.w3.org/1999/xlink" xlink:href="JN710592" ext-link-type="gen" xlink:type="simple">JN710592</ext-link>
                </td><td rowspan="1" colspan="1">
                  <ext-link xmlns:xlink="http://www.w3.org/1999/xlink" xlink:href="JN710731" ext-link-type="gen" xlink:type="simple">JN710731</ext-link>
                </td><td rowspan="1" colspan="1"/><td rowspan="1" colspan="1">
                  <ext-link xmlns:xlink="http://www.w3.org/1999/xlink" xlink:href="JN710701" ext-link-type="gen" xlink:type="simple">JN710701</ext-link>
                </td><td rowspan="1" colspan="1">
                  <xref ref-type="bibr" rid="B33">Miettinen et al. 2012</xref>
                </td></tr><tr><td rowspan="1" colspan="1">
                  <italic>
                    <tp:taxon-name><tp:taxon-name-part taxon-name-part-type="genus" reg="Steccherinum">Steccherinum</tp:taxon-name-part> <tp:taxon-name-part taxon-name-part-type="species" reg="puerense">puerense</tp:taxon-name-part></tp:taxon-name>
                  </italic>
                </td><td rowspan="1" colspan="1">CLZhao 3122</td><td rowspan="1" colspan="1">CN</td><td rowspan="1" colspan="1">
                  <ext-link xmlns:xlink="http://www.w3.org/1999/xlink" xlink:href="MW682341" ext-link-type="gen" xlink:type="simple">MW682341</ext-link>
                </td><td rowspan="1" colspan="1"/><td rowspan="1" colspan="1">
                  <ext-link xmlns:xlink="http://www.w3.org/1999/xlink" xlink:href="OK000976" ext-link-type="gen" xlink:type="simple">OK000976</ext-link>
                </td><td rowspan="1" colspan="1"/><td rowspan="1" colspan="1"/><td rowspan="1" colspan="1">
                  <xref ref-type="bibr" rid="B61">Wu et al. 2021b</xref>
                </td></tr><tr><td rowspan="1" colspan="1">
                  <italic>
                    <tp:taxon-name><tp:taxon-name-part taxon-name-part-type="genus" reg="Steccherinum">Steccherinum</tp:taxon-name-part> <tp:taxon-name-part taxon-name-part-type="species" reg="resinaceum">resinaceum</tp:taxon-name-part></tp:taxon-name>
                  </italic>
                </td><td rowspan="1" colspan="1">MCW 540/17</td><td rowspan="1" colspan="1">BR</td><td rowspan="1" colspan="1">
                  <ext-link xmlns:xlink="http://www.w3.org/1999/xlink" xlink:href="PV434870" ext-link-type="gen" xlink:type="simple">PV434870</ext-link>
                </td><td rowspan="1" colspan="1">
                  <ext-link xmlns:xlink="http://www.w3.org/1999/xlink" xlink:href="PV434870" ext-link-type="gen" xlink:type="simple">PV434870</ext-link>
                </td><td rowspan="1" colspan="1"/><td rowspan="1" colspan="1"/><td rowspan="1" colspan="1"/><td rowspan="1" colspan="1">This study</td></tr><tr><td rowspan="1" colspan="1">
                  <italic>
                    <tp:taxon-name><tp:taxon-name-part taxon-name-part-type="genus" reg="Steccherinum">Steccherinum</tp:taxon-name-part> <tp:taxon-name-part taxon-name-part-type="species" reg="resinaceum">resinaceum</tp:taxon-name-part></tp:taxon-name>
                  </italic>
                </td><td rowspan="1" colspan="1">MCW 551/17</td><td rowspan="1" colspan="1">BR</td><td rowspan="1" colspan="1">
                  <ext-link xmlns:xlink="http://www.w3.org/1999/xlink" xlink:href="PV434871" ext-link-type="gen" xlink:type="simple">PV434871</ext-link>
                </td><td rowspan="1" colspan="1">
                  <ext-link xmlns:xlink="http://www.w3.org/1999/xlink" xlink:href="PV434871" ext-link-type="gen" xlink:type="simple">PV434871</ext-link>
                </td><td rowspan="1" colspan="1">
                  <ext-link xmlns:xlink="http://www.w3.org/1999/xlink" xlink:href="PV442030" ext-link-type="gen" xlink:type="simple">PV442030</ext-link>
                </td><td rowspan="1" colspan="1">
                  <ext-link xmlns:xlink="http://www.w3.org/1999/xlink" xlink:href="PV439918" ext-link-type="gen" xlink:type="simple">PV439918</ext-link>
                </td><td rowspan="1" colspan="1"/><td rowspan="1" colspan="1">This study</td></tr><tr><td rowspan="1" colspan="1">
                  <italic>
                    <tp:taxon-name><tp:taxon-name-part taxon-name-part-type="genus" reg="Steccherinum">Steccherinum</tp:taxon-name-part> <tp:taxon-name-part taxon-name-part-type="species" reg="resinaceum">resinaceum</tp:taxon-name-part></tp:taxon-name>
                  </italic>
                </td><td rowspan="1" colspan="1">MCW 665/19</td><td rowspan="1" colspan="1">BR</td><td rowspan="1" colspan="1">
                  <ext-link xmlns:xlink="http://www.w3.org/1999/xlink" xlink:href="PV434872" ext-link-type="gen" xlink:type="simple">PV434872</ext-link>
                </td><td rowspan="1" colspan="1">
                  <ext-link xmlns:xlink="http://www.w3.org/1999/xlink" xlink:href="PV434872" ext-link-type="gen" xlink:type="simple">PV434872</ext-link>
                </td><td rowspan="1" colspan="1">
                  <ext-link xmlns:xlink="http://www.w3.org/1999/xlink" xlink:href="PV442031" ext-link-type="gen" xlink:type="simple">PV442031</ext-link>
                </td><td rowspan="1" colspan="1"/><td rowspan="1" colspan="1"/><td rowspan="1" colspan="1">This study</td></tr><tr><td rowspan="1" colspan="1">
                  <italic>
                    <tp:taxon-name><tp:taxon-name-part taxon-name-part-type="genus" reg="Steccherinum">Steccherinum</tp:taxon-name-part> <tp:taxon-name-part taxon-name-part-type="species" reg="resinaceum">resinaceum</tp:taxon-name-part></tp:taxon-name>
                  </italic>
                </td><td rowspan="1" colspan="1">MCW 679/19</td><td rowspan="1" colspan="1">BR</td><td rowspan="1" colspan="1">
                  <ext-link xmlns:xlink="http://www.w3.org/1999/xlink" xlink:href="PV434873" ext-link-type="gen" xlink:type="simple">PV434873</ext-link>
                </td><td rowspan="1" colspan="1">
                  <ext-link xmlns:xlink="http://www.w3.org/1999/xlink" xlink:href="PV434873" ext-link-type="gen" xlink:type="simple">PV434873</ext-link>
                </td><td rowspan="1" colspan="1">
                  <ext-link xmlns:xlink="http://www.w3.org/1999/xlink" xlink:href="PV442032" ext-link-type="gen" xlink:type="simple">PV442032</ext-link>
                </td><td rowspan="1" colspan="1"/><td rowspan="1" colspan="1"/><td rowspan="1" colspan="1">This study</td></tr><tr><td rowspan="1" colspan="1">
                  <italic>
                    <tp:taxon-name><tp:taxon-name-part taxon-name-part-type="genus" reg="Steccherinum">Steccherinum</tp:taxon-name-part> <tp:taxon-name-part taxon-name-part-type="species" reg="robustius">robustius</tp:taxon-name-part></tp:taxon-name>
                  </italic>
                </td><td rowspan="1" colspan="1">1195</td><td rowspan="1" colspan="1">SE</td><td rowspan="1" colspan="1">
                  <ext-link xmlns:xlink="http://www.w3.org/1999/xlink" xlink:href="JN710591" ext-link-type="gen" xlink:type="simple">JN710591</ext-link>
                </td><td rowspan="1" colspan="1">
                  <ext-link xmlns:xlink="http://www.w3.org/1999/xlink" xlink:href="JN710591" ext-link-type="gen" xlink:type="simple">JN710591</ext-link>
                </td><td rowspan="1" colspan="1"/><td rowspan="1" colspan="1"/><td rowspan="1" colspan="1"/><td rowspan="1" colspan="1">
                  <xref ref-type="bibr" rid="B33">Miettinen et al. 2012</xref>
                </td></tr><tr><td rowspan="1" colspan="1">
                  <italic>
                    <tp:taxon-name><tp:taxon-name-part taxon-name-part-type="genus" reg="Steccherinum">Steccherinum</tp:taxon-name-part> <tp:taxon-name-part taxon-name-part-type="species" reg="rubigimaculatum">rubigimaculatum</tp:taxon-name-part></tp:taxon-name>
                  </italic>
                </td><td rowspan="1" colspan="1">CLZhao 10638</td><td rowspan="1" colspan="1">CN</td><td rowspan="1" colspan="1">
                  <ext-link xmlns:xlink="http://www.w3.org/1999/xlink" xlink:href="MW682344" ext-link-type="gen" xlink:type="simple">MW682344</ext-link>
                </td><td rowspan="1" colspan="1">
                  <ext-link xmlns:xlink="http://www.w3.org/1999/xlink" xlink:href="MW682340" ext-link-type="gen" xlink:type="simple">MW682340</ext-link>
                </td><td rowspan="1" colspan="1">
                  <ext-link xmlns:xlink="http://www.w3.org/1999/xlink" xlink:href="OK000977" ext-link-type="gen" xlink:type="simple">OK000977</ext-link>
                </td><td rowspan="1" colspan="1"/><td rowspan="1" colspan="1"/><td rowspan="1" colspan="1">
                  <xref ref-type="bibr" rid="B61">Wu et al. 2021b</xref>
                </td></tr><tr><td rowspan="1" colspan="1">
                  <italic>
                    <tp:taxon-name><tp:taxon-name-part taxon-name-part-type="genus" reg="Steccherinum">Steccherinum</tp:taxon-name-part> <tp:taxon-name-part taxon-name-part-type="species" reg="rubigimaculatum">rubigimaculatum</tp:taxon-name-part></tp:taxon-name>
                  </italic>
                </td><td rowspan="1" colspan="1">CLZhao 4069</td><td rowspan="1" colspan="1">CN</td><td rowspan="1" colspan="1">
                  <ext-link xmlns:xlink="http://www.w3.org/1999/xlink" xlink:href="MW682343" ext-link-type="gen" xlink:type="simple">MW682343</ext-link>
                </td><td rowspan="1" colspan="1">
                  <ext-link xmlns:xlink="http://www.w3.org/1999/xlink" xlink:href="MW682339" ext-link-type="gen" xlink:type="simple">MW682339</ext-link>
                </td><td rowspan="1" colspan="1"/><td rowspan="1" colspan="1"/><td rowspan="1" colspan="1"/><td rowspan="1" colspan="1">
                  <xref ref-type="bibr" rid="B61">Wu et al. 2021b</xref>
                </td></tr><tr><td rowspan="1" colspan="1">
                  <italic>
                    <tp:taxon-name><tp:taxon-name-part taxon-name-part-type="genus" reg="Steccherinum">Steccherinum</tp:taxon-name-part> <tp:taxon-name-part taxon-name-part-type="species" reg="subochraceum">subochraceum</tp:taxon-name-part></tp:taxon-name>
                  </italic>
                </td><td rowspan="1" colspan="1">730/22</td><td rowspan="1" colspan="1">BR</td><td rowspan="1" colspan="1">
                  <ext-link xmlns:xlink="http://www.w3.org/1999/xlink" xlink:href="PV434859" ext-link-type="gen" xlink:type="simple">PV434859</ext-link>
                </td><td rowspan="1" colspan="1"/><td rowspan="1" colspan="1">
                  <ext-link xmlns:xlink="http://www.w3.org/1999/xlink" xlink:href="PV442026" ext-link-type="gen" xlink:type="simple">PV442026</ext-link>
                </td><td rowspan="1" colspan="1"/><td rowspan="1" colspan="1"/><td rowspan="1" colspan="1">This study</td></tr><tr><td rowspan="1" colspan="1">
                  <italic>
                    <tp:taxon-name><tp:taxon-name-part taxon-name-part-type="genus" reg="Steccherinum">Steccherinum</tp:taxon-name-part> <tp:taxon-name-part taxon-name-part-type="species" reg="subochraceum">subochraceum</tp:taxon-name-part></tp:taxon-name>
                  </italic>
                </td><td rowspan="1" colspan="1">746/23</td><td rowspan="1" colspan="1">BR</td><td rowspan="1" colspan="1">
                  <ext-link xmlns:xlink="http://www.w3.org/1999/xlink" xlink:href="PV434861" ext-link-type="gen" xlink:type="simple">PV434861</ext-link>
                </td><td rowspan="1" colspan="1">
                  <ext-link xmlns:xlink="http://www.w3.org/1999/xlink" xlink:href="PV434861" ext-link-type="gen" xlink:type="simple">PV434861</ext-link>
                </td><td rowspan="1" colspan="1">
                  <ext-link xmlns:xlink="http://www.w3.org/1999/xlink" xlink:href="PV442027" ext-link-type="gen" xlink:type="simple">PV442027</ext-link>
                </td><td rowspan="1" colspan="1">
                  <ext-link xmlns:xlink="http://www.w3.org/1999/xlink" xlink:href="PV439909" ext-link-type="gen" xlink:type="simple">PV439909</ext-link>
                </td><td rowspan="1" colspan="1"/><td rowspan="1" colspan="1">This study</td></tr><tr><td rowspan="1" colspan="1">
                  <italic>
                    <tp:taxon-name><tp:taxon-name-part taxon-name-part-type="genus" reg="Steccherinum">Steccherinum</tp:taxon-name-part> <tp:taxon-name-part taxon-name-part-type="species" reg="subochraceum">subochraceum</tp:taxon-name-part></tp:taxon-name>
                  </italic>
                </td><td rowspan="1" colspan="1">748/23</td><td rowspan="1" colspan="1">BR</td><td rowspan="1" colspan="1">
                  <ext-link xmlns:xlink="http://www.w3.org/1999/xlink" xlink:href="PV434860" ext-link-type="gen" xlink:type="simple">PV434860</ext-link>
                </td><td rowspan="1" colspan="1">
                  <ext-link xmlns:xlink="http://www.w3.org/1999/xlink" xlink:href="PV434860" ext-link-type="gen" xlink:type="simple">PV434860</ext-link>
                </td><td rowspan="1" colspan="1">
                  <ext-link xmlns:xlink="http://www.w3.org/1999/xlink" xlink:href="PV442028" ext-link-type="gen" xlink:type="simple">PV442028</ext-link>
                </td><td rowspan="1" colspan="1">
                  <ext-link xmlns:xlink="http://www.w3.org/1999/xlink" xlink:href="PV439910" ext-link-type="gen" xlink:type="simple">PV439910</ext-link>
                </td><td rowspan="1" colspan="1"/><td rowspan="1" colspan="1">This study</td></tr><tr><td rowspan="1" colspan="1">
                  <italic>
                    <tp:taxon-name><tp:taxon-name-part taxon-name-part-type="genus" reg="Steccherinum">Steccherinum</tp:taxon-name-part> <tp:taxon-name-part taxon-name-part-type="species" reg="subochraceum">subochraceum</tp:taxon-name-part></tp:taxon-name>
                  </italic>
                </td><td rowspan="1" colspan="1">761/24</td><td rowspan="1" colspan="1">BR</td><td rowspan="1" colspan="1">
                  <ext-link xmlns:xlink="http://www.w3.org/1999/xlink" xlink:href="PV434862" ext-link-type="gen" xlink:type="simple">PV434862</ext-link>
                </td><td rowspan="1" colspan="1">
                  <ext-link xmlns:xlink="http://www.w3.org/1999/xlink" xlink:href="PV434862" ext-link-type="gen" xlink:type="simple">PV434862</ext-link>
                </td><td rowspan="1" colspan="1">
                  <ext-link xmlns:xlink="http://www.w3.org/1999/xlink" xlink:href="PV442029" ext-link-type="gen" xlink:type="simple">PV442029</ext-link>
                </td><td rowspan="1" colspan="1">
                  <ext-link xmlns:xlink="http://www.w3.org/1999/xlink" xlink:href="PV439911" ext-link-type="gen" xlink:type="simple">PV439911</ext-link>
                </td><td rowspan="1" colspan="1"/><td rowspan="1" colspan="1">This study</td></tr><tr><td rowspan="1" colspan="1">
                  <italic>
                    <tp:taxon-name><tp:taxon-name-part taxon-name-part-type="genus" reg="Steccherinum">Steccherinum</tp:taxon-name-part> <tp:taxon-name-part taxon-name-part-type="species" reg="subtropicum">subtropicum</tp:taxon-name-part></tp:taxon-name>
                  </italic>
                </td><td rowspan="1" colspan="1">CLZhao F11059</td><td rowspan="1" colspan="1">CN</td><td rowspan="1" colspan="1">
                  <ext-link xmlns:xlink="http://www.w3.org/1999/xlink" xlink:href="OP799390" ext-link-type="gen" xlink:type="simple">OP799390</ext-link>
                </td><td rowspan="1" colspan="1">
                  <ext-link xmlns:xlink="http://www.w3.org/1999/xlink" xlink:href="OP799377" ext-link-type="gen" xlink:type="simple">OP799377</ext-link>
                </td><td rowspan="1" colspan="1"/><td rowspan="1" colspan="1"/><td rowspan="1" colspan="1"/><td rowspan="1" colspan="1">
                  <xref ref-type="bibr" rid="B10">Dong et al. 2023</xref>
                </td></tr><tr><td rowspan="1" colspan="1">
                  <italic>
                    <tp:taxon-name><tp:taxon-name-part taxon-name-part-type="genus" reg="Steccherinum">Steccherinum</tp:taxon-name-part> <tp:taxon-name-part taxon-name-part-type="species" reg="tenue">tenue</tp:taxon-name-part></tp:taxon-name>
                  </italic>
                </td><td rowspan="1" colspan="1">KHL 12316</td><td rowspan="1" colspan="1">US</td><td rowspan="1" colspan="1">
                  <ext-link xmlns:xlink="http://www.w3.org/1999/xlink" xlink:href="JN710598" ext-link-type="gen" xlink:type="simple">JN710598</ext-link>
                </td><td rowspan="1" colspan="1">
                  <ext-link xmlns:xlink="http://www.w3.org/1999/xlink" xlink:href="JN710598" ext-link-type="gen" xlink:type="simple">JN710598</ext-link>
                </td><td rowspan="1" colspan="1">
                  <ext-link xmlns:xlink="http://www.w3.org/1999/xlink" xlink:href="JN710733" ext-link-type="gen" xlink:type="simple">JN710733</ext-link>
                </td><td rowspan="1" colspan="1"/><td rowspan="1" colspan="1">
                  <ext-link xmlns:xlink="http://www.w3.org/1999/xlink" xlink:href="JN710705" ext-link-type="gen" xlink:type="simple">JN710705</ext-link>
                </td><td rowspan="1" colspan="1">
                  <xref ref-type="bibr" rid="B33">Miettinen et al. 2012</xref>
                </td></tr><tr><td rowspan="1" colspan="1">
                  <italic>
                    <tp:taxon-name><tp:taxon-name-part taxon-name-part-type="genus" reg="Steccherinum">Steccherinum</tp:taxon-name-part> <tp:taxon-name-part taxon-name-part-type="species" reg="tenuispinum">tenuispinum</tp:taxon-name-part></tp:taxon-name>
                  </italic>
                </td><td rowspan="1" colspan="1">LE231603</td><td rowspan="1" colspan="1">RU</td><td rowspan="1" colspan="1">
                  <ext-link xmlns:xlink="http://www.w3.org/1999/xlink" xlink:href="KM411452" ext-link-type="gen" xlink:type="simple">KM411452</ext-link>
                </td><td rowspan="1" colspan="1">
                  <ext-link xmlns:xlink="http://www.w3.org/1999/xlink" xlink:href="KM411469" ext-link-type="gen" xlink:type="simple">KM411469</ext-link>
                </td><td rowspan="1" colspan="1">
                  <ext-link xmlns:xlink="http://www.w3.org/1999/xlink" xlink:href="KM411484" ext-link-type="gen" xlink:type="simple">KM411484</ext-link>
                </td><td rowspan="1" colspan="1"/><td rowspan="1" colspan="1"/><td rowspan="1" colspan="1">
                  <xref ref-type="bibr" rid="B67">Zmitrovich and Kovalenko 2016</xref>
                </td></tr><tr><td rowspan="1" colspan="1">
                  <italic>
                    <tp:taxon-name><tp:taxon-name-part taxon-name-part-type="genus" reg="Steccherinum">Steccherinum</tp:taxon-name-part> <tp:taxon-name-part taxon-name-part-type="species" reg="undigerum">undigerum</tp:taxon-name-part></tp:taxon-name>
                  </italic>
                </td><td rowspan="1" colspan="1">MCW 436/13</td><td rowspan="1" colspan="1">BR</td><td rowspan="1" colspan="1">
                  <ext-link xmlns:xlink="http://www.w3.org/1999/xlink" xlink:href="KY174988" ext-link-type="gen" xlink:type="simple">KY174988</ext-link>
                </td><td rowspan="1" colspan="1">
                  <ext-link xmlns:xlink="http://www.w3.org/1999/xlink" xlink:href="KY174988" ext-link-type="gen" xlink:type="simple">KY174988</ext-link>
                </td><td rowspan="1" colspan="1">
                  <ext-link xmlns:xlink="http://www.w3.org/1999/xlink" xlink:href="KY175020" ext-link-type="gen" xlink:type="simple">KY175020</ext-link>
                </td><td rowspan="1" colspan="1"/><td rowspan="1" colspan="1"/><td rowspan="1" colspan="1">
                  <xref ref-type="bibr" rid="B56">Westphalen et al. 2018</xref>
                </td></tr><tr><td rowspan="1" colspan="1">
                  <italic>
                    <tp:taxon-name><tp:taxon-name-part taxon-name-part-type="genus" reg="Steccherinum">Steccherinum</tp:taxon-name-part> <tp:taxon-name-part taxon-name-part-type="species" reg="undulatum">undulatum</tp:taxon-name-part></tp:taxon-name>
                  </italic>
                </td><td rowspan="1" colspan="1">MCW 743/23</td><td rowspan="1" colspan="1">BR</td><td rowspan="1" colspan="1">
                  <ext-link xmlns:xlink="http://www.w3.org/1999/xlink" xlink:href="PV434848" ext-link-type="gen" xlink:type="simple">PV434848</ext-link>
                </td><td rowspan="1" colspan="1">
                  <ext-link xmlns:xlink="http://www.w3.org/1999/xlink" xlink:href="PV434848" ext-link-type="gen" xlink:type="simple">PV434848</ext-link>
                </td><td rowspan="1" colspan="1">
                  <ext-link xmlns:xlink="http://www.w3.org/1999/xlink" xlink:href="PV442014" ext-link-type="gen" xlink:type="simple">PV442014</ext-link>
                </td><td rowspan="1" colspan="1"/><td rowspan="1" colspan="1"/><td rowspan="1" colspan="1">This study</td></tr><tr><td rowspan="1" colspan="1">
                  <italic>
                    <tp:taxon-name><tp:taxon-name-part taxon-name-part-type="genus" reg="Steccherinum">Steccherinum</tp:taxon-name-part> <tp:taxon-name-part taxon-name-part-type="species" reg="undulatum">undulatum</tp:taxon-name-part></tp:taxon-name>
                  </italic>
                </td><td rowspan="1" colspan="1">MCW 760/24</td><td rowspan="1" colspan="1">BR</td><td rowspan="1" colspan="1">
                  <ext-link xmlns:xlink="http://www.w3.org/1999/xlink" xlink:href="PV434849" ext-link-type="gen" xlink:type="simple">PV434849</ext-link>
                </td><td rowspan="1" colspan="1">
                  <ext-link xmlns:xlink="http://www.w3.org/1999/xlink" xlink:href="PV434849" ext-link-type="gen" xlink:type="simple">PV434849</ext-link>
                </td><td rowspan="1" colspan="1">
                  <ext-link xmlns:xlink="http://www.w3.org/1999/xlink" xlink:href="PV442015" ext-link-type="gen" xlink:type="simple">PV442015</ext-link>
                </td><td rowspan="1" colspan="1">
                  <ext-link xmlns:xlink="http://www.w3.org/1999/xlink" xlink:href="PV439919" ext-link-type="gen" xlink:type="simple">PV439919</ext-link>
                </td><td rowspan="1" colspan="1"/><td rowspan="1" colspan="1">This study</td></tr><tr><td rowspan="1" colspan="1">
                  <italic>
                    <tp:taxon-name><tp:taxon-name-part taxon-name-part-type="genus" reg="Steccherinum">Steccherinum</tp:taxon-name-part> <tp:taxon-name-part taxon-name-part-type="species" reg="wumengshanense">wumengshanense</tp:taxon-name-part></tp:taxon-name>
                  </italic>
                </td><td rowspan="1" colspan="1">CLZhao 23586</td><td rowspan="1" colspan="1">CN</td><td rowspan="1" colspan="1">
                  <ext-link xmlns:xlink="http://www.w3.org/1999/xlink" xlink:href="OR658995" ext-link-type="gen" xlink:type="simple">OR658995</ext-link>
                </td><td rowspan="1" colspan="1">
                  <ext-link xmlns:xlink="http://www.w3.org/1999/xlink" xlink:href="OR999392" ext-link-type="gen" xlink:type="simple">OR999392</ext-link>
                </td><td rowspan="1" colspan="1"/><td rowspan="1" colspan="1"/><td rowspan="1" colspan="1"/><td rowspan="1" colspan="1">
                  <xref ref-type="bibr" rid="B53">Wang et al. 2024</xref>
                </td></tr><tr><td rowspan="1" colspan="1">
                  <italic>
                    <tp:taxon-name><tp:taxon-name-part taxon-name-part-type="genus" reg="Steccherinum">Steccherinum</tp:taxon-name-part> <tp:taxon-name-part taxon-name-part-type="species" reg="yunnanense">yunnanense</tp:taxon-name-part></tp:taxon-name>
                  </italic>
                </td><td rowspan="1" colspan="1">CLZhao 1445</td><td rowspan="1" colspan="1">CN</td><td rowspan="1" colspan="1">
                  <ext-link xmlns:xlink="http://www.w3.org/1999/xlink" xlink:href="MW290042" ext-link-type="gen" xlink:type="simple">MW290042</ext-link>
                </td><td rowspan="1" colspan="1">
                  <ext-link xmlns:xlink="http://www.w3.org/1999/xlink" xlink:href="MW290056" ext-link-type="gen" xlink:type="simple">MW290056</ext-link>
                </td><td rowspan="1" colspan="1">
                  <ext-link xmlns:xlink="http://www.w3.org/1999/xlink" xlink:href="OK000984" ext-link-type="gen" xlink:type="simple">OK000984</ext-link>
                </td><td rowspan="1" colspan="1"/><td rowspan="1" colspan="1">
                  <ext-link xmlns:xlink="http://www.w3.org/1999/xlink" xlink:href="MZ958889" ext-link-type="gen" xlink:type="simple">MZ958889</ext-link>
                </td><td rowspan="1" colspan="1">
                  <xref ref-type="bibr" rid="B9">Dong et al. 2022</xref>
                </td></tr><tr><td rowspan="1" colspan="1"><italic><tp:taxon-name><tp:taxon-name-part taxon-name-part-type="genus" reg="Steccherinum">Steccherinum</tp:taxon-name-part></tp:taxon-name></italic> sp.</td><td rowspan="1" colspan="1">FD-26</td><td rowspan="1" colspan="1">US</td><td rowspan="1" colspan="1">
                  <ext-link xmlns:xlink="http://www.w3.org/1999/xlink" xlink:href="KP135322" ext-link-type="gen" xlink:type="simple">KP135322</ext-link>
                </td><td rowspan="1" colspan="1">
                  <ext-link xmlns:xlink="http://www.w3.org/1999/xlink" xlink:href="KP135289" ext-link-type="gen" xlink:type="simple">KP135289</ext-link>
                </td><td rowspan="1" colspan="1"/><td rowspan="1" colspan="1">
                  <ext-link xmlns:xlink="http://www.w3.org/1999/xlink" xlink:href="KP134889" ext-link-type="gen" xlink:type="simple">KP134889</ext-link>
                </td><td rowspan="1" colspan="1"/><td rowspan="1" colspan="1">
                  <xref ref-type="bibr" rid="B15">Floudas and Hibbett 2015</xref>
                </td></tr><tr><td rowspan="1" colspan="1"><italic><tp:taxon-name><tp:taxon-name-part taxon-name-part-type="genus" reg="Steccherinum">Steccherinum</tp:taxon-name-part></tp:taxon-name></italic> sp. 2</td><td rowspan="1" colspan="1">Miettinen 9300</td><td rowspan="1" colspan="1">ID</td><td rowspan="1" colspan="1">
                  <ext-link xmlns:xlink="http://www.w3.org/1999/xlink" xlink:href="JN710593" ext-link-type="gen" xlink:type="simple">JN710593</ext-link>
                </td><td rowspan="1" colspan="1">
                  <ext-link xmlns:xlink="http://www.w3.org/1999/xlink" xlink:href="JN710593" ext-link-type="gen" xlink:type="simple">JN710593</ext-link>
                </td><td rowspan="1" colspan="1"/><td rowspan="1" colspan="1"/><td rowspan="1" colspan="1"/><td rowspan="1" colspan="1">
                  <xref ref-type="bibr" rid="B33">Miettinen et al. 2012</xref>
                </td></tr><tr><td rowspan="1" colspan="1"><italic><tp:taxon-name><tp:taxon-name-part taxon-name-part-type="genus" reg="Steccherinum">Steccherinum</tp:taxon-name-part></tp:taxon-name></italic> sp. 3</td><td rowspan="1" colspan="1">Miettinen 14391</td><td rowspan="1" colspan="1">ID</td><td rowspan="1" colspan="1">
                  <ext-link xmlns:xlink="http://www.w3.org/1999/xlink" xlink:href="JN710594" ext-link-type="gen" xlink:type="simple">JN710594</ext-link>
                </td><td rowspan="1" colspan="1">
                  <ext-link xmlns:xlink="http://www.w3.org/1999/xlink" xlink:href="JN710594" ext-link-type="gen" xlink:type="simple">JN710594</ext-link>
                </td><td rowspan="1" colspan="1">
                  <ext-link xmlns:xlink="http://www.w3.org/1999/xlink" xlink:href="JN710732" ext-link-type="gen" xlink:type="simple">JN710732</ext-link>
                </td><td rowspan="1" colspan="1"/><td rowspan="1" colspan="1"/><td rowspan="1" colspan="1">
                  <xref ref-type="bibr" rid="B33">Miettinen et al. 2012</xref>
                </td></tr><tr><td rowspan="1" colspan="1"><italic><tp:taxon-name><tp:taxon-name-part taxon-name-part-type="genus" reg="Steccherinum">Steccherinum</tp:taxon-name-part></tp:taxon-name></italic> sp. 4</td><td rowspan="1" colspan="1">Miettinen 13755</td><td rowspan="1" colspan="1">ID</td><td rowspan="1" colspan="1">
                  <ext-link xmlns:xlink="http://www.w3.org/1999/xlink" xlink:href="JN710596" ext-link-type="gen" xlink:type="simple">JN710596</ext-link>
                </td><td rowspan="1" colspan="1">
                  <ext-link xmlns:xlink="http://www.w3.org/1999/xlink" xlink:href="JN710596" ext-link-type="gen" xlink:type="simple">JN710596</ext-link>
                </td><td rowspan="1" colspan="1"/><td rowspan="1" colspan="1"/><td rowspan="1" colspan="1"/><td rowspan="1" colspan="1">
                  <xref ref-type="bibr" rid="B33">Miettinen et al. 2012</xref>
                </td></tr><tr><td rowspan="1" colspan="1">
                  <italic>
                    <tp:taxon-name><tp:taxon-name-part taxon-name-part-type="genus" reg="Trullella">Trullella</tp:taxon-name-part> <tp:taxon-name-part taxon-name-part-type="species" reg="duracina">duracina</tp:taxon-name-part></tp:taxon-name>
                  </italic>
                </td><td rowspan="1" colspan="1">MCW410/12</td><td rowspan="1" colspan="1">BR</td><td rowspan="1" colspan="1">
                  <ext-link xmlns:xlink="http://www.w3.org/1999/xlink" xlink:href="MH475309" ext-link-type="gen" xlink:type="simple">MH475309</ext-link>
                </td><td rowspan="1" colspan="1">
                  <ext-link xmlns:xlink="http://www.w3.org/1999/xlink" xlink:href="MH475309" ext-link-type="gen" xlink:type="simple">MH475309</ext-link>
                </td><td rowspan="1" colspan="1"/><td rowspan="1" colspan="1"/><td rowspan="1" colspan="1"/><td rowspan="1" colspan="1">
                  <xref ref-type="bibr" rid="B57">Westphalen et al. 2019</xref>
                </td></tr><tr><td rowspan="1" colspan="1">
                  <italic>
                    <tp:taxon-name><tp:taxon-name-part taxon-name-part-type="genus" reg="Trullella">Trullella</tp:taxon-name-part> <tp:taxon-name-part taxon-name-part-type="species" reg="polyporoides">polyporoides</tp:taxon-name-part></tp:taxon-name>
                  </italic>
                </td><td rowspan="1" colspan="1">X510</td><td rowspan="1" colspan="1">VE</td><td rowspan="1" colspan="1">
                  <ext-link xmlns:xlink="http://www.w3.org/1999/xlink" xlink:href="JN710602" ext-link-type="gen" xlink:type="simple">JN710602</ext-link>
                </td><td rowspan="1" colspan="1">
                  <ext-link xmlns:xlink="http://www.w3.org/1999/xlink" xlink:href="JN710602" ext-link-type="gen" xlink:type="simple">JN710602</ext-link>
                </td><td rowspan="1" colspan="1"/><td rowspan="1" colspan="1"/><td rowspan="1" colspan="1"/><td rowspan="1" colspan="1">
                  <xref ref-type="bibr" rid="B33">Miettinen et al. 2012</xref>
                </td></tr></tbody></table></table-wrap><fig id="F3" position="float" orientation="portrait"><object-id xmlns:xlink="http://www.w3.org/1999/xlink" content-type="doi" xlink:type="simple">10.3897/imafungus.17.182915.figure3</object-id><object-id xmlns:xlink="http://www.w3.org/1999/xlink" content-type="arpha" xlink:type="simple">11A41713-1858-5D63-A95B-C6021DDC933E</object-id><label>Figure 3.</label><caption><p>Maximum Clade Credibility (<abbrev xmlns:xlink="http://www.w3.org/1999/xlink" xlink:title="Maximum Clade Credibility" xlink:type="simple">MCC</abbrev>) tree with divergence time estimations of <italic><tp:taxon-name><tp:taxon-name-part taxon-name-part-type="family" reg="Steccherinaceae">Steccherinaceae</tp:taxon-name-part></tp:taxon-name></italic> inferred from Bayesian evolutionary analysis based on an ITS–28S–<italic>tef</italic>1-α–<italic>rpb</italic>1–mtSSU dataset. Mean ages of the nodes with at least 0.8 posterior probability were annotated along with the 95% highest posterior densities, which are marked by horizontal bars. Divergence time values and the scale bar indicate millions of years (Myr).</p></caption><graphic xmlns:xlink="http://www.w3.org/1999/xlink" xlink:href="imafungus-17-e182915-g003.jpg" id="oo_1550417.jpg" position="float" orientation="portrait" xlink:type="simple"><uri content-type="original_file" xlink:type="simple">https://binary.pensoft.net/fig/1550417</uri></graphic></fig></tp:treatment-sec><ref-list><ref id="B21"><mixed-citation xmlns:xlink="http://www.w3.org/1999/xlink" xlink:type="simple">Hjortstam K, Ryvarden L (2008) Some corticioid fungi (<italic><tp:taxon-name><tp:taxon-name-part taxon-name-part-type="subphylum">Basidiomycotina</tp:taxon-name-part></tp:taxon-name></italic>) from Ecuador. Synopsis Fungorum 25: 14–27.</mixed-citation></ref></ref-list></tp:taxon-treatment>
