# Supplementary material for: Unveiling the hidden diversity of neotropical Steccherinum and allied genera (Steccherinaceae, Basidiomycota)
Source: IMA Fungus. 2026 Feb 27;17:e182915. doi: 10.3897/imafungus.17.182915 (PMC12966849; doi:10.3897/imafungus.17.182915)
Supplement: XML Treatment for Steccherinum subochraceum [file imafungus.17.182915-treatment10.xml]

<!DOCTYPE tp:taxon-treatment
  PUBLIC "-//TaxonX//DTD Taxonomic Treatment Publishing DTD v0 20100105//EN" "tax-treatment-NSO.dtd">
<tp:taxon-treatment xmlns:tp="http://www.plazi.org/taxpub"><tp:treatment-meta><kwd-group><label>Taxon classification</label><kwd>
                <named-content content-type="kingdom">Animalia</named-content>
              </kwd><kwd>
                <named-content content-type="order">Polyporales</named-content>
              </kwd><kwd>
                <named-content content-type="family">Steccherinaceae</named-content>
              </kwd></kwd-group><mixed-citation publication-type="journal"><person-group><name><surname>Westphalen</surname><given-names>Mauro Carpes</given-names></name><name><surname>Minosso</surname><given-names>Nathalia Michele Martins</given-names></name><name><surname>Regio</surname><given-names>Nicolas do Carmo</given-names></name><name><surname>Gugliotta</surname><given-names>Adriana de Mello</given-names></name><name><surname>Rajchenberg</surname><given-names>Mario</given-names></name><name><surname>da Silveira</surname><given-names>Rosa Mara Borges</given-names></name></person-group><article-title>Unveiling the hidden diversity of neotropical <italic><tp:taxon-name><tp:taxon-name-part taxon-name-part-type="genus" reg="Steccherinum">Steccherinum</tp:taxon-name-part></tp:taxon-name></italic> and allied genera (<italic><tp:taxon-name><tp:taxon-name-part taxon-name-part-type="family" reg="Steccherinaceae">Steccherinaceae</tp:taxon-name-part></tp:taxon-name></italic>, <italic><tp:taxon-name><tp:taxon-name-part taxon-name-part-type="phylum" reg="Basidiomycota">Basidiomycota</tp:taxon-name-part></tp:taxon-name></italic>)</article-title><source>IMA Fungus</source><day>27</day><month>02</month><year>2026</year><volume>17</volume><pub-id pub-id-type="doi">10.3897/imafungus.17.182915</pub-id></mixed-citation></tp:treatment-meta><tp:nomenclature><tp:taxon-name><object-id xmlns:xlink="http://www.w3.org/1999/xlink" content-type="arpha" xlink:type="simple">E4650FA5-EAB7-5498-B996-6BF1F05720C9</object-id>
                    		<tp:taxon-name-part taxon-name-part-type="genus" reg="Steccherinum">Steccherinum</tp:taxon-name-part> <tp:taxon-name-part taxon-name-part-type="species" reg="subochraceum">subochraceum</tp:taxon-name-part>
                    	</tp:taxon-name><tp:taxon-authority>Bononi &amp; Hjortstam</tp:taxon-authority><xref ref-type="fig" rid="F8">Figs 8F</xref><xref ref-type="fig" rid="F9">, 9F</xref><xref ref-type="fig" rid="F10">, 10A</xref><xref ref-type="fig" rid="F11">, 11H</xref></tp:nomenclature><tp:treatment-sec sec-type="Description"><title>Description.</title><p>Full description in <xref ref-type="bibr" rid="B20">Hjortstam and Bononi (1986)</xref>.</p></tp:treatment-sec><tp:treatment-sec sec-type="Mating system"><title>Mating system.</title><p>Tetrapolar. Monosporic cultures obtained from specimen 730/22.</p></tp:treatment-sec><tp:treatment-sec sec-type="Habitat and distribution"><title>Habitat and distribution.</title><p>Known from the Atlantic Rainforest in southern and southeastern Brazil.</p></tp:treatment-sec><tp:treatment-sec sec-type="Specimens examined"><title>Specimens examined.</title><p>Brazil • Rio Grande do Sul: São Salvador, Montenegro, 04 Apr. 1945, Rick s.n. (PACA 22824 - holotype of <italic>Iprex hydenus</italic> Rick); • São Francisco de Paula, FLONA, 12 Mar. 2022, M.C. Westphalen 730/22 (ICN 213881); • ibid., 25 Nov. 2023, M.C. Westphalen 748/23 (ICN 213883); • Farroupilha, Parque dos Pinheiros, 22 Jul. 2023, M.C. Westphalen 746/23 (ICN 213882); • Canela, FLONA, 13 Jul. 2024, Westphalen 761/24 (ICN 313884). • São Paulo: São Paulo, Parque Estadual das Fontes do Ipiranga, 06 Oct. 1966, H. Requejo s.n. (SP 97591 - holotype).</p></tp:treatment-sec><tp:treatment-sec sec-type="Notes"><title>Notes.</title><p><italic><tp:taxon-name><tp:taxon-name-part taxon-name-part-type="genus" reg="Steccherinum">S.</tp:taxon-name-part> <tp:taxon-name-part taxon-name-part-type="species" reg="subochraceum">subochraceum</tp:taxon-name-part></tp:taxon-name></italic> was described from southeastern Brazil to provide a valid name for <italic>Iprex hydenus</italic>, originally described by <xref ref-type="bibr" rid="B40">Rick (1959)</xref> but considered invalid due to the lack of a designated type specimen. Among Neotropical hydnoid <italic><tp:taxon-name><tp:taxon-name-part taxon-name-part-type="genus" reg="Steccherinum">Steccherinum</tp:taxon-name-part></tp:taxon-name></italic> species, <italic><tp:taxon-name><tp:taxon-name-part taxon-name-part-type="genus" reg="Steccherinum">S.</tp:taxon-name-part> <tp:taxon-name-part taxon-name-part-type="species" reg="subochraceum">subochraceum</tp:taxon-name-part></tp:taxon-name></italic> is readily distinguished by the effused-reflexed basidiomes with notably long aculei (Figs <xref ref-type="fig" rid="F8">8F</xref>, <xref ref-type="fig" rid="F10">10A</xref>), usually measuring over 1.5 mm long (0.85–2.25 × 0.15–0.45 mm) (Table <xref ref-type="table" rid="T4">4</xref>). Microscopically, it presents thin, elongated cystidia [25–60(–70) × 5–8(–10) µm] immersed in the trama, sometimes protruding at the apices of the aculei, and subglobose basidiospores measuring (3.2–)3.3–4.2 × 2.5–3.8 µm. <italic><tp:taxon-name><tp:taxon-name-part taxon-name-part-type="genus" reg="Steccherinum">Steccherinum</tp:taxon-name-part> <tp:taxon-name-part taxon-name-part-type="species" reg="larssonii">larssonii</tp:taxon-name-part></tp:taxon-name></italic> and <italic><tp:taxon-name><tp:taxon-name-part taxon-name-part-type="genus" reg="Steccherinum">Steccherinum</tp:taxon-name-part> <tp:taxon-name-part taxon-name-part-type="species" reg="basibadium">basibadium</tp:taxon-name-part></tp:taxon-name></italic> share a similar basidiospore size range (3.5–4.5 × 3.0–3.5 µm and 3.6–4.5 × 3.1–3.4 µm, respectively) but can be distinguished by their significantly shorter aculei, which reach a maximum length of 0.75 mm. In addition, <italic><tp:taxon-name><tp:taxon-name-part taxon-name-part-type="genus" reg="Steccherinum">Steccherinum</tp:taxon-name-part> <tp:taxon-name-part taxon-name-part-type="species" reg="basibadium">basibadium</tp:taxon-name-part></tp:taxon-name></italic> forms more developed pilei with a brownish surface, whereas <italic><tp:taxon-name><tp:taxon-name-part taxon-name-part-type="genus" reg="Steccherinum">S.</tp:taxon-name-part> <tp:taxon-name-part taxon-name-part-type="species" reg="larssonii">larssonii</tp:taxon-name-part></tp:taxon-name></italic> often produces completely resupinate basidiomes or only small pilei at the margins (<xref ref-type="bibr" rid="B29">Maas Geesteranus 1974</xref>; <xref ref-type="bibr" rid="B58">Westphalen et al. 2021</xref>).</p><p>The subicular generative hyphae of <italic><tp:taxon-name><tp:taxon-name-part taxon-name-part-type="genus" reg="Steccherinum">S.</tp:taxon-name-part> <tp:taxon-name-part taxon-name-part-type="species" reg="subochraceum">subochraceum</tp:taxon-name-part></tp:taxon-name></italic> are regularly clamped, although simple-septate hyphae were observed in the trama of some specimens. Simple-septate hyphae were readily observed in specimen 746/23 but were less common in 730/22. Phylogenetically, <italic><tp:taxon-name><tp:taxon-name-part taxon-name-part-type="genus" reg="Steccherinum">S.</tp:taxon-name-part> <tp:taxon-name-part taxon-name-part-type="species" reg="subochraceum">subochraceum</tp:taxon-name-part></tp:taxon-name></italic> forms a sister clade to <italic><tp:taxon-name><tp:taxon-name-part taxon-name-part-type="genus" reg="Steccherinum">S.</tp:taxon-name-part> <tp:taxon-name-part taxon-name-part-type="species" reg="undigerum">undigerum</tp:taxon-name-part></tp:taxon-name></italic>, a Neotropical species with somewhat similar basidiome morphology (effused-reflexed with imbricate pilei) and that also exhibits a strongly fimbriate mycelium in culture. However, <italic><tp:taxon-name><tp:taxon-name-part taxon-name-part-type="genus" reg="Steccherinum">S.</tp:taxon-name-part> <tp:taxon-name-part taxon-name-part-type="species" reg="undigerum">undigerum</tp:taxon-name-part></tp:taxon-name></italic> differs in having a poroid hymenophore with dentate dissepiments and slightly larger basidiospores (4–5 × 3.5–4.5 μm).</p></tp:treatment-sec><tp:treatment-sec><!--Section generated to contain objects referenced in tp:taxon-treatment.--><fig id="F8" position="float" orientation="portrait"><object-id xmlns:xlink="http://www.w3.org/1999/xlink" content-type="doi" xlink:type="simple">10.3897/imafungus.17.182915.figure8</object-id><object-id xmlns:xlink="http://www.w3.org/1999/xlink" content-type="arpha" xlink:type="simple">0DB038DD-60FE-567F-BCCD-15901FDCD288</object-id><label>Figure 8.</label><caption><p>Aculei in hymenophores of Neotropical <italic><tp:taxon-name><tp:taxon-name-part taxon-name-part-type="genus" reg="Steccherinum">Steccherinum</tp:taxon-name-part></tp:taxon-name></italic> spp. <bold>A</bold><italic><tp:taxon-name><tp:taxon-name-part taxon-name-part-type="genus" reg="Steccherinum">S.</tp:taxon-name-part> <tp:taxon-name-part taxon-name-part-type="species" reg="bononiae">bononiae</tp:taxon-name-part></tp:taxon-name></italic> (726/22). <bold>B</bold><italic><tp:taxon-name><tp:taxon-name-part taxon-name-part-type="genus" reg="Steccherinum">S.</tp:taxon-name-part> <tp:taxon-name-part taxon-name-part-type="species" reg="elegantissimum">elegantissimum</tp:taxon-name-part></tp:taxon-name></italic> (721/21). <bold>C</bold><italic><tp:taxon-name><tp:taxon-name-part taxon-name-part-type="genus" reg="Steccherinum">S.</tp:taxon-name-part> <tp:taxon-name-part taxon-name-part-type="species" reg="molle">molle</tp:taxon-name-part></tp:taxon-name></italic> (734/22). <bold>D</bold><italic><tp:taxon-name><tp:taxon-name-part taxon-name-part-type="genus" reg="Steccherinum">S.</tp:taxon-name-part> <tp:taxon-name-part taxon-name-part-type="species" reg="perparvulum">perparvulum</tp:taxon-name-part></tp:taxon-name></italic> (710/20). <bold>E</bold><italic><tp:taxon-name><tp:taxon-name-part taxon-name-part-type="genus" reg="Steccherinum">S.</tp:taxon-name-part> <tp:taxon-name-part taxon-name-part-type="species" reg="resinaceum">resinaceum</tp:taxon-name-part></tp:taxon-name></italic> (665/19). <bold>F</bold><italic><tp:taxon-name><tp:taxon-name-part taxon-name-part-type="genus" reg="Steccherinum">S.</tp:taxon-name-part> <tp:taxon-name-part taxon-name-part-type="species" reg="subochraceum">subochraceum</tp:taxon-name-part></tp:taxon-name></italic> (746/23). <bold>G</bold><italic><tp:taxon-name><tp:taxon-name-part taxon-name-part-type="genus" reg="Steccherinum">S.</tp:taxon-name-part> <tp:taxon-name-part taxon-name-part-type="species" reg="undulatum">undulatum</tp:taxon-name-part></tp:taxon-name></italic> (743/23). Scale bars: 0.5 mm.</p></caption><graphic xmlns:xlink="http://www.w3.org/1999/xlink" xlink:href="imafungus-17-e182915-g008.jpg" id="oo_1550422.jpg" position="float" orientation="portrait" xlink:type="simple"><uri content-type="original_file" xlink:type="simple">https://binary.pensoft.net/fig/1550422</uri></graphic></fig><fig id="F9" position="float" orientation="portrait"><object-id xmlns:xlink="http://www.w3.org/1999/xlink" content-type="doi" xlink:type="simple">10.3897/imafungus.17.182915.figure9</object-id><object-id xmlns:xlink="http://www.w3.org/1999/xlink" content-type="arpha" xlink:type="simple">F3D8BE3F-BFF8-533A-8D11-BB30C94327BB</object-id><label>Figure 9.</label><caption><p>Detail of the trama and cystidia of Neotropical <italic><tp:taxon-name><tp:taxon-name-part taxon-name-part-type="genus" reg="Steccherinum">Steccherinum</tp:taxon-name-part></tp:taxon-name></italic> spp. <bold>A</bold><italic><tp:taxon-name><tp:taxon-name-part taxon-name-part-type="genus" reg="Steccherinum">S.</tp:taxon-name-part> <tp:taxon-name-part taxon-name-part-type="species" reg="bononiae">bononiae</tp:taxon-name-part></tp:taxon-name></italic> (726/22). <bold>B</bold><italic><tp:taxon-name><tp:taxon-name-part taxon-name-part-type="genus" reg="Steccherinum">S.</tp:taxon-name-part> <tp:taxon-name-part taxon-name-part-type="species" reg="elegantissimum">elegantissimum</tp:taxon-name-part></tp:taxon-name></italic> (721/21). <bold>C</bold><italic><tp:taxon-name><tp:taxon-name-part taxon-name-part-type="genus" reg="Steccherinum">S.</tp:taxon-name-part> <tp:taxon-name-part taxon-name-part-type="species" reg="molle">molle</tp:taxon-name-part></tp:taxon-name></italic> (734/22). <bold>D</bold><italic><tp:taxon-name><tp:taxon-name-part taxon-name-part-type="genus" reg="Steccherinum">S.</tp:taxon-name-part> <tp:taxon-name-part taxon-name-part-type="species" reg="perparvulum">perparvulum</tp:taxon-name-part></tp:taxon-name></italic> (710/20). <bold>E</bold><italic><tp:taxon-name><tp:taxon-name-part taxon-name-part-type="genus" reg="Steccherinum">S.</tp:taxon-name-part> <tp:taxon-name-part taxon-name-part-type="species" reg="resinaceum">resinaceum</tp:taxon-name-part></tp:taxon-name></italic> (665/19). <bold>F</bold><italic><tp:taxon-name><tp:taxon-name-part taxon-name-part-type="genus" reg="Steccherinum">S.</tp:taxon-name-part> <tp:taxon-name-part taxon-name-part-type="species" reg="subochraceum">subochraceum</tp:taxon-name-part></tp:taxon-name></italic> (746/23). <bold>G</bold><italic><tp:taxon-name><tp:taxon-name-part taxon-name-part-type="genus" reg="Steccherinum">S.</tp:taxon-name-part> <tp:taxon-name-part taxon-name-part-type="species" reg="undulatum">undulatum</tp:taxon-name-part></tp:taxon-name></italic> (743/23). Scale bars: 10 µm.</p></caption><graphic xmlns:xlink="http://www.w3.org/1999/xlink" xlink:href="imafungus-17-e182915-g009.jpg" id="oo_1550423.jpg" position="float" orientation="portrait" xlink:type="simple"><uri content-type="original_file" xlink:type="simple">https://binary.pensoft.net/fig/1550423</uri></graphic></fig><fig id="F10" position="float" orientation="portrait"><object-id xmlns:xlink="http://www.w3.org/1999/xlink" content-type="doi" xlink:type="simple">10.3897/imafungus.17.182915.figure10</object-id><object-id xmlns:xlink="http://www.w3.org/1999/xlink" content-type="arpha" xlink:type="simple">984A6E9C-6E44-53B7-9363-099FA8697CCB</object-id><label>Figure 10.</label><caption><p>Fresh basidiomes in situ. <bold>A</bold><italic><tp:taxon-name><tp:taxon-name-part taxon-name-part-type="genus" reg="Steccherinum">S.</tp:taxon-name-part> <tp:taxon-name-part taxon-name-part-type="species" reg="subochraceum">subochraceum</tp:taxon-name-part></tp:taxon-name></italic>. <bold>B</bold><italic><tp:taxon-name><tp:taxon-name-part taxon-name-part-type="genus" reg="Steccherinum">S.</tp:taxon-name-part> <tp:taxon-name-part taxon-name-part-type="species" reg="undulatum">undulatum</tp:taxon-name-part></tp:taxon-name></italic>. Scale bars: 0.5 cm.</p></caption><graphic xmlns:xlink="http://www.w3.org/1999/xlink" xlink:href="imafungus-17-e182915-g010.jpg" id="oo_1550424.jpg" position="float" orientation="portrait" xlink:type="simple"><uri content-type="original_file" xlink:type="simple">https://binary.pensoft.net/fig/1550424</uri></graphic></fig><fig id="F11" position="float" orientation="portrait"><object-id xmlns:xlink="http://www.w3.org/1999/xlink" content-type="doi" xlink:type="simple">10.3897/imafungus.17.182915.figure11</object-id><object-id xmlns:xlink="http://www.w3.org/1999/xlink" content-type="arpha" xlink:type="simple">500F2394-4FB5-5612-B9FB-DE1B0FA78CED</object-id><label>Figure 11.</label><caption><p>Microscopic features of Neotropical <italic><tp:taxon-name><tp:taxon-name-part taxon-name-part-type="genus" reg="Steccherinum">Steccherinum</tp:taxon-name-part></tp:taxon-name></italic> and <italic><tp:taxon-name><tp:taxon-name-part taxon-name-part-type="genus" reg="Cabalodontia">Cabalodontia</tp:taxon-name-part></tp:taxon-name></italic> species. <bold>A–I</bold> Basidiospores. <bold>J–L</bold> Skeletocystidia. <bold>A</bold><italic><tp:taxon-name><tp:taxon-name-part taxon-name-part-type="genus" reg="Cabalodontia">C.</tp:taxon-name-part> <tp:taxon-name-part taxon-name-part-type="species" reg="albofulva">albofulva</tp:taxon-name-part></tp:taxon-name></italic>. <bold>B</bold><italic><tp:taxon-name><tp:taxon-name-part taxon-name-part-type="genus" reg="Cabalodontia">C.</tp:taxon-name-part> <tp:taxon-name-part taxon-name-part-type="species" reg="brunnea">brunnea</tp:taxon-name-part></tp:taxon-name></italic>. <bold>C</bold><italic><tp:taxon-name><tp:taxon-name-part taxon-name-part-type="genus" reg="Steccherinum">S.</tp:taxon-name-part> <tp:taxon-name-part taxon-name-part-type="species" reg="bononiae">bononiae</tp:taxon-name-part></tp:taxon-name></italic>. <bold>D</bold><italic><tp:taxon-name><tp:taxon-name-part taxon-name-part-type="genus" reg="Steccherinum">S.</tp:taxon-name-part> <tp:taxon-name-part taxon-name-part-type="species" reg="elegantissimum">elegantissimum</tp:taxon-name-part></tp:taxon-name></italic>. <bold>E</bold><italic><tp:taxon-name><tp:taxon-name-part taxon-name-part-type="genus" reg="Steccherinum">S.</tp:taxon-name-part> <tp:taxon-name-part taxon-name-part-type="species" reg="molle">molle</tp:taxon-name-part></tp:taxon-name></italic>. <bold>F</bold><italic><tp:taxon-name><tp:taxon-name-part taxon-name-part-type="genus" reg="Steccherinum">S.</tp:taxon-name-part> <tp:taxon-name-part taxon-name-part-type="species" reg="perparvulum">perparvulum</tp:taxon-name-part></tp:taxon-name></italic>. <bold>G</bold><italic><tp:taxon-name><tp:taxon-name-part taxon-name-part-type="genus" reg="Steccherinum">S.</tp:taxon-name-part> <tp:taxon-name-part taxon-name-part-type="species" reg="resinaceum">resinaceum</tp:taxon-name-part></tp:taxon-name></italic>. <bold>H</bold><italic><tp:taxon-name><tp:taxon-name-part taxon-name-part-type="genus" reg="Steccherinum">S.</tp:taxon-name-part> <tp:taxon-name-part taxon-name-part-type="species" reg="subochraceum">subochraceum</tp:taxon-name-part></tp:taxon-name></italic>. <bold>I</bold><italic><tp:taxon-name><tp:taxon-name-part taxon-name-part-type="genus" reg="Steccherinum">S.</tp:taxon-name-part> <tp:taxon-name-part taxon-name-part-type="species" reg="undulatum">undulatum</tp:taxon-name-part></tp:taxon-name></italic>. <bold>J</bold> Coarsely encrusted tapering cystidia (<italic><tp:taxon-name><tp:taxon-name-part taxon-name-part-type="genus" reg="Cabalodontia">C.</tp:taxon-name-part> <tp:taxon-name-part taxon-name-part-type="species" reg="brunnea">brunnea</tp:taxon-name-part></tp:taxon-name></italic>, 600/17). <bold>K</bold> Skeletocystidia encrusted with large crystals (<italic><tp:taxon-name><tp:taxon-name-part taxon-name-part-type="genus" reg="Steccherinum">S.</tp:taxon-name-part> <tp:taxon-name-part taxon-name-part-type="species" reg="molle">molle</tp:taxon-name-part></tp:taxon-name></italic>, 734/22). <bold>L</bold> Skeletocystidia covered with thin crystals (<italic><tp:taxon-name><tp:taxon-name-part taxon-name-part-type="genus" reg="Steccherinum">S.</tp:taxon-name-part> <tp:taxon-name-part taxon-name-part-type="species" reg="elegantissimum">elegantissimum</tp:taxon-name-part></tp:taxon-name></italic>, 721/21). Scale bar: 10 µm.</p></caption><graphic xmlns:xlink="http://www.w3.org/1999/xlink" xlink:href="imafungus-17-e182915-g011.jpg" id="oo_1550425.jpg" position="float" orientation="portrait" xlink:type="simple"><uri content-type="original_file" xlink:type="simple">https://binary.pensoft.net/fig/1550425</uri></graphic></fig><table-wrap id="T4" position="float" orientation="portrait"><label>Table 4.</label><caption><p>Main characteristics of studied odointioid/hydnoid Neotropical <italic><tp:taxon-name><tp:taxon-name-part taxon-name-part-type="genus" reg="Steccherinum">Steccherinum</tp:taxon-name-part></tp:taxon-name></italic> spp.</p></caption><table><tbody><tr><th rowspan="1" colspan="1">Species</th><th rowspan="1" colspan="1">Basidiome</th><th rowspan="1" colspan="1">Teeth</th><th rowspan="1" colspan="1">Spores (Lm x Wm)</th><th rowspan="1" colspan="1">Cystidia</th></tr><tr><td rowspan="1" colspan="1">
                <italic>
                  <tp:taxon-name><tp:taxon-name-part taxon-name-part-type="genus" reg="Steccherinum">S.</tp:taxon-name-part> <tp:taxon-name-part taxon-name-part-type="species" reg="bononiae">bononiae</tp:taxon-name-part></tp:taxon-name>
                </italic>
              </td><td rowspan="1" colspan="1">Resupinate to effused-reflexed. Corky to somewhat pliable. Pilei when present forming on the center and margins of the basidiomes.</td><td rowspan="1" colspan="1">Cylindrical, with acute to truncate apices, somewhat clustered and flattened. With an evident granulose aspect due to protuding cystidia; 4–6 per mm; Lm = 0.51 mm.</td><td rowspan="1" colspan="1">Ellipsoid. 3.1 × 2.0 µm.</td><td rowspan="1" colspan="1">Skeletocystidia elongated, covered with a thick cap of crystals, projecting above the hymenium; (20)35–65 × 5–9(10) µm.</td></tr><tr><td rowspan="1" colspan="1">
                <italic>
                  <tp:taxon-name><tp:taxon-name-part taxon-name-part-type="genus" reg="Steccherinum">S.</tp:taxon-name-part> <tp:taxon-name-part taxon-name-part-type="species" reg="elegantissimum">elegantissimum</tp:taxon-name-part></tp:taxon-name>
                </italic>
              </td><td rowspan="1" colspan="1">Resupinate. Forming small patches on the substratum that fuse as they grow. Membranaceous and pliable.</td><td rowspan="1" colspan="1">Conical to filiform, with acute apices, solitary, very thin and waxy; 6–8 per mm; Lm = 0.41 mm.</td><td rowspan="1" colspan="1">Ellipsoid. 4.2 × 2.5 µm.</td><td rowspan="1" colspan="1">Skeletocystidia elongated, covered with a cap of thin crystals, projecting above the hymenium; 20–70(75) x 4–8 µm.</td></tr><tr><td rowspan="1" colspan="1">
                <italic>
                  <tp:taxon-name><tp:taxon-name-part taxon-name-part-type="genus" reg="Steccherinum">S.</tp:taxon-name-part> <tp:taxon-name-part taxon-name-part-type="species" reg="larssonii">larssonii</tp:taxon-name-part></tp:taxon-name>
                </italic>
              </td><td rowspan="1" colspan="1">Resupinate to effused-reflexd. Pilei forming on the margins of the basidiomes. Waxy to corky.</td><td rowspan="1" colspan="1">Cylindrical, with round to acute apices, mostly solitary, 4–6 per mm; Lm = 0.5 mm.</td><td rowspan="1" colspan="1">Subglobose to broadly ellipsoid. 3.9 × 3.2 µm.</td><td rowspan="1" colspan="1">Skeletocystidia covered with a cap of crystals, protruding into the hymenium or slightly above it; 30–50(60) × 7–10 µm.</td></tr><tr><td rowspan="1" colspan="1">
                <italic>
                  <tp:taxon-name><tp:taxon-name-part taxon-name-part-type="genus" reg="Steccherinum">S.</tp:taxon-name-part> <tp:taxon-name-part taxon-name-part-type="species" reg="molle">molle</tp:taxon-name-part></tp:taxon-name>
                </italic>
              </td><td rowspan="1" colspan="1">Resupinate. Usually forming large patches. Soft to membranaceous, pliable and easily tearing.</td><td rowspan="1" colspan="1">Cylindrical to filiform, with acute apices., mostly solitary, 5–7 per mm. Lm = 0.45.</td><td rowspan="1" colspan="1">Ellipsoid. 3.1 × 2.1 µm.</td><td rowspan="1" colspan="1">Skeletocystidia coarsely encrusted with large crystals, immersed in the trama or with the apices protruding into the hymenium; (20)30–60 × 7–13(15) µm.</td></tr><tr><td rowspan="1" colspan="1">
                <italic>
                  <tp:taxon-name><tp:taxon-name-part taxon-name-part-type="genus" reg="Steccherinum">S.</tp:taxon-name-part> <tp:taxon-name-part taxon-name-part-type="species" reg="perparvulum">perparvulum</tp:taxon-name-part></tp:taxon-name>
                </italic>
              </td><td rowspan="1" colspan="1">Resupinate to effused-reflexed. Papery and pliable, easily tearing. When present, small pilei forming on the margins of the basidiomes.</td><td rowspan="1" colspan="1">Conical to cylindrical, with acute apices, solitary; 4–7 per mm; Lm = 0.43 mm (reaching up to 0.7 mm in effused-reflexed basidiomes).</td><td rowspan="1" colspan="1">Subglobose to broadly ellipsoid. 2.7 × 1.9 µm.</td><td rowspan="1" colspan="1">Skeletocystidia covered with a cap of crystals, immersed in the trama or with the apices projecting above the hymenium; (20)25–42(48) × (4)6–12(15) µm.</td></tr><tr><td rowspan="1" colspan="1">
                <italic>
                  <tp:taxon-name><tp:taxon-name-part taxon-name-part-type="genus" reg="Steccherinum">S.</tp:taxon-name-part> <tp:taxon-name-part taxon-name-part-type="species" reg="resinaceum">resinaceum</tp:taxon-name-part></tp:taxon-name>
                </italic>
              </td><td rowspan="1" colspan="1">Resupinate. Membranaceous to papery and pliable when flesh, turning waxy and tough upon drying.</td><td rowspan="1" colspan="1">Cylindrical, with truncate to acute apices, often bifurcate and laterally fused; clustered when dried. 5–6 per mm; Lm = 0.52.</td><td rowspan="1" colspan="1">Ellipsoid. 3.0 × 2.0 µm.</td><td rowspan="1" colspan="1">Skeletocystidia coarsely encrusted with large crystals, immersed in the trama or with the apices protruding into the hymenium; 25–45(50) × (7)9–11(12) µm.</td></tr><tr><td rowspan="1" colspan="1">
                <italic>
                  <tp:taxon-name><tp:taxon-name-part taxon-name-part-type="genus" reg="Steccherinum">S.</tp:taxon-name-part> <tp:taxon-name-part taxon-name-part-type="species" reg="subochraceum">subochraceum</tp:taxon-name-part></tp:taxon-name>
                </italic>
              </td><td rowspan="1" colspan="1">Effused-reflexed, with imbricate pilei. Papery to corky and somewhat pliable.</td><td rowspan="1" colspan="1">Cylindrical, with truncate to acute apices, solitary; 3–5 per mm; Lm = 1.52.</td><td rowspan="1" colspan="1">Subglobose. 3.8 × 3.3 µm.</td><td rowspan="1" colspan="1">Skeletocystidia elongated, covered with a thin cap of crystals, immersed in the trama or more rarely projecting outwards; 25–50 × 5–8(9) µm.</td></tr><tr><td rowspan="1" colspan="1">
                <italic>
                  <tp:taxon-name><tp:taxon-name-part taxon-name-part-type="genus" reg="Steccherinum">S.</tp:taxon-name-part> <tp:taxon-name-part taxon-name-part-type="species" reg="undulatum">undulatum</tp:taxon-name-part></tp:taxon-name>
                </italic>
              </td><td rowspan="1" colspan="1">Effused-reflexed. With very small imbricate pilei forming a wavy pattern on the basidiomes.</td><td rowspan="1" colspan="1">Conical to cylindrical, with acute to round apices, sometimes flattened, solitary or arising from a common base; 4–6 per mm; Lm = 0.85 mm.</td><td rowspan="1" colspan="1">Ellipsoid. 3.6 × 2.3 µm.</td><td rowspan="1" colspan="1">Skeletocystidia covered with a cap of crystals, immersed in the trama or with the apices protruding into the hymenium; 20–60 × 7–10 µm.</td></tr></tbody></table></table-wrap></tp:treatment-sec><ref-list><ref id="B20"><mixed-citation xmlns:xlink="http://www.w3.org/1999/xlink" xlink:type="simple">Hjortstam K, Bononi VLR (1986) Studies in tropical <italic><tp:taxon-name><tp:taxon-name-part taxon-name-part-type="family">Corticiaceae</tp:taxon-name-part></tp:taxon-name> (<tp:taxon-name><tp:taxon-name-part taxon-name-part-type="class">Basidiomycetes</tp:taxon-name-part></tp:taxon-name>)</italic> VI. A new species of <italic><tp:taxon-name><tp:taxon-name-part taxon-name-part-type="genus">Steccherinum</tp:taxon-name-part></tp:taxon-name></italic> from Brazil. Mycotaxon 25(2): 467–468. <ext-link xlink:href="10.5962/p.417086" ext-link-type="doi" xlink:type="simple">https://doi.org/10.5962/p.417086</ext-link></mixed-citation></ref><ref id="B40"><mixed-citation xmlns:xlink="http://www.w3.org/1999/xlink" xlink:type="simple">Rick JE (1959) <italic><tp:taxon-name><tp:taxon-name-part taxon-name-part-type="class">Basidiomycetes</tp:taxon-name-part></tp:taxon-name></italic> Eubasidii in Rio Grande do Sul – Brasilia. 3. <italic><tp:taxon-name><tp:taxon-name-part taxon-name-part-type="family">Hypochnaceae</tp:taxon-name-part></tp:taxon-name></italic>, <italic><tp:taxon-name><tp:taxon-name-part taxon-name-part-type="family">Clavariaceae</tp:taxon-name-part></tp:taxon-name></italic>, <italic><tp:taxon-name><tp:taxon-name-part taxon-name-part-type="family">Craterellaceae</tp:taxon-name-part></tp:taxon-name></italic>, <italic><tp:taxon-name><tp:taxon-name-part taxon-name-part-type="family">Hydnaceae</tp:taxon-name-part></tp:taxon-name></italic>. Iheringia 5: 125–192.</mixed-citation></ref><ref id="B29"><mixed-citation xmlns:xlink="http://www.w3.org/1999/xlink" xlink:type="simple">Maas Geesteranus RA (1974) Studies in the genera <italic><tp:taxon-name><tp:taxon-name-part taxon-name-part-type="genus">Irpex</tp:taxon-name-part></tp:taxon-name></italic> and <italic><tp:taxon-name><tp:taxon-name-part taxon-name-part-type="genus">Steccherinum</tp:taxon-name-part></tp:taxon-name></italic>. Persoonia 7: 443–581.</mixed-citation></ref><ref id="B58"><mixed-citation xmlns:xlink="http://www.w3.org/1999/xlink" xlink:type="simple">Westphalen MC, Motato-Vásquez V, Tomšovský M et al. (2021) Additions to the knowledge of hydnoid <italic><tp:taxon-name><tp:taxon-name-part taxon-name-part-type="family">Steccherinaceae</tp:taxon-name-part></tp:taxon-name></italic>: <italic><tp:taxon-name><tp:taxon-name-part taxon-name-part-type="genus">Cabalodontia</tp:taxon-name-part></tp:taxon-name></italic>, <italic><tp:taxon-name><tp:taxon-name-part taxon-name-part-type="genus">Etheirodon</tp:taxon-name-part></tp:taxon-name></italic>, <italic><tp:taxon-name><tp:taxon-name-part taxon-name-part-type="genus">Metuloidea</tp:taxon-name-part></tp:taxon-name></italic>, and <italic><tp:taxon-name><tp:taxon-name-part taxon-name-part-type="genus">Steccherinum</tp:taxon-name-part></tp:taxon-name></italic>. Mycologia 113(4): 791–806. <ext-link xlink:href="10.1080/00275514.2021.1894536" ext-link-type="doi" xlink:type="simple">https://doi.org/10.1080/00275514.2021.1894536</ext-link></mixed-citation></ref></ref-list></tp:taxon-treatment>
