# Supplementary material for: Unveiling the hidden diversity of neotropical Steccherinum and allied genera (Steccherinaceae, Basidiomycota)
Source: IMA Fungus. 2026 Feb 27;17:e182915. doi: 10.3897/imafungus.17.182915 (PMC12966849; doi:10.3897/imafungus.17.182915)
Supplement: XML Treatment for Steccherinum undulatum [file imafungus.17.182915-treatment11.xml]

<!DOCTYPE tp:taxon-treatment
  PUBLIC "-//TaxonX//DTD Taxonomic Treatment Publishing DTD v0 20100105//EN" "tax-treatment-NSO.dtd">
<tp:taxon-treatment xmlns:tp="http://www.plazi.org/taxpub"><tp:treatment-meta><kwd-group><label>Taxon classification</label><kwd>
                <named-content content-type="kingdom">Animalia</named-content>
              </kwd><kwd>
                <named-content content-type="order">Polyporales</named-content>
              </kwd><kwd>
                <named-content content-type="family">Steccherinaceae</named-content>
              </kwd></kwd-group><mixed-citation publication-type="journal"><person-group><name><surname>Westphalen</surname><given-names>Mauro Carpes</given-names></name><name><surname>Minosso</surname><given-names>Nathalia Michele Martins</given-names></name><name><surname>Regio</surname><given-names>Nicolas do Carmo</given-names></name><name><surname>Gugliotta</surname><given-names>Adriana de Mello</given-names></name><name><surname>Rajchenberg</surname><given-names>Mario</given-names></name><name><surname>da Silveira</surname><given-names>Rosa Mara Borges</given-names></name></person-group><article-title>Unveiling the hidden diversity of neotropical <italic><tp:taxon-name><tp:taxon-name-part taxon-name-part-type="genus" reg="Steccherinum">Steccherinum</tp:taxon-name-part></tp:taxon-name></italic> and allied genera (<italic><tp:taxon-name><tp:taxon-name-part taxon-name-part-type="family" reg="Steccherinaceae">Steccherinaceae</tp:taxon-name-part></tp:taxon-name></italic>, <italic><tp:taxon-name><tp:taxon-name-part taxon-name-part-type="phylum" reg="Basidiomycota">Basidiomycota</tp:taxon-name-part></tp:taxon-name></italic>)</article-title><source>IMA Fungus</source><day>27</day><month>02</month><year>2026</year><volume>17</volume><pub-id pub-id-type="doi">10.3897/imafungus.17.182915</pub-id></mixed-citation></tp:treatment-meta><tp:nomenclature><tp:taxon-name><object-id xmlns:xlink="http://www.w3.org/1999/xlink" content-type="arpha" xlink:type="simple">82022089-43AC-52D2-8067-11C6C4DAE67C</object-id>
                    		<tp:taxon-name-part taxon-name-part-type="genus" reg="Steccherinum">Steccherinum</tp:taxon-name-part> <tp:taxon-name-part taxon-name-part-type="species" reg="undulatum">undulatum</tp:taxon-name-part>
                    	
                    		<object-id xmlns:xlink="http://www.w3.org/1999/xlink" content-type="mycobank" xlink:type="simple">858853</object-id>
                    	</tp:taxon-name><tp:taxon-authority>Westphalen &amp; R.M. Silveira</tp:taxon-authority><tp:taxon-status xmlns:xlink="http://www.w3.org/1999/xlink" xlink:type="simple">sp. nov.</tp:taxon-status><xref ref-type="fig" rid="F8">Figs 8G</xref><xref ref-type="fig" rid="F9">, 9G</xref><xref ref-type="fig" rid="F10">, 10B</xref><xref ref-type="fig" rid="F11">, 11I</xref></tp:nomenclature><tp:treatment-sec sec-type="Etymology"><title>Etymology.</title><p>Refers to the basidiomes with small, wavy pilei.</p></tp:treatment-sec><tp:treatment-sec sec-type="Diagnosis"><title>Diagnosis.</title><p>Recognized mainly by the combination of basidiomes formed by several small, wavy, imbricate pilei, aculei with 0.75–1 mm long, and ellipsoid basidiospores 3.3–4.1 × 2.0–2.7(–2.8) µm.</p></tp:treatment-sec><tp:treatment-sec sec-type="Typification"><title>Typification.</title><p>Brazil. Rio Grande do Sul: São Francisco de Paula, CPCN Pró-Mata, 20 Apr. 2023, M. C. Westphalen 743/23 (ICN 213872).</p></tp:treatment-sec><tp:treatment-sec sec-type="Description"><title>Description.</title><p>Basidiomes adnate, concrescent, effused-reflexed, with several small, wavy, imbricate pilei, formed by the coalescence of several small pilei with conjoined reflexed bases, usually not detaching when dried, but easily separable if pulled from the substratum, somewhat membranaceous and pliable when fresh, turning papery to corky upon drying and somewhat waxy; pilei small, up to 4 mm wide and 9 mm in length, pilear surface cream to beige, tomentose, sulcate, and sometimes faintly zonate; sterile margins entire, somewhat cottony, smooth to finely fimbriate, up to 1.5 mm wide. Hymenophore hydnoid, at first orange in young and fresh specimens, then turning pale salmon to beige with age and upon drying, aculei 0.75–1.0 × 0.2–0.4 mm, with acute to round apices, sometimes slightly asperulate from the protruding cystidia, solitary or more rarely laterally fused, crowded, 4–6 per mm. Subiculum white, homogeneous, up to 0.6 mm thick.</p><p>Hyphal system dimitic, subicular hyphae compact, not agglutinated, tramal hyphae parallel, intertwined, and densely arranged; generative hyphae clamped, thin to slightly thick-walled, hyaline, occasionally branched, 2–4 µm wide; skeletal hyphae thick-walled to almost solid, abundant throughout the basidiome, hyaline, 2–5 µm wide. Skeletocystidia abundant, immersed in the trama or with the apices protruding into the hymenium, covered with a thick cap of small crystals, 20–60 × 7–10 µm; leptocystidia present, often scattered and somewhat inconspicuous, mostly clavate or with a rounded apex, smooth. Basidia clavate, tetrasterigmate, 12–16 × 4–5 µm. Basidiospores ellipsoid, hyaline, thin-walled, IKI-, CB-, 3.3–4.1 × 2.0–2.7(–2.8) µm.</p></tp:treatment-sec><tp:treatment-sec sec-type="Habitat and distribution"><title>Habitat and distribution.</title><p>Known only from <tp:taxon-name><tp:taxon-name-part taxon-name-part-type="genus" reg="Araucaria">Araucaria</tp:taxon-name-part></tp:taxon-name> forests in southern Brazil.</p></tp:treatment-sec><tp:treatment-sec sec-type="Specimens examined"><title>Specimens examined.</title><p>Brazil • Rio Grande do Sul: Canela, FLONA, 13 Jul. 2024, M.C. Westphalen 760/24 (ICN 213873).</p></tp:treatment-sec><tp:treatment-sec sec-type="Notes"><title>Notes.</title><p>This species can be distinguished by its basidiomes consisting of small, wavy, imbricate pilei (Fig. <xref ref-type="fig" rid="F10">10B</xref>). One of the collections studied (760/24) exhibited a bright orange coloration when fresh, whereas the other (743/23) displayed a more faded salmon hue. This suggests that only young, fresh specimens display brighter colors, which gradually turn paler as they mature or dry. The aculei of <italic><tp:taxon-name><tp:taxon-name-part taxon-name-part-type="genus" reg="Steccherinum">S.</tp:taxon-name-part> <tp:taxon-name-part taxon-name-part-type="species" reg="undulatum">undulatum</tp:taxon-name-part></tp:taxon-name></italic> are the second largest in the group, being smaller only than those of <italic><tp:taxon-name><tp:taxon-name-part taxon-name-part-type="genus" reg="Steccherinum">S.</tp:taxon-name-part> <tp:taxon-name-part taxon-name-part-type="species" reg="subochraceum">subochraceum</tp:taxon-name-part></tp:taxon-name></italic>. Microscopically, the species also features slightly larger basidiospores when compared to <italic><tp:taxon-name><tp:taxon-name-part taxon-name-part-type="genus" reg="Steccherinum">S.</tp:taxon-name-part> <tp:taxon-name-part taxon-name-part-type="species" reg="molle">molle</tp:taxon-name-part></tp:taxon-name></italic>, <italic><tp:taxon-name><tp:taxon-name-part taxon-name-part-type="genus" reg="Steccherinum">S.</tp:taxon-name-part> <tp:taxon-name-part taxon-name-part-type="species" reg="resinaceum">resinaceum</tp:taxon-name-part></tp:taxon-name></italic>, and <italic><tp:taxon-name><tp:taxon-name-part taxon-name-part-type="genus" reg="Steccherinum">S.</tp:taxon-name-part> <tp:taxon-name-part taxon-name-part-type="species" reg="bononiae">bononiae</tp:taxon-name-part></tp:taxon-name></italic>, but smaller than those of <italic><tp:taxon-name><tp:taxon-name-part taxon-name-part-type="genus" reg="Steccherinum">S.</tp:taxon-name-part> <tp:taxon-name-part taxon-name-part-type="species" reg="elegantissimum">elegantissimum</tp:taxon-name-part></tp:taxon-name></italic>.</p><p>Although surveys for <italic><tp:taxon-name><tp:taxon-name-part taxon-name-part-type="genus" reg="Steccherinum">Steccherinum</tp:taxon-name-part></tp:taxon-name></italic> species have been ongoing since 2017, only two specimens of <italic><tp:taxon-name><tp:taxon-name-part taxon-name-part-type="genus" reg="Steccherinum">S.</tp:taxon-name-part> <tp:taxon-name-part taxon-name-part-type="species" reg="undulatum">undulatum</tp:taxon-name-part></tp:taxon-name></italic> have been found, both in <tp:taxon-name><tp:taxon-name-part taxon-name-part-type="genus" reg="Araucaria">Araucaria</tp:taxon-name-part></tp:taxon-name> forests in southern Brazil, approximately 45 km apart. This suggests that it is likely rarer than other species in the group, which have been more frequently collected and are more widely distributed.</p></tp:treatment-sec><tp:treatment-sec><!--Section generated to contain objects referenced in tp:taxon-treatment.--><fig id="F8" position="float" orientation="portrait"><object-id xmlns:xlink="http://www.w3.org/1999/xlink" content-type="doi" xlink:type="simple">10.3897/imafungus.17.182915.figure8</object-id><object-id xmlns:xlink="http://www.w3.org/1999/xlink" content-type="arpha" xlink:type="simple">0DB038DD-60FE-567F-BCCD-15901FDCD288</object-id><label>Figure 8.</label><caption><p>Aculei in hymenophores of Neotropical <italic><tp:taxon-name><tp:taxon-name-part taxon-name-part-type="genus" reg="Steccherinum">Steccherinum</tp:taxon-name-part></tp:taxon-name></italic> spp. <bold>A</bold><italic><tp:taxon-name><tp:taxon-name-part taxon-name-part-type="genus" reg="Steccherinum">S.</tp:taxon-name-part> <tp:taxon-name-part taxon-name-part-type="species" reg="bononiae">bononiae</tp:taxon-name-part></tp:taxon-name></italic> (726/22). <bold>B</bold><italic><tp:taxon-name><tp:taxon-name-part taxon-name-part-type="genus" reg="Steccherinum">S.</tp:taxon-name-part> <tp:taxon-name-part taxon-name-part-type="species" reg="elegantissimum">elegantissimum</tp:taxon-name-part></tp:taxon-name></italic> (721/21). <bold>C</bold><italic><tp:taxon-name><tp:taxon-name-part taxon-name-part-type="genus" reg="Steccherinum">S.</tp:taxon-name-part> <tp:taxon-name-part taxon-name-part-type="species" reg="molle">molle</tp:taxon-name-part></tp:taxon-name></italic> (734/22). <bold>D</bold><italic><tp:taxon-name><tp:taxon-name-part taxon-name-part-type="genus" reg="Steccherinum">S.</tp:taxon-name-part> <tp:taxon-name-part taxon-name-part-type="species" reg="perparvulum">perparvulum</tp:taxon-name-part></tp:taxon-name></italic> (710/20). <bold>E</bold><italic><tp:taxon-name><tp:taxon-name-part taxon-name-part-type="genus" reg="Steccherinum">S.</tp:taxon-name-part> <tp:taxon-name-part taxon-name-part-type="species" reg="resinaceum">resinaceum</tp:taxon-name-part></tp:taxon-name></italic> (665/19). <bold>F</bold><italic><tp:taxon-name><tp:taxon-name-part taxon-name-part-type="genus" reg="Steccherinum">S.</tp:taxon-name-part> <tp:taxon-name-part taxon-name-part-type="species" reg="subochraceum">subochraceum</tp:taxon-name-part></tp:taxon-name></italic> (746/23). <bold>G</bold><italic><tp:taxon-name><tp:taxon-name-part taxon-name-part-type="genus" reg="Steccherinum">S.</tp:taxon-name-part> <tp:taxon-name-part taxon-name-part-type="species" reg="undulatum">undulatum</tp:taxon-name-part></tp:taxon-name></italic> (743/23). Scale bars: 0.5 mm.</p></caption><graphic xmlns:xlink="http://www.w3.org/1999/xlink" xlink:href="imafungus-17-e182915-g008.jpg" id="oo_1550422.jpg" position="float" orientation="portrait" xlink:type="simple"><uri content-type="original_file" xlink:type="simple">https://binary.pensoft.net/fig/1550422</uri></graphic></fig><fig id="F9" position="float" orientation="portrait"><object-id xmlns:xlink="http://www.w3.org/1999/xlink" content-type="doi" xlink:type="simple">10.3897/imafungus.17.182915.figure9</object-id><object-id xmlns:xlink="http://www.w3.org/1999/xlink" content-type="arpha" xlink:type="simple">F3D8BE3F-BFF8-533A-8D11-BB30C94327BB</object-id><label>Figure 9.</label><caption><p>Detail of the trama and cystidia of Neotropical <italic><tp:taxon-name><tp:taxon-name-part taxon-name-part-type="genus" reg="Steccherinum">Steccherinum</tp:taxon-name-part></tp:taxon-name></italic> spp. <bold>A</bold><italic><tp:taxon-name><tp:taxon-name-part taxon-name-part-type="genus" reg="Steccherinum">S.</tp:taxon-name-part> <tp:taxon-name-part taxon-name-part-type="species" reg="bononiae">bononiae</tp:taxon-name-part></tp:taxon-name></italic> (726/22). <bold>B</bold><italic><tp:taxon-name><tp:taxon-name-part taxon-name-part-type="genus" reg="Steccherinum">S.</tp:taxon-name-part> <tp:taxon-name-part taxon-name-part-type="species" reg="elegantissimum">elegantissimum</tp:taxon-name-part></tp:taxon-name></italic> (721/21). <bold>C</bold><italic><tp:taxon-name><tp:taxon-name-part taxon-name-part-type="genus" reg="Steccherinum">S.</tp:taxon-name-part> <tp:taxon-name-part taxon-name-part-type="species" reg="molle">molle</tp:taxon-name-part></tp:taxon-name></italic> (734/22). <bold>D</bold><italic><tp:taxon-name><tp:taxon-name-part taxon-name-part-type="genus" reg="Steccherinum">S.</tp:taxon-name-part> <tp:taxon-name-part taxon-name-part-type="species" reg="perparvulum">perparvulum</tp:taxon-name-part></tp:taxon-name></italic> (710/20). <bold>E</bold><italic><tp:taxon-name><tp:taxon-name-part taxon-name-part-type="genus" reg="Steccherinum">S.</tp:taxon-name-part> <tp:taxon-name-part taxon-name-part-type="species" reg="resinaceum">resinaceum</tp:taxon-name-part></tp:taxon-name></italic> (665/19). <bold>F</bold><italic><tp:taxon-name><tp:taxon-name-part taxon-name-part-type="genus" reg="Steccherinum">S.</tp:taxon-name-part> <tp:taxon-name-part taxon-name-part-type="species" reg="subochraceum">subochraceum</tp:taxon-name-part></tp:taxon-name></italic> (746/23). <bold>G</bold><italic><tp:taxon-name><tp:taxon-name-part taxon-name-part-type="genus" reg="Steccherinum">S.</tp:taxon-name-part> <tp:taxon-name-part taxon-name-part-type="species" reg="undulatum">undulatum</tp:taxon-name-part></tp:taxon-name></italic> (743/23). Scale bars: 10 µm.</p></caption><graphic xmlns:xlink="http://www.w3.org/1999/xlink" xlink:href="imafungus-17-e182915-g009.jpg" id="oo_1550423.jpg" position="float" orientation="portrait" xlink:type="simple"><uri content-type="original_file" xlink:type="simple">https://binary.pensoft.net/fig/1550423</uri></graphic></fig><fig id="F10" position="float" orientation="portrait"><object-id xmlns:xlink="http://www.w3.org/1999/xlink" content-type="doi" xlink:type="simple">10.3897/imafungus.17.182915.figure10</object-id><object-id xmlns:xlink="http://www.w3.org/1999/xlink" content-type="arpha" xlink:type="simple">984A6E9C-6E44-53B7-9363-099FA8697CCB</object-id><label>Figure 10.</label><caption><p>Fresh basidiomes in situ. <bold>A</bold><italic><tp:taxon-name><tp:taxon-name-part taxon-name-part-type="genus" reg="Steccherinum">S.</tp:taxon-name-part> <tp:taxon-name-part taxon-name-part-type="species" reg="subochraceum">subochraceum</tp:taxon-name-part></tp:taxon-name></italic>. <bold>B</bold><italic><tp:taxon-name><tp:taxon-name-part taxon-name-part-type="genus" reg="Steccherinum">S.</tp:taxon-name-part> <tp:taxon-name-part taxon-name-part-type="species" reg="undulatum">undulatum</tp:taxon-name-part></tp:taxon-name></italic>. Scale bars: 0.5 cm.</p></caption><graphic xmlns:xlink="http://www.w3.org/1999/xlink" xlink:href="imafungus-17-e182915-g010.jpg" id="oo_1550424.jpg" position="float" orientation="portrait" xlink:type="simple"><uri content-type="original_file" xlink:type="simple">https://binary.pensoft.net/fig/1550424</uri></graphic></fig><fig id="F11" position="float" orientation="portrait"><object-id xmlns:xlink="http://www.w3.org/1999/xlink" content-type="doi" xlink:type="simple">10.3897/imafungus.17.182915.figure11</object-id><object-id xmlns:xlink="http://www.w3.org/1999/xlink" content-type="arpha" xlink:type="simple">500F2394-4FB5-5612-B9FB-DE1B0FA78CED</object-id><label>Figure 11.</label><caption><p>Microscopic features of Neotropical <italic><tp:taxon-name><tp:taxon-name-part taxon-name-part-type="genus" reg="Steccherinum">Steccherinum</tp:taxon-name-part></tp:taxon-name></italic> and <italic><tp:taxon-name><tp:taxon-name-part taxon-name-part-type="genus" reg="Cabalodontia">Cabalodontia</tp:taxon-name-part></tp:taxon-name></italic> species. <bold>A–I</bold> Basidiospores. <bold>J–L</bold> Skeletocystidia. <bold>A</bold><italic><tp:taxon-name><tp:taxon-name-part taxon-name-part-type="genus" reg="Cabalodontia">C.</tp:taxon-name-part> <tp:taxon-name-part taxon-name-part-type="species" reg="albofulva">albofulva</tp:taxon-name-part></tp:taxon-name></italic>. <bold>B</bold><italic><tp:taxon-name><tp:taxon-name-part taxon-name-part-type="genus" reg="Cabalodontia">C.</tp:taxon-name-part> <tp:taxon-name-part taxon-name-part-type="species" reg="brunnea">brunnea</tp:taxon-name-part></tp:taxon-name></italic>. <bold>C</bold><italic><tp:taxon-name><tp:taxon-name-part taxon-name-part-type="genus" reg="Steccherinum">S.</tp:taxon-name-part> <tp:taxon-name-part taxon-name-part-type="species" reg="bononiae">bononiae</tp:taxon-name-part></tp:taxon-name></italic>. <bold>D</bold><italic><tp:taxon-name><tp:taxon-name-part taxon-name-part-type="genus" reg="Steccherinum">S.</tp:taxon-name-part> <tp:taxon-name-part taxon-name-part-type="species" reg="elegantissimum">elegantissimum</tp:taxon-name-part></tp:taxon-name></italic>. <bold>E</bold><italic><tp:taxon-name><tp:taxon-name-part taxon-name-part-type="genus" reg="Steccherinum">S.</tp:taxon-name-part> <tp:taxon-name-part taxon-name-part-type="species" reg="molle">molle</tp:taxon-name-part></tp:taxon-name></italic>. <bold>F</bold><italic><tp:taxon-name><tp:taxon-name-part taxon-name-part-type="genus" reg="Steccherinum">S.</tp:taxon-name-part> <tp:taxon-name-part taxon-name-part-type="species" reg="perparvulum">perparvulum</tp:taxon-name-part></tp:taxon-name></italic>. <bold>G</bold><italic><tp:taxon-name><tp:taxon-name-part taxon-name-part-type="genus" reg="Steccherinum">S.</tp:taxon-name-part> <tp:taxon-name-part taxon-name-part-type="species" reg="resinaceum">resinaceum</tp:taxon-name-part></tp:taxon-name></italic>. <bold>H</bold><italic><tp:taxon-name><tp:taxon-name-part taxon-name-part-type="genus" reg="Steccherinum">S.</tp:taxon-name-part> <tp:taxon-name-part taxon-name-part-type="species" reg="subochraceum">subochraceum</tp:taxon-name-part></tp:taxon-name></italic>. <bold>I</bold><italic><tp:taxon-name><tp:taxon-name-part taxon-name-part-type="genus" reg="Steccherinum">S.</tp:taxon-name-part> <tp:taxon-name-part taxon-name-part-type="species" reg="undulatum">undulatum</tp:taxon-name-part></tp:taxon-name></italic>. <bold>J</bold> Coarsely encrusted tapering cystidia (<italic><tp:taxon-name><tp:taxon-name-part taxon-name-part-type="genus" reg="Cabalodontia">C.</tp:taxon-name-part> <tp:taxon-name-part taxon-name-part-type="species" reg="brunnea">brunnea</tp:taxon-name-part></tp:taxon-name></italic>, 600/17). <bold>K</bold> Skeletocystidia encrusted with large crystals (<italic><tp:taxon-name><tp:taxon-name-part taxon-name-part-type="genus" reg="Steccherinum">S.</tp:taxon-name-part> <tp:taxon-name-part taxon-name-part-type="species" reg="molle">molle</tp:taxon-name-part></tp:taxon-name></italic>, 734/22). <bold>L</bold> Skeletocystidia covered with thin crystals (<italic><tp:taxon-name><tp:taxon-name-part taxon-name-part-type="genus" reg="Steccherinum">S.</tp:taxon-name-part> <tp:taxon-name-part taxon-name-part-type="species" reg="elegantissimum">elegantissimum</tp:taxon-name-part></tp:taxon-name></italic>, 721/21). Scale bar: 10 µm.</p></caption><graphic xmlns:xlink="http://www.w3.org/1999/xlink" xlink:href="imafungus-17-e182915-g011.jpg" id="oo_1550425.jpg" position="float" orientation="portrait" xlink:type="simple"><uri content-type="original_file" xlink:type="simple">https://binary.pensoft.net/fig/1550425</uri></graphic></fig></tp:treatment-sec></tp:taxon-treatment>
