# Supplementary material for: Unveiling the hidden diversity of neotropical Steccherinum and allied genera (Steccherinaceae, Basidiomycota)
Source: IMA Fungus. 2026 Feb 27;17:e182915. doi: 10.3897/imafungus.17.182915 (PMC12966849; doi:10.3897/imafungus.17.182915)
Supplement: Supplementary material 1 — Alignment Steccherinum [file imafungus-17-e182915-s001.fas]

>524
-------------------------------AGCTGGCCTTTCACGGGGCATGTGCACAC
TTCATTCAACCAC-CTTCTATACCTCTGTGCACTTCTCATGGGTTGGGCTGCGTCT--GA
AATA-TGACAAGG--TCCTTCCTGTGTGT-TTTTATACAAACAA--ATAATGTTATAGAA
TGTC--ACTATCATGCTTT-AAAGCATAT-AATACAACTTTCAACAACGGATCTCTTGGC
TCTCGCATCGATGAAGAACGCAGCGAAATGCGATAAGTAATGTGAATTGCAGAATTCAGT
GAATCATCGAATCTTTGAACGCACCTTGCGCTCCTTGGTATTCCGAGGAGCATGCTTGTT
TGAGTGTCATGGTCTTCTCAACCCTCTTGTGTTTTTT-ACT---AAACACAGGTGGGCTT
GGACTTGGAGGT--TTTGCAGGCATCTGAATCTTTT--GATTCAGAAGTCAGCTCCTCTG
AAATGCATTAGCTTGAATAGAACCAAGCATGATTCAGCGTGATAATTGTCTACGTTGCTT
CATCTCGGTGAA-TTTAATGTTTGAGCTTCTAACTGTCCTCT--AGGACAC---TATCTG
AACATCTGACCTCAAATCAAGTAGGACTACCCGCTGAACTTAAGCATATCAATAAGCGGA
GGAAAAGAAACTAACAAGGATTCCCCTAGTAACTGCGAGTGAAGCGGGAAAAGCTCAAAT
TTAAAATCTGGCAGCTTTGGCTGTCCGAGTTGTAGTCTGGAGAAGCGTTTTCTGTGCTGG
ACCGTGTACAAGTCTCTTGGAATAGAGCGTCATAGAGGGTGAGAATCCCGTCTTTGACAC
GGACTGCCAGTGCTCTGTGATGCGCTCTCAAAGAGTCGAGTTGTTTGGGAATGCAGCTCA
AAATGGGTGGTAAATTCCATCTAAAGCTAAATATTGGCGAGAGACCGATAGCGAACAAGT
ACCGTGAGGGAAAGATGAAAAGCACTTTGGAAAGAGAGTTAAACAGTACGTGAAATTGTT
GAAAGGGAAACGATTGAAGTCAGTCGCGTCTTCTAGAACTCAGCCTGGCTTTTGCTTGGT
GCATTTTCTAGTTGACGGGCCAGCATCAGTTTCGACCGCTGGAAAAAGGCTTTGGGAATG
TGGCACCTTCGGGTGTGTTATAGCCCAGAGTCGCATACAGTGGTTGGGACTGAGGATCAC
AGCATGCCTTT-TGGCCGGGGTTCGCCCACGTTCATGCTTAGGATGCTGGCGTAATGGCT
TTAAACGACCCGTCTTGAAACACGGACCAAGGAGTCTAACATGCCTGCGAGTGTTTGGGT
GGTAAACCCGAGCGCGTAATGAAAGTGAAAGTTGGGATCCCTGTCGTGGGGAGCACCGAC
GCCCGGACCAGACCTTCTGTGACGGATCCGCGGTAGAGCATGTATGTTGGGACCCGAAAG
ATGGTGAACTATGCCTGAATAGGGTGAAGCCAGAGGAAACTCTGGTGGAGGCTCGTAGCG
ATTCTGACGTGCAAATCGATCGTCGAATTTGGGTATAGGGGCGAAAGACTAATCGAACCA
TCTAGTAGCTGGTTCCTGCCGAAGTTTCCCTCAGGATAGCAGAAACTCATGTCAGATTTA
TGTGGTAAAGCGAATGATTAGAGGCCTTGGGGTTGAAACAACCTTAACCTATTCTCAAAC
TTTAAATATGTAAGAACGAGCCGTCACTTGATTGGACCGCTCGGCGATTGAGAGTTTCTA
GTGGGCCATTTTTGGTAAGCAGAACTGGCGATGCGGGATGAACCGAACGTGAGGTTAAGG
TGCCGGAATATACGCTCATCAGACACCACAAAAGGTGTTAGTTCATCTAGACAGCAGGAC
GGTGGCCATGGAAGTCGGAATCCGCTAAGGAGTGTGTAACAACTCACCTGCCGAATGAAC
TAGCCCTGAAAATGGATGGCGCTCAAGCGTATTACCCATACCTC----------------
----------------------------------------------GGTACCTCCCAGGC
TGACTGCGCTATCCTCATCATCGCCGCCGGTACTGGTGAATTCGAGGCTGGTATCTCCAA
GGATGGCCAGACCCGTGAACACGCTCTCCTTGCCTTCACCCTCGGTGTCAGGCAGCTCAT
CGTCGCCATCAACAAGATGGACACCACCAGTGGAGCGAGGACCGTTTCAACGAAATCGTC
AAGGAAACCTCCAACTTCATCAAGAAGGTCGGTTACAACCCCAAGGCTGTCGCCTTCGTC
CCCATCTCCGGCTGGCACGGTGACAACATGTTGGAGGAGTCCACCAACATGACATGGTTC
AAGGGCTGGACCAAGGAGACCAAGGCCGGTGTTACCAAGGGCAAGACCCTCCTCGATGCC
ATTGACGCCATCGAGCCCCCCGTCCGTCCCTCCGACAAGCCCCTCCGTCTTCCTCTCCAG
GATGTCTACAAAATTGGTGGTATTGGCACGGTGCCCGTCGGTCGTGTCGAGACTGGTATC
ATCAAGGCCGGCATGGTTGTTACCTTCGCTCCTACAAACGTGACCACTGAAGTCAAGTCC
GTCGAGATGCACCACGAGCAGCTCGAGCAGGGCAACCCCGGTGACAACGTCGGTTTCAAC
GTCAAGAACGTCTCTGTCAAGGATATCCGCCGTGGTAACGTCGCCTCCGACTCCAAGAAC
GACCCCGCCAAGGAGGCTGCCTCCTTCACCGCTCAGGTCATCATCCTCAACCACCCTGGT
CAGATTGGTGCCGGTTACGCCCCCGTCCTCGATTGCCACACTGCCCACATTGCCTGCAAG
TTCCAGGAGCTCATCGAGAAGATCGATCGTCGTACCGGCAAGTCCATCGAGGCCTCGCCC
AAGTTCGTCAAGTCCGGTGACGCTTGCATTGCCAACCTCGTCCCCTCCAAGCCCATGTGT
GTTGAGGAGT
>540
---------------------GTGGGGTTGTAGCTGGCCCTTCGCGGGGCATGTGCACAC
CTCATTCGACCAC-CTTCTACACCTCTGTGCACTTCTCATGGGTTGGGCCGCGTTT--G-
---A-CCGCGCAG--CCTGGCCTGTGTGC--CCCACACAAACAA---CTTTGTCATAGAA
TGTC--ATTATCATGCTTTTAACGCATTT-AATACAACTTTCAACAACGGATCTCTTGGC
TCTCGCATCGATGAAGAACGCAGCGAAATGCGATAAGTAATGTGAATTGCAGAATTCAGT
GAATCATCGAATCTTTGAACGCACCTTGCGCTCCTTGGTATTCCGAGGAGCATGCTTGTT
TGAGTGTCATGGTCTTCTCAACCCCTTCGTGTTTTTC-ACA---GGACACGACCGGGCTT
GGACTTGGAGGTTTTTTGCGGGCACCTGGACCTTCG--GGTCGAGGAGCCGGCTCCTTTG
AAATGCATTAGCTTGAATAGAACCGAGCATGATTCAGCGTGATAATTGTCTACGTTGCTT
CGTCTCGGTGAA-CTCAATGTTCGAGCTTCCAACCGTCCCTCCGGGACAAA---CATCTG
AACATCTGACCTCAAATCAAGTAGGACTACCCGCTGAACTTAAGCATATCAATAAGCGGA
GGAAAAGAAACTAACAAGGATTCCCCTAGTAACTGCGAGTGAAGCGGGAAAAGCTCAAAT
TTAAAATCTGGCAGCTTTGGCTGTCCGAGTTGTAGTCTGGAGAAGCGTTTTCCGTGCTGG
ACCGTGTACAAGTCTCTTGGAATAGAGCGTCATAGAGGGTGAGAATCCCGTCTTTGACAC
GGACTGCCAGTGCTTTGTGATGCGCTCTCAAAGAGTCGAGTTGTTTGGGAATGCAGCTCA
AAATGGGTGGTAAATTCCATCTAAAGCTAAATATTGGCGAGAGACCGATAGCGAACAAGT
ACCGTGAGGGAAAGATGAAAAGCACTTTGGAAAGAGAGTTAAACAGTACGTGAAATTGTT
GAAAGGGAAACGATTGAAGTCAGTCGCGTCTTCTAGAACTCAGCCCGGCTCCCGCTTGGT
GCATTTTCTAGTCGACGGGCCAGCATCAGTTTCGACCGCTGGATAAAGGCTTCGGGAATG
TGGCACCTTCGGGTGTGTTATAGCCCGGAGTCACATACAGCGGTTGGGACTGAGGATCAC
AGCATGCCTTT-TGGCCGGGGTTCGCCCACGTTCATGCTTAGGATGCTGGCGTAATGGCT
TTAAACGACCCGTCTTGAAACACGGACCAAGGAGTCTAACATGCCTGCGAGTGTTTGGGT
GGTAAACCCKAGCGCGTAATGAAAGTGAAAGTTGGGATCCCTGTCGTGGGGAGCACCGAC
KCCCGGACC---------------------------------------------------
------------------------------------------------------------
------------------------------------------------------------
------------------------------------------------------------
------------------------------------------------------------
------------------------------------------------------------
------------------------------------------------------------
------------------------------------------------------------
------------------------------------------------------------
------------------------------------------------------------
------------------------------------------------------------
------------------------------------------------------------
------------------------------------------------------------
------------------------------------------------------------
------------------------------------------------------------
------------------------------------------------------------
------------------------------------------------------------
------------------------------------------------------------
------------------------------------------------------------
------------------------------------------------------------
------------------------------------------------------------
------------------------------------------------------------
------------------------------------------------------------
------------------------------------------------------------
------------------------------------------------------------
------------------------------------------------------------
----------
>543
ATCATTAATGAATGAAATTGAGTGGGGTTGTAGCTGGCCTTTCACGGGGCATGTGCACAC
TTCATTCAACCAC-CTTCTATACCTCTGTGCACTTCTCATGGGTTGGGCTGCGTCT--GA
AATA-CGACGAGG--TCCTTCCTGTGTGT-TTTTATACAAACAA--ACAATGTTATAGAA
TGTC--ACTATCATGCTTT-AAAGCATAT-AATACAACTTTCAACAACGGATCTCTTGGC
TCTCGCATCGATGAAGAACGCAGCGAAATGCGATAAGTAATGTGAATTGCAGAATTCAGT
GAATCATCGAATCTTTGAACGCACCTTGCGCTCCTTGGTATTCCGAGGAGCATGCTTGTT
TGAGTGTCATGGTCTTCTCAACCCTCTTGTGTTTTTT-ATT---AAACGCAGGTGGGCTT
GGACTTGGAGGT--TTTGCAGGCATCTGAATCTTTT--GATTCAGAAGTCAGCTCCTCTG
AAATGCATTAGCTTGAATAGAACCAAGCATGATTCAGCGTGATAATTGTCTACGTTGCTT
CATCTCGGTGAA-TTTAATGTTTGAGCTTCTAACTGTCCTCT--AGGACAA---TATCTG
AACATCTGACCTCAAATCAAGTAGGACTACCCGCTGAACTTAAGCATATCAATAAGCGGA
GGAAAAGAAACTAACAAGGATTCCCCTAGTAACTGCGAGTGAAGCGGGAAAAGCTCAAAT
TTAAAATCTGGCAGCTTTGGCTGTCCGAGTTGTAGTCTGGAGAAGCGTTTTCTGTGCTGG
ACCGTGTACAAGTCTCTTGGAATAGAGCGTCATAGAGGGTGAGAATCCCGTCTTTGACAC
GGACTGCCAGTGCTCTGTGATGCGCTCTCAAAGAGTCGAGTTGTTTGGGAATGCAGCTCA
AAATGGGTGGTAAATTCCATCTAAAGCTAAATATTGGCGAGAGACCGATAGCGAACAAGT
ACCGTGAGGGAAAGATGAAAAGCACTTTGGAAAGAGAGTTAAACAGTACGTGAAATTGTT
GAAAGGGAAACGATTGAAGTCAGTCGCGTCTTCTAGAACTCAGCCTGGCTTTTGCTTGGT
GCATTTTCTAGTTGACGGGCCAGCATCAGTTTCGACCACTGGAAAAAGGCTTTGGGAATG
TGGCACCTTCGGGTGTGTTATAGCCCAGAGTCGCATACAGTGGTTGGGACTGAGGATCAC
AGCATGCCTTT-TGGCCGGGGTTCGCCCACGTTCATGCTTAGGATGCTGGCGTAATGGCT
TTAAACGACCCGTCTTGAAACACGGACCAAGGAGTCTAACATGCCTGCGAGTGTTTGGGT
GGTAAACCCGAGCGCGTAATGAAAGTGAAAGTTGGGATCCCTGTCGTGGGGAGCACCGAC
GCCCGGACCAGACCTTCTGTGACGGATCCGCGGTAGAGCATGTATGTTGGGACCCGAAAG
ATGGTGAACTATGCCTGAATAGGGTGAAGCCAGAGGAAACTCTGGTGGAGGCTCGTAGCG
ATTCTGACGTGCAAATCGATCGTCGAATTTGGGTATAGGGGCGAAAGACTAATCGAACCA
TCTAGTAGCTGGTTCCTGCCGAAGTTTCCCTCAGGATAGCAGAAACTCATGTCAGATTTA
TGTGGTAAAGCGAATGATTAGAGGCCTTGGGGTTGAAACAACCTTAACCTATTCTCAAAC
TTTAAATATGTAAGAACGAACCGTCACTTGATTGGACCGTTCGGCGATTGAGAGTTTCTA
GTGGGCCATTTTTGGTAAGCAGAACTGGCGATGCGGGATGAACCGAACGCGAGGTTAAGG
TGCCGGAATATACGCTCATCAGACACCACAAAAGGTGTTAGTTCATCTAGACAGCAGGAC
GGTGGCCATGGAAGTCGGAATCCGCTAAGGAGTGTGTAACAACTCACCTGCCGAATGAAC
TAGCCCTGAAAATGGATGGCGCTCAAGCGTATTACCCATACCTCGCCGTCAGTGTTGAAG
TGACACACTGACGAGTAGGCAGGCGTGGAGG-----------------------------
----------------ATCATCGCCGCCGGTACTGGTGAATTCGAGGCTGGTATCTCCAA
GGATGGCCAGACCCGTGAACACGCTCTCCTTGCCTTCACCCTCGGTGTCAGGCAGCTCAT
CGTCGCCATCAACAAGATGGACACCACCAGTGGAGCGAGGACCGTTTCAACGAAATCGTC
AAGGAAACCTCCAACTTCATCAAGAAGGTCGGTTACAACCCCAAGGCTGTCGCCTTCGTC
CCCATCTCCGGCTGGCACGGTGACAACATGTTGGAGGAGTCCACCAACATGACATGGTTC
AAGGGCTGGACCAAGGAGACCAAGGCCGGTGTTACCAAGGGCAAGACCCTCCTCGATGCC
ATTGACGCCATCGAGCCCCCCGTCCGTCCCTCCGACAAGCCCCTCCGTCTTCCTCTCCAG
GATGTCTACAAAATTGGTGGTATTGGCACGGTGCCCGTCGGTCGTGTCGAGACTGGTATC
ATCAAGGCCGGCATGGTTGTTACCTTCGCTCCTACAAACGTGACCACTGAAGTCAAGTCC
GTCGAGATGCACCACGAGCAGCTCGAGCAGGGCAACCCCGGTGACAACGTCGGTTTCAAC
GTCAAGAACGTCTCTGTCAAGGATATCCGCCGTGGTAACGTCGCCTCCGACTCCAAGAAC
GACCCCGCCAAGGAGGCTGCCTCCTTCACCGCTCAGGTCATCATCCTCAACCACCCTGGT
CAGATTGGTGCCGGTTACGCCCCCGTCCTCGATTGCCACACTGCCCACATTGCCTGCAAG
TTCCAGGAGCTCATCGAGAAGATCGATCGTCGTACCGGCAAGTCCATCGAGGCCTCGCCC
AAGTTCGTCAAGTCCGGTGACGCTTGCATTGCCAACCTCGTCCCCTCCAAGCCCATGTGT
GTTGAGGAGT
>547
ATCATTAATGAATGAAATTGAGTGGGGTTGTCGCTGGCCCTTTGCGGGGCATGTGCACAC
TTCATTCGACCAC-CTTCTACACTTCTGTGCACTTCTCATGGGTTGGGCTGCGTCT--GA
AACA-CGACAACG--CCCGGCCTGTGTGC-TACCATACAAACAA----TTTGTCATAGAA
TGTC--ACTACCATGCTTT-GAAGCATAT-AATACAACTTTCAACAACGGATCTCTTGGC
TCTCGCATCGATGAAGAACGCAGCGAAATGCGATAAGTAATGTGAATTGCAGAATTCAGT
GAATCATCGAATCTTTGAACGCACCTTGCGCTCCTTGGTATTCCGAGGAGCATGCTTGTT
TGAGTGTCATGGTCTTCTCAACCCCCTCGCATTTTTT----------TGTGATCGGGCTT
GGACTTGGAGGC--TTTGCGGGCACCTGAGCCATCT--GGTTCAGGAGCCGGCTCCTCTG
AAATGCATTAGCTTGAATAGAACCGAGCATGATTCAGCGTGATAATTGTCTACGCTGCTT
CGTCCCGGTGAACTTCAATGTTCGAGCTTCYAACCGTCCTTC--GGGACAA---CATCTG
AACATCTGACCTCAAATCAAGTAGGACTACCCGCTGAACTTAAGCATATCAATAAGCGGA
GGAAAAGAAACTAACAAGGATTCCCCTAGTAACTGCGAGTGAAGCGGGAAAAGCTCAAAT
TTAAAATCTGGCAGCTTCGGCTGTCCGAGTTGTAGTCTGGAGAAGCGTTTTCTGTGCTGG
ACCGTGTACAAGTCTCTTGGAATAGAGCGTCATAGAGGGTGAGAATCCCGTCTTTGACAC
GGACTGCCAGTGCTCTGTGATGCGCTCTCAAAGAGTCGAGTTGTTTGGGAATGCAGCTCA
AAATGGGTGGTAAATTCCATCTAAAGCTAAATATTGGCGAGAGACCGATAGCGAACAAGT
ACCGTGAGGGAAAGATGAAAAGCACTTTGGAAAGAGAGTTAAACAGTACGTGAAATTGTT
GAAAGGGAAACGATTGAAGTCAGTCGCGTCTTCTAGAACTCAGCCTGGCTTTTGCTTGGT
GCATTTTCTAGTTGACGGGCCAGCATCAGTTTCGACCGCTGGACAAAGGCTTCGGGAATG
TGGCACCTTCGGGTGTGTTATAGCCCGGAGTCACATACAGCGGTTGGGACTGAGGATCAC
AGCATGCCTTT-TGGCCGGGGTTCGCCCACGTTCATGCTTAGGATGCTGGCGTAATGGCT
TTAAACGACCCGTCTTGAAACACGGACCAAGGAGTCTAACATGCCTGCGAGTGTTTGGGT
GGTAAACCCGAGCGCGTAATGAAAGTGAAAGTTGGGATCCCTGTCGTGGGGAGCACCGAC
GCCCGGACCAGACCTTCTGTGACGGATCCGCGGTAGAGCATGTATGTTGGGACCCGAAAG
ATGGTGAACTATGCCTGAATAGGGTGAAGCCAGAGGAAACTCTGGTGGAGGCTCGTAGCG
ATTCTGACGTGCAAATCGATCGTCGAATTTGGGTATAGGGGCGAAAGACTAATCGAACCA
TCTAGTAGCTGGTTCCTGCCGAAGTTTCCCTCAGGATAGCAGAAACTCATGTCAGATTTA
TGTGGTAAAGCGAATGATTAGAGGCCTTGGGGTTGAAACAACCTTAACCTATTCTCAAAC
TTTAAATATGTAAGAACGAGCCGTCACTTGATTGGACCGCTCGGCGATTGAGAGTTTCTA
GTGGGCCATTTTTGGTAAGCAGAACTGGCGATGCGGGATGAACCGAACGCGAGGTTAAGG
TGCCGGAATATACGCTCATCAGACACCACAAAAGGTGTTAGTTCATCTAGACAGCAGGAC
GGTGGCCATGGAAGTCGGAATCCGCTAAGGAGTGTGTAACAACTCACCTGCCGAATGAAC
TAGCCCTGAAAATGGATGGCGCTCAAGCGTATTACCCATACCTCGCCGTCAGTGTTTAAG
TGACACACTGACGAGTAGGCAGGCGTGGAGG-----------------------------
---------TATCCTCATCATCGCCGCTGGTACTGGTGAATTCGAGGCTGGTATCTCCAA
GGATGGCCAGACTCGTGAACACGCCCTTTTCGCCTTCACCCTCGGTGTCAGGCAGCTCAT
CGTTGCCATCAACAAGATGGATACCACCAGTGGAGCGAGGACCGTTTCAACGAAATCGTG
AAGGAGACTTCCAACTTCATCAAGAAGGTCGGTTACAACCCCAAGGCCGTCGCTTTCGTC
CCCATTTCCGGCTGGCACGGCGACAACATGTTGGAGGAGTCCACCAACATGGCATGGTTC
AAGGGCTGGACCAAGGAGACCAAGGCCGGTGTCACCAAGGGCAAGACCCTCCTCGATGCC
ATCGATGCCATCGAGCCCCCCGTTCGTCCTTCCGACAAGCCTCTCCGACTCCCTCTCCAG
GATGTCTACAAAATTGGTGGTATCGGCACGGTGCCCGTCGGTCGTGTCGAGACTGGTATC
ATCAAGGCCGGCATGGTTGTCACCTTCGCTCCTACGAACGTGACGACTGAAGTCAAGTCC
GTCGAGATGCACCACGAGCAGCTCGAGCAGGGCAACCCTGGTGACAACGTCGGTTTCAAC
GTCAAGAACGTCTCTGTCAAGGATATYCGYCGTGGTAACGTCGCTTCCGACTCCAAGAAC
GACCCCGCCAAGGAGGCTGCTTCGTTCACCGCTCAGGTCATTATCCTCAACCACCCTGGT
CAGATCGGTGCCGGTTACGCCCCCGTCCTCGATTGCCACACCGCCCACATTGCTTGCAAG
TTCCAGGAGCTCATCGAGAAGATCGACCGTCGTACCGGCAAGTCCATCGAGGCCTCCCCC
AAGTTCGTCAAGTCCGGTGATGCATGCATTGCTACCCTCGTCCCCTCCAAGCCGATGTGT
GTTGAGGAGT
>551
ATCATTAATGAATGAAATTGAGTGGGGTTGTAGCTGGCCCTTCGCGGGGCATGTGCACAC
CTCATTCGACCAC-CTTCTACACCTCTGTGCACTTCTCATGGGTTGGGCCGCGTTT--G-
---A-CCGCGCAG--CCTGGCCTGTGTGC--CCCACACAAACAA---CTTTGTCATAGAA
TGTC--ATTATCATGCTTTTAACGCATTT-AATACAACTTTCAACAACGGATCTCTTGGC
TCTCGCATCGATGAAGAACGCAGCGAAATGCGATAAGTAATGTGAATTGCAGAATTCAGT
GAATCATCGAATCTTTGAACGCACCTTGCGCTCCTTGGTATTCCGAGGAGCATGCTTGTT
TGAGTGTCATGGTCTTCTCAACCCCTTCGTGTTTTTC-ACA---GGACACGACCGGGCTT
GGACTTGGAGGTTTTTTGCGGGCACCTGGACCTTCG--GGTCGAGAAGCCGGCTCCTCTG
AAATGCATTAGCTTGAATAGAACCGAGCATGATYCAGCGTGATAATTGTCTACGTTGCTT
CGTCTCGGTGAA-CTCAATGTTCGAGCTTCCAACCGTCCCTCC-GGACAAA---CATCTG
AACATCTGACCTCAAATCAAGTAGGACTACCCGCTGAACTTAAGCATATCAATAAGCGGA
GGAAAAGAAACTAACAAGGATTCCCCTAGTAACTGCGAGTGAAGCGGGAAAAGCTCAAAT
TTAAAATCTGGCAGCTTTGGCTGTCCGAGTTGTAGTCTGGAGAAGCGTTTTCCGTGCTGG
ACCGTGTACAAGTCTCTTGGAATAGAGCGTCATAGAGGGTGAGAATCCCGTCTTTGACAC
GGACTGCCAGTGCTTTGTGATGCGCTCTCAAAGAGTCGAGTTGTTTGGGAATGCAGCTCA
AAATGGGTGGTAAATTCCATCTAAAGCTAAATATTGGCGAGAGACCGATAGCGAACAAGT
ACCGTGAGGGAAAGATGAAAAGCACTTTGGAAAGAGAGTTAAACAGTACGTGAAATTGTT
GAAAGGGAAACGATTGAAGTCAGTCGCGTCTTCTAGAACTCAGCCCGGCTCCCGCTTGGT
GCATTTTCTAGTCGACGGGCCAGCATCAGTTTCGACCGCTGGATAAAGGCTTCGGGAATG
TGGCACCTTCGGGTGTGTTATAGCCCGGAGTCACATACAGCGGTTGGGACTGAGGATCAC
AGCATGCCTTT-TGGCCGGGGTTCGCCCACGTTCATGCTTAGGATGCTGGCGTAATGGCT
TTAAACGACCCGTCTTGAAACACGGACCAAGGAGTCTAACATGCCTGCGAGTGTTTGGGT
GGTAAACCCGAGCGCGTAATGAAAGTGAAAGTTGGGATCCCTGTCGTGGGGAGCACCGAC
GCCCGGACCAGACCTTCTGTGACGGATCCGCGGTAGAGCATGTATGTTGGGACCCGAAAG
ATGGTGAACTATGCCTGAATAGGGTGAAGCCAGAGGAAACTCTGGTGGAGGCTCGTAGCA
ATTCTGACGTGCAAATCGATCGTCGAATTTGGGTATAGGGGCGAAAGACTAATCGAACCA
TCTAGTAGCTGGTTCCTGCCGAAGTTTCCCTCAGGATAGCAGAAACTCATGTCAGATTTA
TGTGGTAAAGCGAATGATTAGAGGCCTTGGGGTTGAAACAACCTTAACCTATTCTCAAAC
TTTAAATATGTAAGAACGAGCCGTCACTTGATTGGACCGCTCGGCGATTGAGAGTTTCTA
GTGGGCCATTTTTGGTAAGCAGAACTGGCGATGCGGGATGAACCGAACGTGAGGTTAAGG
TGCCGGAATATACGCTCATCAGACACCACAAAAGGTGTTAGTTCATCTAGACAGCAGGAC
GGTGGCCATGGAAGTCGGAATCCGCTAAGGAGTGTGTAACAACTCACCTGCCGAATGAAC
TAGCCCTGAAAATGGATGGCGCTCAAGCGTATTACCCATACCTCACCGTCAGTGTTGAAG
TGACACACTGACGAGTAGGCAGGCGTGGAGGAAGAACATGATCACCGGTACYTCCCAGGC
TGAYTGCGCTATCYTCATCATCGCCGCCGGTACTGGTGAATTCGAGGCCGGTATCTCCAA
GGATGGTCAAACCCGTGAACACGCCCTTCTCGCCTTCACCCTCGGTGTCAGGCAGCTCAT
CGTCGCCATCAACAAGATGGACACCACCAGTGGAGCGAGGACCGTTTCAACGAAATTGTT
AAGGAAACCTCCAACTTCATCAAGAAGGTCGGTTACAACCCCAAGTCCGTCGCTTTCGTC
CCCATCTCCGGCTGGCATGGCGACAACATGTTGGAGGAGTCCACCAACATGGGATGGTTC
AAGGGCTGGACCAAGGAGACCAAGGCCGGTGTCACCAAGGGCAAGACTCTCCTCGATGCC
ATCGATGCCATCGAGCCCCCCGTTCGTCCTTCCGACAAGCCTCTCCGTCTTCCCCTCCAG
GATGTCTACAAAATCGGTGGTATTGGCACGGTCCCCGTCGGTCGTGTTGAGACTGGTATC
ATCAAGGCCGGCATGGTTGTCACTTTCGCGCCTACAAACGTGACGACTGAAGTCAAGTCC
GTCGAGATGCACCACGAGCAGCTCGAACAGGGCAACCCCGGTGACAACGTCGGTTTCAAC
GTCAAGAACGTTTCGGTCAAGGACATTCGCCGTGGTAACGTCGCTTCTGACTCCAAGAAC
GACCCCGCCAAGGAGGCTGCTTCGTTCACCGCTCAGGTCATCATCCTCAACCACCCTGGT
CAGATCGGTGCCGGCTACGCCCCCGTCCTCGATTGCCACACCGCCCACATTGCTTGCAAG
TTCCAGGAGCTCATCGAGAAGATCGATCGTCGTACCGGCAAGTCCATCGAGGCGTCCCCT
AAATTCGTCAAGTCTGGTGATGCATGCATTGCTACCCTCGTCCCATCTAAGCCCATGTGT
GTTGAGGAAT
>557
ATCATTAATGAATGAAATTGAGTGGGGTTGTCGCTGGCCCTTTGCGGGGCATGTGCACAC
CTCATTCGACCAC-CTTCTACACCTCTGTGCACTTCTCATGGGTTGGGCTGCGTCT--GA
AACA-CGACAACG--CCCGGCCTGTGTGC-TACCATACAAACAA----TTTGTCATAGAA
TGTC--ACTACCATGCTTT-GAAGCATAT-AATACAACTTTCAACAACGGATCTCTTGGC
TCTCGCATCGATGAAGAACGCAGCGAAATGCGATAAGTAATGTGAATTGCAGAATTCAGT
GAATCATCGAATCTTTGAACGCACCTTGCGCTCCTTGGTATTCCGAGGAGCATGCTTGTT
TGAGTGTCATGGTCTTCTCAACCCCCTCGCATTTTTT----------TGTGATCGGGCTT
GGACTTGGAGGC--TTTGCGGGCACCTGAGCCATCT--GGTTCAGGAGCCGGCTCCTCTG
AAATGCATTAGCTTGAATAGAACCGAGCATGATTCAGCGTGATAATTGTCTACGCTGCTT
CGTCCCGGTGAACTTCAATGTTCGAGCTTCTAACCGTCCTTC--GGGACAA---CATCTG
AACATCTGACCTCAAATCAAGTAGGACTACCCGCTGAACTTAAGCATATCAATAAGCGGA
GGAAAAGAAACTAACAAGGATTCCCCTAGTAACTGCGAGTGAAGCGGGAAAAGCTCAAAT
TTAAAATCTGGCAGCTTCGGCTGTCCGAGTTGTAGTCTGGAGAAGCGTTTTCTGTGCTGG
ACCGTGTACAAGTCTCTTGGAATAGAGCGTCATAGAGGGTGAGAATCCCGTCTTTGACAC
GGACTGCCAGTGCTCTGTGATGCGCTCTCAAAGAGTCGAGTTGTTTGGGAATGCAGCTCA
AAATGGGTGGTAAATTCCATCTAAAGCTAAATATTGGCGAGAGACCGATAGCGAACAAGT
ACCGTGAGGGAAAGATGAAAAGCACTTTGGAAAGAGAGTTAAACAGTACGTGAAATTGTT
GAAAGGGAAACGATTGAAGTCAGTCGCGTCTTCTAGAACTCAGCCTGGCTTTTGCTTGGT
GCATTTTCTAGTTGACGGGCCAGCATCAGTTTCGACCGCTGGACAAAGGCTTCGGGAATG
TGGCACCTTCGGGTGTGTTATAGCCCGGAGTCACATACAGCGGTTGGGACTGAGGATCAC
AGCATGCCTTT-TGGCCGGGGTTCGCCCACGTTCATGCTTAGGATGCTGGCGTAATGGCT
TTAAACGACCCGTCTTGAAACACGGACCAAGGAGTCTAACATGCCTGCGAGTGTTTGGGT
GGTAAACCCGAGCGCGTAATGAAAGTGAAAGTTGGGATCCCTGTCGCGGGGAGCACCGAC
GCCCGGACCAGACCTTCTGTGACGGATCCGCGGTAGAGCATGTATGTTGGGACCCGAAAG
ATGGTGAACTATGCCTGAATAGGGTGAAGCCAGAGGAAACTCTGGTGGAGGCTCGTAGCG
ATTCTGACGTGCAAATCGATCGTCGAATTTGGGTATAGGGGCGAAAGACTAATCGAACCA
TCTAGTAGCTGGTTCCTGCCGAAGTTTCCCTCAGGATAGCAGAAACTCATGTCAGATTTA
TGTGGTAAAGCGAATGATTAGAGGCCTTGGGGTTGAAACAACCTTAACCTATTCTCAAAC
TTTAAATATGTAAGAACGAACCGTCACTTGATTGGACCGTTCGGCGATTGAGAGTTTCTA
GTGGGCCATTTTTGGTAAGCAGAACTGGCGATGCGGGATGAACCGAACGCGAGGTTAAGG
TGCCGGAATATACGCTCATCAGACACCACAAAAGGTGTTAGTTCATCTAGACAGCAGGAC
GGTGGCCATGGAAGTCGGAATCCGCTAAGGAGTGTGTAACAACTCACCTGCCGAATGAAC
TAGCCCTGAAAATGGATGGCGCTCAAGCGTATTACCCATACCTCGCCGTCAGTGTTTAAG
TGACACACTGACGAGTAGGCAGGCGTGGAGGAAGAACATGATCACTGGTACCTCGCAGGC
TGACTGCGCTATCCTCATCATCGCCGCTGGTACTGGTGAATTCGAGGCTGGTATCTCCAA
GGATGGCCAGACTCGTGAACACGCCCTTTTCGCCTTCACCCTCGGTGTCAGGCAGCTCAT
CGTTGCCATCAACAAGATGGATACCACCAGTGGAGCGAGGACCGTTTCAACGAAATCGTG
AAGGAGACTTCCAACTTCATCAAGAAGGTCGGTTACAACCCCAAGGCCGTCGCTTTCGTC
CCCATTTCCGGCTGGCACGGCGACAACATGTTGGAGGAGTCCACCAACATGGCATGGTTC
AAGGGCTGGACCAAGGAGACCAAGGCCGGTGTCACCAAGGGCAAGACCCTCCTCGATGCC
ATCGATGCCATCGAGCCCCCCGTTCGTCCTTCCGACAAGCCTCTCCGACTCCCTCTCCAG
GATGTCTACAAAATTGGTGGTATCGGCACGGTGCCCGTCGGTCGTGTCGAGACTGGTATC
ATCAAGGCCGGCATGGTTGTCACCTTCGCTCCTACGAACGTGACGACTGAAGTCAAGTCC
GTCGAGATGCACCACGAGCAGCTCGAGCAGGGCAACCCTGGTGACAACGTCGGTTTCAAC
GTCAAGAACGTCTCTGTCAAGGATATYCGCCGTGGTAACGTCGCTTCCGACTCCAAGAAC
GACCCCGCCAAGGAGGCTGCTTCGTTCACCGCTCAGGTCATTATCCTCAACCACCCTGGT
CAGATCGGTGCCGGTTACGCCCCCGTCCTCGATTGCCACACCGCCCACATTGCTTGCAAG
TTCCAGGAGCTCATCGAGAAGATCGACCGTCGTACCGGCAAGTCCATCGAGGCCTCCCCC
AAGTTCGTCAAGTCCGGTGATGCATGCATTGCTACCCTCGTCCCCTCCAAGCCGATGTGT
GTTGAGGAGT
>568
ATCATTAATGAATGAAATTGAGTGGGGTTGTAGCTGGCCTTTCACGGGGCATGTGCACAC
CTCATTCGACCAC-CTTCTACACCTCTGTGCACTTCTCATGGGTTGGGTTCCGTCT--GA
AACA-CGACGAAG--CCCGGCCTGTGTGT-TACCATACAAACAA----CTTGTCATAGAA
TGTC--ACTATCATGCTCT--AAGCATAT-AATACAACTTTCAACAACGGATCTCTTGGC
TCTCGCATCGATGAAGAACGCAGCGAAATGCGATAAGTAATGTGAATTGCAGAATTCAGT
GAATCATCGAATCTTTGAACGCACCTTGCGCTCCTTGGTATTCCGAGGAGCATGCTTGTT
TGAGTGTCATGGTCTTCTCAACCCCCTCGCGTTTGTC-ACC---GAACGCGACCGGGCTT
GGACTTGGAGGC--TTTGCGGGCGTCCGTACTTTCT--GGTACGGAAGCTGGCTCCTCTG
AAATGCATTAGCTTGAATAGAACCAAGCATGATTCAGCGTGATAATTGTCTACGTTGCTT
CATCTCGGTGAACTTTAATGTTCRGGCTTCCAACCGTCCTTC--TGGACAA---CATCTG
AACATCTGACCTCAAATCAAGTAGGACTACCCGCTGAACTTAAGCATATCAATAAGCGGA
GGAAAAGAAACTAACAAGGATTCCCCTAGTAACTGCGAGTGAAGCGGGAAAAGCTCAAAT
TTAAAATCTGGCAGCTTCGGCTGTCCGAGTTGTAGTCTGGAGAAGCGTTTTCTGTGCTGG
ACCGTGTACAAGTCTCTTGGAATAGAGCGTCATAGAGGGTGAGAATCCCGTCTTTGACAC
GGACTGCCAGTGCTCTGTGATGCGCTCTCAAAGAGTCGAGTTGTTTGGGAATGCAGCTCA
AAATGGGTGGTAAATTCCATCTAAAGCTAAATATTGGCGAGAGACCGATAGCGAACAAGT
ACCGTGAGGGAAAGATGAAAAGCACTTTGGAAAGAGAGTTAAACAGTACGTGAAATTGTT
GAAAGGGAAACGATTGAAGTCAGTCGCGTCTTCTGGAACTCAGCCTGGCTTTTGCTTGGT
GCATTTTCTAGTTGACGGGCCAGCATCAGTTTCGACCGCTGGATAAAGGCTTTGGGAATG
TGGCACCTTCGGGTGTGTTATAGCCCAGAGTCACATACAGCGGCTGGGACTGAGGATCAC
AGCATGCCTTT-TGGCCGGGGTTCGCCCACGTTCATGCTTAGGATGCTGGCGTAATGGCT
TTAAACGACCCGTCTTGAAACACGGACCAAGGAGTCTAACATGCCTGCGAGTGTTTGGGT
GGTAAACCCGAGCGCGTAATGAAAGTGAAAGTTGGGATCCCTGTCGCGGGGAGCACCGAC
GCCCGGACCAGACCTTCTGTGACGGATCCGCGGTAGAGCATGTATGTTGGGACCCGAAAG
ATGGTGAACTATGCCTGAATAGGGTGAAGCCAGAGGAAACTCTGGTGGAGGCTCGTAGCG
ATTCTGACGTGCAAATCGATCGTCGAATTTGGGTATAGGGGCGAAAGACTAATCGAACCA
TCTAGTAGCTGGTTCCTGCCGAAGTTTCCCTCAGGATAGCAGAAACTCATGTCAGATTTA
TGTGGTAAAGCGAATGATTAGAGGCCTTGGGGCTGAAACAGCCTTAACCTATTCTCAAAC
TTTAAATATGTAAGAACGAGCCGTCACTTGATTGGACCGCTCGGCGATTGAGAGTTTCTA
GTGGGCCATTTTTGGTAAGCAGAACTGGCGATGCGGGATGAACCGAACGCGAGGTTAAGG
TGCCGGAATATACGCTCATCAGACACCACAAAAGGTGTTAGTTCATCTAGACAGCAGGAC
GGTGGCCATGGAAGTCGGAATCCGCTAAGGAGTGTGTAACAACTCACCTGCCGAATGAAC
TAGCCCTGAAAATGGATGGCGCTCAAGCGTATTACCCATACCTCGCCGTCAGTGTTTAAG
TGACACACTGACGAGTAGGCAGGCGTGGAGG-----------------------------
----TGCGCTATCCTCATCATCGCCGCTGGTACTGGTGAATTCGAAGCTGGTATCTCCAA
GGATGGCCAGACTCGTGAACACGCTCTCCTTGCCTTCACCCTCGGTGTCAGGCAGCTCAT
CGTTGCCATCAACAAGATGGACACCACCAGTGGAGCGAGGACCGTTTCAACGAAATCGTC
AAGGAAACCTCCAACTTCATCAAGAAGGTCGGTTACAACCCCAAGGCCGTCGCTTTCGTC
CCCATCTCTGGCTGGCACGGCGACAACATGTTGGAGGAGTCCACCAACATGTCGTGGTTC
AAGGGCTGGACCAAGGAGACCAAGGCCGGTGTCACCAAGGGCAAGACCCTCCTCGATGCC
ATCGATGCCATCG-----------------------------------------------
------------------------------------------------------------
------------------------------------------------------------
------------------------------------------------------------
------------------------------------------------------------
------------------------------------------------------------
------------------------------------------------------------
------------------------------------------------------------
------------------------------------------------------------
----------
>592
ATCATTAATGAATGAAATTGAGTGGGGTTGTAGCTGGCCTTTCACGGGGCATGTGCACAC
CTCATTCAACCAC-CTTCTACACCTCTGTGCACTTCTCATGGGTTGGGCTGCGTCT--GA
AACA-CGGCAAAG--TCCTTCCTGTGTGY-TTTTATACAAACAA----AATGTTATAGAA
TGTC--ACTATCATGCTTT-AACGCATAT-AATACAACTTTCAACAACGGATCTCTTGGC
TCTCGCATCGATGAAGAACGCAGCGAAATGCGATAAGTAATGTGAATTGCAGAATTCAGT
GAATCATCGAATCTTTGAACGCACCTTGCGCTCCTTGGTATTCCGAGGAGCATGCTTGTT
TGAGTGTCATGGTCTTCTCAACCCTCTTGTGTTTTTT-ATT---AAACACAGATGGGCTT
GGACTTGGAGGY--TTTGCGGGCATCTGAATCTTTT--GGTTCAGAAGTCGGCTCCTCTG
AAATGCATTAGCTTGAATAGAACCAAGCATGATTCAGCGTGATAATTGTCTACGTTGCTT
CATCTCGGTGAA-TTTATTGTTCGAGCTTCTAACCGTCCTCT--GGGACAA---TCTCTG
AACATCTGACCTCAAATCAAGTAGGACTACCCGCTGAACTTAAGCATATCAATAAGCGGA
GGAAAAGAAACTAACAAGGATTCCCCTAGTAACTGCGAGTGAAGCGGGAAAAGCTCAAAT
TTAAAATCTGGCAGCTTTGGCTGTCCGAGTTGTAGTCTGGAGAAGCGTTTTCTGTGCTGG
ACCGTGTACAAGTCTCTTGGAATAGAGCGTCATAGAGGGTGAGAATCCCGTCTTTGACAC
GGACTGCCAGTGCTCTGTGATGCGCTCTCAAAGAGTCGAGTTGTTTGGGAATGCAGCTCA
AAATGGGTGGTAAATTCCATCTAAAGCTAAATATTGGCGAGAGACCGATAGCGAACAAGT
ACCGTGAGGGAAAGATGAAAAGCACTTTGGAAAGAGAGTTAAACAGTACGTGAAATTGTT
GAAAGGGAAACGATTGAAGTCAGTCGCGTCTTCTAGAACTCAGCCTGGCTTTTGCTTGGT
GCATTTTCTAGTTGACGGGCCAGCATCAGTTTCGATCACTGGAAAAAGGCTTTGGGAATG
TGGCACCTTCGGGTGTGTTATAGCCCAGAGTCACATACAGTGGTTGGGACTGAGGATCAC
AGCATGCCTTT-TGGCCGGGGTTCGCCCACGTTCATGCTTAGGATGCTGGCGTAATGGCT
TTAAACGACCCGTCTTGAAACACGGACCAAGGAGTCTAACATGCCTGCGAGTGTTTGGGT
GGTAAACCCGAGCGCGTAATGAAAGTGAAAGTTGGGATCCCTGTCGCGGGGAGCACCGAC
GCCCGGACCAGACCTTCTGTGACGGATCCGCGGTAGAGCATGTATGTTGGGACCCGAAAG
ATGGTGAACTATGCCTGAATAGGGTGAAGCCAGAGGAAACTCTGGTGGAGGCTCGTAGCG
ATTCTGACGTGCAAATCGATCGTCGAATTTGGGTATAGGGGCGAAAGACTAATCGAACCA
TCTAGTAGCTGGTTCCTGCCGAAGTTTCCCTCAGGATAGCAGAAACTC------------
------------------------------------------------------------
------------------------------------------------------------
------------------------------------------------------------
------------------------------------------------------------
------------------------------------------------------------
------------------------------------------------------------
------------------------------------------------------------
------------------------------------------------------------
------------------------------------------------------------
------------------------------------------------------------
------------------------------------------------------------
------------------------------------------------------------
------------------------------------------------------------
------------------------------------------------------------
------------------------------------------------------------
------------------------------------------------------------
------------------------------------------------------------
------------------------------------------------------------
------------------------------------------------------------
------------------------------------------------------------
------------------------------------------------------------
------------------------------------------------------------
----------
>633
ATCATTAATGAATGAAATTGAGTGGGGTTGTAGCTGGCCCTTCGCGGGGCATGTGCACAC
CTCATTCGACCAC-CTTCTACACCTCTGTGCACTTCTCATGGGTTGGGCCGCGTCT--GA
AACA-CGACAAAG--CCCGGCCTGTGTGC-TACCATACAAACAA----TTTGTCATAGAA
TGTC--ACTACCATGCTTT-GAAGCATAT-AATACAACTTTCAACAACGGATCTCTTGGC
TCTCGCATCGATGAAGAACGCAGCGAAATGCGATAAGTAATGTGAATTGCAGAATTCAGT
GAATCATCGAATCTTTGAACGCACCTTGCGCTCCTTGGTATTCCGAGGAGCATGCTTGTT
TGAGTGTCATGGTCTTCTCAACCCCCTCGCGTTTTTT-GTC---GAACACGATCGGGCTT
GGACTTGGAGGC--TTTGCGGGCACCTGGACCATCT--GGTTCGGGAGCCGGCTCCTCTG
AAATGCATTAGCTTGAATAGAACCGAGCATGATTCGGCGTGATAATTGTCTACGCTGTTT
TGTCCCGGTGAACTTCAATGTTCAAGCTTCCAACCGTCCTCC--GGGACAA---CACCTG
AACATCTGACCTCAAATCAAGTAGGACTACCCGCTGAACTTAAGCATATCAATAAGCGGA
GGAAAAGAAACTAACAAGGATTCCCCTAGTAACTGCGAGTGAAGCGGGAAAAGCTCAAAT
TTAAAATCTGGCAGCTTCGGCTGTCCGAGTTGTAGTCTGGAGAAGCGTTTTCTGTGCTGG
ACCGTGTACAAGTCTCTTGGAATAGAGCGTCATAGAGGGTGAGAATCCCGTCTTTGACAC
GGACTGCCAGTGCTCTGTGATGCGCTCTCAAAGAGTCGAGTTGTTTGGGAATGCAGCTCA
AAATGGGTGGTAAATTCCATCTAAAGCTAAATATTGGCGAGAGACCGATAGCGAACAAGT
ACCGTGAGGGAAAGATGAAAAGCACTTTGGAAAGAGAGTTAAACAGTACGTGAAATTGTT
GAAAGGGAAACGATTGAAGTCAGTCGCGTCTTCTAGAACTCAGCCTGGCTTTCGCTTGGT
GCATTTTCTAGTTGACGGGCCAGCATCAGTTTCGACCGCTGGATAAAGGCCTCGGGAATG
TGGCACCTTCGGGTGTGTTATAGCCCGGGGTCACATACAGCGGTTGGGACTGAGGATCAC
AGCATGCCTTT-TGGCCGGGGTTCGCCCACGTACATGCTTAGGATGCTGGCGTAATGGCT
TTAAACGACCCGTCTTGAAACACGGACCAAGGAGTCTAACATGCCTGCGAGTGTTTGGGT
GGTAAACCCGAGCGCGTAATGAAAGTGAAAGTTGGGATCCCTGTCGCGGGGAGCACCGAC
GCCCGGACCAGACCTTCTGTGACGGATCCGCGGTAGAGCATGTATGTTGGGACCCGAAAG
ATGGTGAACTATGCCTGAATAGGGTGAAGCCAGAGGAAACTCTGGTGGAGGCTCGTAGCG
ATTCTGACGTGCAAATCGATCGTCGAATTTGGGTATAGGGGCGAAAGACTAATCGAACCA
TCTAGTAGCTGGTTCCTGCCGAAGTTTCCCTCAGGATAGCAGAAACTCATGTCAGATTTA
TGTGGTAAAGCGAATGATTAGAGGCCTTGGGGTTGAAACAACCTTAACCTATTCTCAAAC
TTTAAATATGTAAGAACGAGCCGTCACTTGATTGGACCGCTCGGCGATTGAGAGTTTCTA
GTGGGCCATTTTTGGTAAGCAGAACTGGCGATGCGGGATGAA------------------
------------------------------------------------------------
------------------------------------------------------------
------------------------------------------------------------
-------------------------------AAGAACATGATCACTGGTACATCGCAGGC
TGACTGCGCTATCCTCATCATCGCCGCCGGTACTGGTGAATTCGAGGCTGGTATCTCCAA
GGATGGTCAGACTCGTGAACACGCCCTTCTCGCTTTCACTCTCGGTGTCAGGCAGCTCAT
CGTTGCCATCAACAAGATGGACACCACCAGTGGAGCGAGGACCGTTTCAACGAAATCGTG
AAGGAGACTTCCAACTTCATCAAGAAGGTCGGTTACAACCCCAAGGCCGTYGCTTTCGTC
CCCATCTCCGGCTGGCACGGCGACAACATGTTGGAGGAGTCCACCAACATGACATGGTTC
AAGGGCTGGACCAAGGAGACCAAGGCCGGTGTYACCAAGGGCAAGACTCTCCTCGATGCC
ATCGATGCCATCGAGCCCCCCGTTCGTCCTTCCGACAAGCCTCTCCGTCTCCCCCTCCAG
GATGTCTA----------------------------------------------------
------------------------------------------------------------
------------------------------------------------------------
------------------------------------------------------------
------------------------------------------------------------
------------------------------------------------------------
------------------------------------------------------------
------------------------------------------------------------
----------
>641
ATCATTAATGAATGAAATTGAGTGGGGTTGTAGCTGGCCTTTCACGGGGCATGTGCACAC
CTCATTCGACCAC-CTTCTACACCTCTGTGCACTTCTCATGGGTTGGGTTCCGTCT--GA
AACA-CGACGAAG--CCCGGCCTGTGTGT-TACCATACAAACAA----CTTGTCATAGAA
TGTC--ACTATCATGCTCT--AAGCATAT-AATACAACTTTCAACAACGGATCTCTTGGC
TCTCGCATCGATGAAGAACGCAGCGAAATGCGATAAGTAATGTGAATTGCAGAATTCAGT
GAATCATCGAATCTTTGAACGCACCTTGCGCTCCTTGGTATTCCGAGGAGCATGCTTGTT
TGAGTGTCATGGTCTTCTCAACCCCCTCGCGTTTGTC-ACC---GAACGCGACCGGGCTT
GGACTTGGAGGC--TTTGCGGGCGTCCGTACTTTCT--GGTACGGAAGCTGGCTCCTCTG
AAATGCATTAGCTTGAATAGAACCAAGCATGATTCAGCGTGATAATTGTCTACGTTGCTT
CATCTCGGTGAACTTTAATGTTCAGGCTTCCAACCGTCCTTC--TGGACAA---CATCTG
AACATCTGACCTCAAATCAAGTAGGACTACCCGCTGAACTTAAGCATATCAATAAGCGGA
GGAAAAGAAACTAACAAGGATTCCCCTAGTAACTGCGAGTGAAGCGGGAAAAGCTCAAAT
TTAAAATCTGGCAGCTTCGGCTGTCCGAGTTGTAGTCTGGAGAAGCGTTTTCTGTGCTGG
ACCGTGTACAAGTCTCTTGGAATAGAGCGTCATAGAGGGTGAGAATCCCGTCTTTGACAC
GGACTGCCAGTGCTCTGTGATGCGCTCTCAAAGAGTCGAGTTGTTTGGGAATGCAGCTCA
AAATGGGTGGTAAATTCCATCTAAAGCTAAATATTGGCGAGAGACCGATAGCGAACAAGT
ACCGTGAGGGAAAGATGAAAAGCACTTTGGAAAGAGAGTTAAACAGTACGTGAAATTGTT
GAAAGGGAAACGATTGAAGTCAGTCGCGTCTTCTGGAACTCAGCCTGGCTTTTGCTTGGT
GCATTTTCTAGTTGACGGGCCAGCATCAGTTTCGACCGCTGGATAAAGGCTTTGGGAATG
TGGCACCTTCGGGTGTGTTATAGCCCAGAGTCACATACAGCGGYTGGGACTGAGGATCAC
AGCATGCCTTT-TGGCCGGGGTTCGCCCACGTTCATGCTTAGGATGCTGGCGTAATGGCT
TTAAACGACCCGTCTTGAAACACGGACCAAGGAGTCTAACATGCCTGCGAGTGTTTGGGT
GGTAAACCCGAGCGCGTAATGAAAGTGAAAGTTGGGATCCCTGTCGCGGGGAGCACCGAC
GCCCGGACCAGACCTTCTGTGACGGATCCGCGGTAGAGCATGTATGTTGGGACCCGAAAG
ATGGTGAACTATGCCTGAATAGGGTGAAGCCAGAGGAAACTCTGGTGGAGGCTCGTAGCG
ATTCTGACGTGCAAATCGATCGTCGAATTTGGGTATAGGGGCGAAAG-------------
------------------------------------------------------------
------------------------------------------------------------
------------------------------------------------------------
------------------------------------------------------------
------------------------------------------------------------
------------------------------------------------------------
------------------------------------------------------------
-------------------------------AAGAACATGATTACCGGTACCTCCCAGGC
CGACTGCGCTATCCTCATCATCGCCGCTGGTACTGGTGAATTCGAAGCTGGTATCTCCAA
GGATGGCCAGACTCGTGAACACGCTCTCCTTGCCTTCACCCTCGGTGTCAGGCAGCTCAT
CGTTGCCATCAACAAGATGGACACCACCAGTGGAGCGAGGACCGTTTCAACGAAATCGTC
AAGGAAACCTCMAACTTCATCAAGAAGGTCGGTTACAACCCCAAGGCCGTCGCTTTCGTC
CCCATCTCTGGCTGGCACGGCGACAACATGTTGGAGGAGTCCACCAACATGTCGTGGTTC
AAGGGCTGGACCAAGGAGACCAAGGCCGGTGTCACCAAGGGCAAGACCCTCCTCGATGCC
ATCGATGCCATCGAGCCCCCCGTTCGTCCCTCCGACAAGCCTCTCCGTCTTCCCCTCCAG
GACGTCTACAAGATCGGTGG----------------------------------------
------------------------------------------------------------
------------------------------------------------------------
------------------------------------------------------------
------------------------------------------------------------
------------------------------------------------------------
------------------------------------------------------------
------------------------------------------------------------
----------
>659
ATCATTAATGAATGAAATTGAGTGGGGTTGTAGCTGGCCTTTCACGGGGCATGTGCACAC
CTCATTCAACCAC-CTTCTACACCTCTGTGCACTTCTCATGGGTTGGGCTGCGTCT--GT
AACA-CGGCAAAG--TCCTTCCTGTGTGY-TTTTATACAAACAA----AATGTTATAGAA
TGTC--ACTATCATGCTTT-AACGCATAT-AATACAACTTTCAACAACGGATCTCTTGGC
TCTCGCATCGATGAAGAACGCAGCGAAATGCGATAAGTAATGTGAATTGCAGAATTCAGT
GAATCATCGAATCTTTGAACGCACCTTGCGCTCCTTGGTATTCCGAGGAGCATGCTTGTT
TGAGTGTCATGGTCTTCTCAACCCTCTTGTGTTTTTT-ATT---AAACACAGATGGGCTT
GGACTTGGAGGC--TTTGCGGGCATCTGAATCTTTT--GRTTCAGAAGTCGGCTCCTCTG
AAATGCATTAGCTTGAATAGAACCAAGCATGATTCAGCGTGATAATTGTCTACGTTGCTT
CATCTCGGTGAA-TTTATTGTTCGAGCTTCTAACCGTCCTCT--GGGACAA---TCTCTG
AACATCTGACCTCAAATCAAGTAGGACTACCCGCTGAACTTAAGCATATCAATAAGCGGA
GGAAAAGAAACTAACAAGGATTCCCCTAGTAACTGCGAGTGAAGCGGGAAAAGCTCAAAT
TTAAAATCTGGCAGCTTTGGTTGTCCGAGTTGTAGTCTGGAGAAGCGTTTTCTGTGCTGG
ACCGTGTACAAGTCTCTTGGAATAGAGCGTCATAGAGGGTGAGAATCCCGTCTTTGACAC
GGACTGCCAGTGCTCTGTGATGCGCTCTCAAAGAGTCGAGTTGTTTGGGAATGCAGCTCA
AAATGGGTGGTAAATTCCATCTAAAGCTAAATATTGGCGAGAGACCGATAGCGAACAAGT
ACCGTGAGGGAAAGATGAAAAGCACTTTGGAAAGAGAGTTAAACAGTACGTGAAATTGTT
GAAAGGGAAACGATTGAAGTCAGTCGCGTCTTCTAGAACTCAGCCTGGCTTTTGCTTGGT
GCATTTTCTAGTTGACGGGCCAGCATCAGTTTCGATCACTGGAAAAAGGCTTTGGGAATG
TGGCACCTTCGGGTGTGTTATAGCCCAGAGTCACATACAGTGGTTGGGACTGAGGATCAC
AGCATGCCTTT-TGGCCGGGGTTCGCCCACGTTCATGCTTAGGATGCTGGCGTAATGGCT
TTAAACGACCCGTCTTGAAACACGGACCAAGGAGTCTAACATGCCTGCGAGTGTTTGGGT
GGTAAACCCGAGCGCGTAATGAAAGTGAAAGTTGGGATCCCTGTCGCGGGGAGCACCGAC
GCCCGGACCAGACCTTCTGTGACGGATCCGCGGTAGAGCATGTATGTTGGGACCCGAAAG
ATGGTGAACTATGCCTGAATAGGGTGAAGCCAGAGGAAACTCTGGTGGAGGCTCGTAGCG
ATTCTGACGTGCAAATCGATCGTCGAATTTGGGTATAGGGGCGAAAGACTAATCGAACCA
TCTAGTAGCTGGTTCCTGCCGAAGTTTCCCTCAGGATAGCAGAAACTCATGTCAGATTTA
TGTGGTAAAGCGAATGATTAGAGGCCTTGGGGTTGAAACAACCTTAACCTATTCTCAAAC
TTTAAATATGTAAGAACGAACCGTCACTTGATTGGACCGTTCGGCGATTGAGAGTTTCTA
GTGGGCCATTTTTGGTAAGCAGAACTGGCGATGCGGGATGAACCGAACGCGAGGTTAAGG
TGCCGGAATATACGCTCATCAGACACCACAAAAGGTGTTAGTTCATCTAGACAGCAGGAC
GGTGGCCATGGAAGTCGGAATCCGCTAAGGAGTGTGTAACAACTCACCTGCCGAATGAAC
TAGCCCTGAAAATGGATGGCGCTCAAGCGTGTTACCCATACCTCGCCGTCAGTGTTGAAG
TGACACACTGACGAGTAGGCAGGCGTGGAGG-----------------------CCAGGC
TGACTGCGCTATCCTCATCATCGCCGCCGGTACTGGTGAATTCGAGGCTGGTATCTCCAA
GGATGGCCAGACCCGTGAACACGCTCTCCTTGCCTTCACCCTCGGTGTCAGGCAGCTCAT
CGTCGCCATCAACAAGATGGATACCACCAGTGGAGCGAGGACCGTTTCAACGAAATCGTT
AAGGAAACCTCCAACTTCATCAAGAAGGTCGGTTACAACCCCAAGGCTGTCGCCTTCGTC
CCCATCTCCGGCTGGCACGGTGACAACATGTTGGAGGAGTCCACCAACATGCCATGGTTC
AAGGGCTGGACCAAGGAGACCAAGGCTGGTGTCTCCAAGGGTAAGACCCTCCTCGATGCC
ATTGACGCCATCGAGCCCCCCGTCCGTCCCTCCGACAAGCCCCTCCGTCTTCCTCTCCAG
GATGTCTACAAGATYGGTGGTAT-------------------------------------
------------------------------------------------------------
------------------------------------------------------------
------------------------------------------------------------
------------------------------------------------------------
------------------------------------------------------------
------------------------------------------------------------
------------------------------------------------------------
----------
>661
ATCATTAATGAATGAAATTGAGTGGGGTTGTAGCTGGCCTTTCACGGGGCATGTGCACAC
CTCATTCGACCAC-CTTCTACACCTCTGTGCACTTCTCATGGGTTGGGTTCCGTCT--GA
GACA-CGACGAAG--CCCGGCCTGTGTGT-TACCATACAAACAA----CWTGTCAAAGAA
TGTC--ACTATCATGCTCT--AAGCATAT-AATACAACTTTCAACAACGGATCTCTTGGC
TCTCGCATCGATGAAGAACGCAGCGAAATGCGATAAGTAATGTGAATTGCAGAATTCAGT
GAATCATCGAATCTTTGAACGCACCTTGCGCTCCTTGGTATTCCGAGGAGCATGCTTGTT
TGAGTGTCATGGTCTTCTCAACCCCCTCGCGTTTGTC-ACC---GAACGCGACCGGGCTT
GGACTTGGAGGC--TTTGCGGGCGTCCGTACTTTCT--GGTACGGAAGCTGGCTCCTCTG
AAATGCATTAGCTTGAATAGAACCAAGCATGATTCAGCGTGATAATTGTCTACGTTGCTT
CATCTCGGTGAACTTTAATGTTCGGGCTTCCAACCGTCCTTC--TGGACAA---CATCTG
AACATCTGACCTCAAATCAAGTAGGACTACCCGCTGAACTTAAGCATATCAATAAGCGGA
GGAAAAGAAACTAACAAGGATTCCCCTAGTAACTGCGAGTGAAGCGGGAAAAGCTCAAAT
TTAAAATCTGGCAGCTTCGGCTGTCCGAGTTGTAGTCTGGAGAAGCGTTTTCTGTGCTGG
ACCGTGTACAAGTCTCTTGGAATAGAGCGTCATAGAGGGTGAGAATCCCGTCTTTGACAC
GGACTGCCAGTGCTCTGTGATGCGCTCTCAAAGAGTCGAGTTGTTTGGGAATGCAGCTCA
AAATGGGTGGTAAATTCCATCTAAAGCTAAATATTGGCGAGAGACCGATAGCGAACAAGT
ACCGTGAGGGAAAGATGAAAAGCACTTTGGAAAGAGAGTTAAACAGTACGTGAAATTGTT
GAAAGGGAAACGATTGAAGTCAGTCGCGTCTTCTGGAACTCAGCCTGGCTTTTGCTTGGT
GCATTTTCTAGTTGACGGGCCAGCATCAGTTTCGACCGCTGGATAAAGGCTTTGGGAATG
TGGCACCTTCGGGTGTGTTATAGCCCAGAGTCACATACAGCGGCTGGGACTGAGGATCAC
AGCATGCCTTT-TGGCCGGGGTTCGCCCACGTTCATGCTTAGGATGCTGGCGTAATGGCT
TTAAACGACCCGTCTTGAAACACGGACCAAGGAGTCTAACATGCCTGCGAGTGTTTGGGT
GGTAAACCCGAGCGCGTAATGAAAGTGAAAGTTGGGATCCCTGTCGCGGGGAGCACCGAC
GCCCGGACCAGACCTTCTGTGACGGATCCGCGGTAGAGCATGTATGTTGGGACCCGAAAG
ATGGTGAACTATGCCTGAATAGGGTGAAGCCAGAGGAAACTCTGGTGGAGGCTCGTAGCG
ATTCTGACGTGCAAATCGATCGTCGAATTTGGGTATAGGGGCGAAAGACTAATCGAACCA
TCTAGTAGCTGGTTCCTGCCGAAGTTTCCCTCAGGATAGCAGAAACTCATGTCAGATTTA
TGTGGTAAAGCGAATGATTAGAGGCCTTGGGGCTGAAACAGCCTTAACCTATTCTCAAAC
TTTAAATATGTAAGAACGAGCCGTCACTTGATTGGACCGCTCGGCGATTGAGAGTTTCTA
GTGGGCCATTTTTGGTAAGCAGAACTGGCGATGCGGGATGAACCGAACGCGAGGTTAAGG
TGCCGGAATATACGCTCATCAGACACCACAAAAGGTGTTAGTTCATCTAGACAGCAGGAC
GGTGGCCATGGAAGTCGGAATCCGCTAAGGAGTGTGTAACAACTCACCTGCCGAATGAAC
TAGCCCTGAAAATGGATGGCGCTCAAGCGTATTACCCATACCTCGCCGTCAGTGTTTAAG
TGACACACTGACGAGTAGGCAGGCGTGGAGG-----------------------------
------------------------------------------------------------
------------------------------------------------------------
------------------------------------------------------------
------------------------------------------------------------
------------------------------------------------------------
------------------------------------------------------------
------------------------------------------------------------
------------------------------------------------------------
------------------------------------------------------------
------------------------------------------------------------
------------------------------------------------------------
------------------------------------------------------------
------------------------------------------------------------
------------------------------------------------------------
------------------------------------------------------------
----------
>665
ATCATTAATGAATGAAATTGAGTGGGGTTGTAGCTGGCCCTTCGCGGGGCATGTGCACAC
CTCATTCGACCAC-CTTCTACACCTCTGTGCACTTCTCATGGGTTGGGCCGCGTTT--G-
---A-CCGCGCAG--CCTGGCCTGTGTGC--CCCACACAAACAA---CTTTGTCATAGAA
TGTC--ATTATCATGCTTTTAACGCATTT-AATACAACTTTCAACAACGGATCTCTTGGC
TCTCGCATCGATGAAGAACGCAGCGAAATGCGATAAGTAATGTGAATTGCAGAATTCAGT
GAATCATCGAATCTTTGAACGCACCTTGCGCTCCTTGGTATTCCGAGGAGCATGCTTGTT
TGAGTGTCATGGTCTTCTCAACCCCTTCGTGTTTTTC-ACA---GGACACGACCGGGCTT
GGACTTGGAGGTTTTTTGCGGGCACCTGGACCTTCG--GGTCGAGGAGCCGGCTCCTCTG
AAATGCATTAGCTTGAATAGAACCGAGCATGATTCAGCGTGATAATTGTCTACGTTGCTT
CGTCTCGGTGAA-CTCAATGTTCGAGCTTCCAACCGTCCCTCCGGGACAAA---CATCTG
AACATCTGACCTCAAATCAAGTAGGACTACCCGCTGAACTTAAGCATATCAATAAGCGGA
GGAAAAGAAACTAACAAGGATTCCCCTAGTAACTGCGAGTGAAGCGGGAAAAGCTCAAAT
TTAAAATCTGGCAGCTTTGGCTGTCCGAGTTGTAGTCTGGAGAAGCGTTTTCCGTGCTGG
ACCGTGTACAAGTCTCTTGGAATAGAGCGTCATAGAGGGTGAGAATCCCGTCTTTGACAC
GGACTGCCAGTGCTTTGTGATGCGCTCTCAAAGAGTCGAGTTGTTTGGGAATGCAGCTCA
AAATGGGTGGTAAATTCCATCTAAAGCTAAATATTGGCGAGAGACCGATAGCGAACAAGT
ACCGTGAGGGAAAGATGAAAAGCACTTTGGAAAGAGAGTTAAACAGTACGTGAAATTGTT
GAAAGGGAAACGATTGAAGTCAGTCGCGTCTTCTAGAACTCAGCCCGGCTCCCGCTTGGT
GCATTTTCTAGTCGACGGGCCAGCATCAGTTTCGACCGCTGGATAAAGGCTTCGGGAATG
TGGCACCTTCGGGTGTGTTATAGCCCGGAGTCACATACAGCGGTTGGGACTGAGGATCAC
AGCATGCCTTT-TGGCCGGGGTTCGCCCACGTTCATGCTTAGGATGCTGGCGTAATGGCT
TTAAACGACCCGTCTTGAAACACGGACCAAGGAGTCTAACATGCCTGCGAGTGTTTGGGT
GGTAAACCCGAGCGCGTAATGAAAGTGAAAGTTGGGATCCCTGTCGTGGGGAGCACCGAC
GCCCGGACCAGACCTTCTGTGACGGAT---------------------------------
------------------------------------------------------------
------------------------------------------------------------
------------------------------------------------------------
------------------------------------------------------------
------------------------------------------------------------
------------------------------------------------------------
------------------------------------------------------------
------------------------------------------------------------
------------------------------------------------------------
-------------------------------AAGAACATGATCACCGGTACYTCCCAGGC
TGAYTGCGCTATCYTCATCATCGCCGCCGGTACTGGTGAATTCGAGGCTGGTATCTCCAA
GGATGGTCAAACCCGTGAACACGCCCTTCTCGCCTTCACCCTCGGTGTCAGGCAGCTCAT
CGTCGCCATCAACAAGATGGACACCACCAGTGGAGCGAGGAYCGTTTCAACGAAATTGTC
AAGGAAACCTCCAACTTCATCAAGAAGGTCGGTTACAACCCCAAGTCCGTCGCTTTCGTC
CCCATCTCCGGCTGGCATGGCGACAACATGTTGGAGGAGTCCACCAACATGGGATGGTTC
AAGGGCTGGACCAAGGAGACCAAGGCCGGTGTCACCAAGGGCAAGACTCTCCTCGATGCC
ATCGATGCCATCGAGCCCCCCGTTCGTCCTTCCGACAAGCCTCTCCGTCTTCCCCTCCAG
GA----------------------------------------------------------
------------------------------------------------------------
------------------------------------------------------------
------------------------------------------------------------
------------------------------------------------------------
------------------------------------------------------------
------------------------------------------------------------
------------------------------------------------------------
----------
>679
-----------------TTGAGTGGGGTTGTAGCTGGCCCTTCGCGGGGCATGTGCACAC
CTCATTCGACCAC-CTTCTACACCTCTGTGCACTTCTCATGGGTTGGGCCGCGTTT--G-
---A-CCGCGCAG--CCTGGCCTGTGTGC--CCCACACAAACAA---CTTTGTCATAGAA
TGTC--ATTATCATGCTTTTAACGCATTT-AATACAACTTTCAACAACGGATCTCTTGGC
TCTCGCATCGATGAAGAACGCAGCGAAATGCGATAAGTAATGTGAATTGCAGAATTCAGT
GAATCATCGAATCTTTGAACGCACCTTGCGCTCCTTGGTATTCCGAGGAGCATGCTTGTT
TGAGTGTCATGGTCTTCTCAACCCCTTCGTGTTTTTC-CCA---GGACACGACCGGGCTT
GGACTTGGAGGTTTTTTGCGGGCACCTGGACCTTCG--GGTCGAGGAGCCGGCTCCTYTG
AAATGCATTAGCTTGAATAGAACCGAGCATGATTCAGCGTGATAATTGTCTACGTTGCTT
CGTCTCGGTGAA-CTCAATGTTCGAGCTTCCAACCGTCCCTCCGGGACAAA---CATCTG
AACATCTGACCTCAAATCAAGTAGGACTACCCGCTGAACTTAAGCATATCAATAAGCGGA
GGAAAAGAAACTAACAAGGATTCCCCTAGTAACTGCGAGTGAAGCGGGAAAAGCTCAAAT
TTAAAATCTGGCAGCTTTGGCTGTCCGAGTTGTAGTCTGGAGAAGCGTTTTCCGTGCTGG
ACCGTGTACAAGTCTCTTGGAATAGAGCGTCATAGAGGGTGAGAATCCCGTCTTTGACAC
GGACTGCCAGTGCTTTGTGATGCGCTCTCAAAGAGTCGAGTTGTTTGGGAATGCAGCTCA
AAATGGGTGGTAAATTCCATCTAAAGCTAAATATTGGCGAGAGACCGATAGCGAACAAGT
ACCGTGAGGGAAAGATGAAAAGCACTTTGGAAAGAGAGTTAAACAGTACGTGAAATTGTT
GAAAGGGAAACGATTGAAGTCAGTCGCGTCTTCTAGAACTCAGCCCGGCTCCCGCTTGGT
GCATTTTCTAGTCGACGGGCCAGCATCAGTTTCGACCGCTGGATAAAGGCTTCGGGAATG
TGGCACCTTCGGGTGTGTTATAGCCCGGAGTCACATACAGCGGTTGGGACTGAGGATCAC
AGCATGCCTTT-TGGCCGGGGTTCGCCCACGTTCATGCTTAGGATGCTGGCGTAATGGCT
TTAAACGACCCGTCTTGAAACACGGACCAAGGAGTCTAACATGCCTGCGAGTGTTTGGGT
GGTAAACCCGAGCGCGTAATGAAAGTGAAAGTTGGGATCCCTGTCGTGGGGAGCACCGAC
GCCCGGACCAGACCTTCTGTGACGGATCCGCGGTAGAGCATGTATGTTGGGACCCGAAAG
ATGGTGAACTATGCCTGAATAGGGTGAAGCCAGAGGAAACTCTGGTGGAGGCTCGTAGCG
ATTCTGACGTGCAAATCGATCGTCGAATTTGGGTATAGGGGCGAAAGACTAATCGAACCA
T-----------------------------------------------------------
------------------------------------------------------------
------------------------------------------------------------
------------------------------------------------------------
------------------------------------------------------------
------------------------------------------------------------
------------------------------------------------------------
-------------------------------AAGAACATGATCACCGGTACCTCCCAGGC
TGACTGCGCTATCCTCATCATCGCCGCCGGTACTGGTGAATTCGAGGCTGGTATCTCCAA
GGATGGTCAAACTCGTGAACACGCCCTTCTCGCCTTCACCCTCGGTGTCAGGCAGCTCAT
CGTTGCCATCAACAAGATGGACACCACCAGTGGAGCGAGGACCGTTTCAACGAAATTGTC
AAGGAAACCTCCAACTTCATCAAGAAGGTCGGTTACAACCCCAAGTCCGTCGCCTTCGTC
CCCATCTCCGGCTGGCATGGCGACAACATGTTGGAGGAGTCCACCAACATGACCTGGTTC
AAGGGCTGGACCAAGGAGACCAAGGCCGGTGTCACCAAGGGCAAGACTCTCCTCGATGCC
ATCGATGCCATCGAGCCCCCCGTTCGTCCTTCCGACAAGCCTCTCCGTCTTCCCCTCCAG
GACGTTTACAAGATCGGTGGTATC------------------------------------
------------------------------------------------------------
------------------------------------------------------------
------------------------------------------------------------
------------------------------------------------------------
------------------------------------------------------------
------------------------------------------------------------
------------------------------------------------------------
----------
>687
ATCATTAATGAATGAAATTGAGTGGGGTTGTAGCTGGCCTTTCACGGGGCATGTGCACAC
CTCATTCGACCAC-CTTCTACACCTCTGTGCACTTCTCATGGGTTGGGTTCCGTCT--GA
GACA-CGACGAAG--CCCGGCCTGTGTGT-TACCATACAAACAA----CTTGTCAAAGAA
TGTC--ACTATCATGCTCT--AAGCATAT-AATACAACTTTCAACAACGGATCTCTTGGC
TCTCGCATCGATGAAGAACGCAGCGAAATGCGATAAGTAATGTGAATTGCAGAATTCAGT
GAATCATCGAATCTTTGAACGCACCTTGCGCTCCTTGGTATTCCGAGGAGCATGCTTGTT
TGAGTGTCATGGTCTTCTCAACCCCCTCGCGTTTGTC-ACC---GAACGCGACCGGGCTT
GGACTTGGAGGC--TTTGCGGGCGTCCGTACTTTCT--GGTACGGAAGCTGGCTCCTCTG
AAATGCATTAGCTTGAATAGAACCAAGCATGATTCAGCGTGATAATTGTCTACGTTGCTT
CATCTCGGTGAACTTTAATGTTCGGGCTTCCAACCGTCCTTC--TGGACAA---CATCTG
AACATCTGACCTCAAATCAAGTAGGACTACCCGCTGAACTTAAGCATATCAATAAGCGGA
GGAAAAGAAACTAACAAGGATTCCCCTAGTAACTGCGAGTGAAGCGGGAAAAGCTCAAAT
TTAAAATCTGGCAGCTTCGGCTGTCCGAGTTGTAGTCTGGAGAAGCGTTTTCTGTGCTGG
ACCGTGTACAAGTCTCTTGGAATAGAGCGTCATAGAGGGTGAGAATCCCGTCTTTGACAC
GGACTGCCAGTGCTCTGTGATGCGCTCTCAAAGAGTCGAGTTGTTTGGGAATGCAGCTCA
AAATGGGTGGTAAATTCCATCTAAAGCTAAATATTGGCGAGAGACCGATAGCGAACAAGT
ACCGTGAGGGAAAGATGAAAAGCACTTTGGAAAGAGAGTTAAACAGTACGTGAAATTGTT
GAAAGGGAAACGATTGAAGTCAGTCGCGTCTTCTGGAACTCAGCCTGGCTTTTGCTTGGT
GCATTTTCTAGTTGACGGGCCAGCATCAGTTTCGACCGCTGGATAAAGGCTTTGGGAATG
TGGCACCTTCGGGTGTGTTATAGCCCAGAGTCACATACAGCGGCTGGGACTGAGGATCAC
AGCATGCCTTT-TGGCCGGGGTTCGCCCACGTTCATGCTTAGGATGCTGGCGTAATGGCT
TTAAACGACCCGTCTTGAAACACGGACCAAGGAGTCTAACATGCCTGCGAGTGTTTGGGT
GGTAAACCCGAGCGCGTAATGAAAGTGAAAGTTGGGATCCCTGTCGCGGGGAGCACCGAC
GCCCGGACCAGACCTTCTGTGACGGATCCGCGGTAGAGCATGTATGTTGGGACCCGAAAG
ATGGTGAACTATGCCTGAATAGGGTGAAGCCAGAGGAAACTCTGGTGGAGGCTCGTAGCG
ATTCTGACGTGCAAATCGATCGTCGAATTTGGGTATAGGGGCGAAAGA------------
------------------------------------------------------------
------------------------------------------------------------
------------------------------------------------------------
------------------------------------------------------------
------------------------------------------------------------
------------------------------------------------------------
------------------------------------------------------------
-------------------------------AAGAACATGATTACCGGTACCTCCCAAGC
CGACTGCGCTATCCTCATCATCGCCGCTGGTACTGGTGAATTCGAGGCTGGTATCTCCAA
GGATGGTCAGACTCGTGAACACGCTCTCCTTGCCTTCACCCTCGGTGTCAGGCAGCTCAT
CGTTGCCATTAACAAGATGGACACCACCAGTGGAGCGAGGACCGTTACAACGAAATCGTC
AAGGAAACCTCCAACTTCATCAAGAAGGTCGGTTACAACCCCAAGGCCGTCGCTTTCGTC
CCCATCTCTGGCTGGCACGGCGACAACATGTTGGAGGAGTCCACCAACATGTCGTGGTTC
AAGGGCTGGACCAAGGAGACCAAGGCCGGTGTCACCAAGGGCAAGACCCTCCTCGATGCC
ATCGATGCCATCGAGCCCCCCGTTCGTCCTTCCGACAAGCCTCTCCGTCTTCCCCTCCAG
GACGTCTACAAGATCGGTGG----------------------------------------
------------------------------------------------------------
------------------------------------------------------------
------------------------------------------------------------
------------------------------------------------------------
------------------------------------------------------------
------------------------------------------------------------
------------------------------------------------------------
----------
>692
ATCATTAATGAATGAAATTGAGTGGGGTTGTAGCTGGCCTTTCACGGGGCATGTGCACAC
CTCATTCAACCAC-CTTCTATACCTCTGTGCACTTCTCATGGGTTGGGCTGCGTCT--GA
AAYA-CGRCAAGG--TCCTTCCTGTGTGT-TTTTATACAAACAA--ANAATGTTATAGAA
TGTC--ACTATCATGCTTT-AAAGCATAT-AATACAACTTTCAACAACGGATCTCTTGGC
TCTCGCATCGATGAAGAACGCAGCGAAATGCGATAAGTAATGTGAATTGCAGAATTCAGT
GAATCATCGAATCTTTGAACGCACCTTGCGCTCCTTGGTATTCCGAGGAGCATGCTTGTT
TGAGTGTCATGGTCTTCTCAACCCTCTTGTGTTTTTT-ACT---AAACACAGGTGGGCTT
GGACTTGGAGGT--TTTGCAGGCATCTGAATCTTTT--GATTCAGAAGTCAGCTCCTCTG
AAATGCATTAGCTTGAATAGAACCAAGCATGATTCAGCGTGATAATTGTCTACGTTGCTT
CATCTCGGTGAA-TTTAATGTTTGAGCTTCTAACCGTCCTCT--AGGACAA---TATCTG
AACATCTGACCTCAAATCAAGTAGGACTACCCGCTGAACTTAAGCATATCAATAAGCGGA
GGAAAAGAAACTAACAAGGATTCCCCTAGTAACTGCGAGTGAAGCGGGAAAAGCTCAAAT
TTAAAATCTGGCAGCTTTGGCTGTCCGAGTTGTAGTCTGGAGAAGCGTTTTCTGTGCTGG
ACCGTGTACAAGTCTCTTGGAATAGAGCGTCATAGAGGGTGAGAATCCCGTCTTTGACAC
GGACTGCCAGTGCTCTGTGATGCGCTCTCAAAGAGTCGAGTTGTTTGGGAATGCAGCTCA
AAATGGGTGGTAAATTCCATCTAAAGCTAAATATTGGCGAGAGACCGATAGCGAACAAGT
ACCGTGAGGGAAAGATGAAAAGCACTTTGGAAAGAGAGTTAAACAGTACGTGAAATTGTT
GAAAGGGAAACGATTGAAGTCAGTCGCGTCTTCTAGAACTCAGCCTGGCTTTTGCTTGGT
GCATTTTCTAGTTGACGGGCCAGCATCAGTTTCGACCACTGGAAAAAGGCTTTGGGAATG
TGGCACCTTCGGGTGTGTTATAGCCCAGAGTCGCATACAGTGGTTGGGACTGAGGATCAC
AGCATGCCTTT-TGGCCGGGGTTCGCCCACGTTCATGCTTAGGATGCTGGCGTAATGGCT
TTAAACGACCCGTCTTGAAACACGGACCAAGGAGTCTAACATGCCTGCGAGTGTTTGGGT
GGTAAACCCGAGCGCGTAATGAAAGTGAAAGTTGGGATCCCTGTCGTGGGGAGCACCGAC
GCCCGGACCAGACCTTCTGTGACGGATCCGCGGTAGAGCATGTATGTTGGGACCCGAAAG
ATGGTGAACTATGCCTGAATAGGGTGAAGCCAGAGGAAACTCTGGTGGAGGCTCGTAGCG
ATTCTGACGTGCAAATCGATCGTCCAATTTGGGTATAGGGGCGAAAGACTAATCGAACCA
TCTAGTAGCTGGTTCCTGCCGAAGTTTCCCTCAGGATAACAGAAACTCATGTCAGATTTA
TGTGGTAAAGCGAATGATTAGAGGCCTTGGGGTTGAAACAACCTTAACCTATTCTCAAAC
TTTAAATATGTAAGAACGAGCCGTCACTTGATTGGACCGCTCGGCGATTGAGAGTTTCTA
GTGGGCCATTTTTGGTAAGCAGAACTGGCGATGCGGGATGAACCGAACGTGAGGTTAAGG
TGCCGGAATATACGCTCATCAGACACCACAAAAGGTGTTAGTTCATCTAGACAGCAGGAC
GGTGGCCATGGAAGTCGGAATCCGCTAAGGAGTGTGTAACAACTCACCTGCCGAATGAAC
TAGCCCTGAAAATGGATGGCGCTCAAGCGTATTACCCATACCTCRCCGTCAGTGTTGAAG
TGACACACTGACGAGTAGGCAGGCGTGGAGGAAGAACATGATTACCGGTACCTCCCAGGC
TGACTGCGCTATCCTCATCATCGCCGCCGGTACTGGTGAATTCGAGGCTGGTATCTCCAA
GGATGGCCAGACCCGTGAACACGCTCTCCTTGCCTTCACCCTCGGTGTCAGGCARCTCAT
CGTCGCCATCAACAAGATGGACACCACCAGTGGAGCGAGGACCGTTTCAACGAAATCGTC
AAGGAAACCTCCAACTTCATCAAGAAGGTCGGTTACAACCCCAAGGCTGTCGCCTTCGTC
CCCATCTCCGGCTGGCACGGTGACAACATGTTGGAGGAGTCCACCAACATGACATGGTTC
AAGGGCTGGACCAAGGAGACCAAGGCCGGTGTTACCAAGGGCAAGACCCTCCTCGATGCC
ATTGACGCCATCGAGCCCCCCGTCCGTCCCTCCGACAAGCCCCTCCGTCTTCCTCTCCAG
GATGTCTACAAGATCGGTGGTAT-------------------------------------
------------------------------------------------------------
------------------------------------------------------------
------------------------------------------------------------
------------------------------------------------------------
------------------------------------------------------------
------------------------------------------------------------
------------------------------------------------------------
----------
>710
ATCATTAATGAATGAAATTGAGTGGGGTTGTAGCTGGCCTTTCAC-GGGCATGTGCACAC
CTCATTCAACCAC-CTTCTACMCCTCTGTGCACTTCTCATGGGTTGGGCTGCGTCT--GA
AATA-TGACAAAG--TCCTTCCTGTGTGT-TTTTATACAAACAA--ATAATGTTATAGAA
TGTC--ACTATCATGCTTT-AAAGCATAT-AATACAACTTTCAACAACGGATCTCTTGGC
TCTCGCATCGATGAAGAACGCAGCGAAATGCGATAAGTAATGTGAATTGCAGAATTCAGT
GAATCATCGAATCTTTGAACGCACCTTGCGCTCCTTGGTATTCCGAGGAGCATGCTTGTT
TGAGTGTCATGGTCTTCTCAACCCTCTTGTGTTTTTT-ATT---AAACACAGGTGGGCTT
GGACTTGGAGGT--TTTGCAGGCATCTGAATCTTTT--GAATCAGAAGTCAGCTCCTCTG
AAATGCATTAGCTTGAATAGAACCAAGCATGATTCAACGTGATAATTGTCTACGTTGCTT
CATCTCGGTGAA-TTTAATGTTCGAGCTTCTAACCGTCCTCT--GGGACAC---TATCTG
AACATCTGACCTCAAATCAAGTAGGACTACCCGCTGAACTTAAGCATATCAATAAGCGGA
GG----------------------------------------------------------
------------------------------------------------------------
------------------------------------------------------------
------------------------------------------------------------
------------------------------------------------------------
------------------------------------------------------------
------------------------------------------------------------
------------------------------------------------------------
------------------------------------------------------------
------------------------------------------------------------
------------------------------------------------------------
------------------------------------------------------------
------------------------------------------------------------
------------------------------------------------------------
------------------------------------------------------------
------------------------------------------------------------
------------------------------------------------------------
------------------------------------------------------------
------------------------------------------------------------
------------------------------------------------------------
------------------------------------------------------------
------------------------------------------------------------
-------------------------------AAGAACATGATCACTGGTACCTCCCAGGC
TGACTGCGCTATCCTCATCATCGCTGCCGGTACTGGTGAATTCGAGGCTGGTATCTCCAA
GGATGGCCAGACCCGTGAACACGCTCTCCTTGCCTTCACCCTCGGTGTCAGGCAGCTCAT
CGTCGCCATCAACAAGATGGACACCACCAGTGGAGCGAGGACCGTTACAACGAAATCGTC
AAGGAAACCTCCAACTTCATCAAGAAGGTCGGTTACAACCCCAAGGCTGTTGCCTTCGTC
CCCATCTCCGGCTGGCACGGTGACAACATGTTGGAGGAGTCCACCAACATGTCATGGTTC
AAGGGCTGGACCAAGGAGACCAAGGCCGGTGTCACCAAGGGCAAGACCCTCCTCGATGCT
ATTGACGCCATCGAGCCCCCCGTCCGTCCCTCCGACAAGCCCCTCCGTCTTCCTCTCCAG
GATGTCTACAAGATYGGTGGTAT-------------------------------------
------------------------------------------------------------
------------------------------------------------------------
------------------------------------------------------------
------------------------------------------------------------
------------------------------------------------------------
------------------------------------------------------------
------------------------------------------------------------
----------
>720
ATCATTAATGAATGAAATTGAGTGGGGTTGTAGCTGGCCCTTCGCGGGGCATGTGCACAC
CTCATTCGACCAC-CTTCTACACCTCTGTGCACTTCTCATGGGTTGGGCCGCGTCT--GA
AACA-CGACAAAG--CCYGGCCTGTGTGC-TACCATACAAACAA----TTTGTCATAGAA
TGTC--ACTACCATGCTTT-GAAGCATAT-AATACAACTTTCAACAACGGATCTCTTGGC
TCTCGCATCGATGAAGAACGCAGCGAAATGCGATAAGTAATGTGAATTGCAGAATTCAGT
GAATCATCGAATCTTTGAACGCACCTTGCGCTCCTTGGTATTCCGAGGAGCATGCTTGTT
TGAGTGTCATGGTCTTCTCAACCCCCTCGCGTTTTTT-GTC---GAACACGATCGGGCTT
GGACTTGGAGGC--TTTGCGGGCACCTGGACCATCT--GGTTCGGGAGCCGGCTCCTCTG
AAATGCATTAGCTTGAATAGAACCGAGCATGATTCGGCGTGATAATTGTCTACGCTGTTT
TGTCCCGGTGAACTTCAATGTTCAAGCTTCCAACCGTCCTCC--GGGACAA---CACCTG
AACATCTGACCTCAAATCAAGTAGGACTACCCGCTGAACTTAAGCATATCAATAAGCGGA
GGAAAAGAAACTAACAAGGATTCCCCTAGTAACTGCGAGTGAAGCGGGAAAAGCTCAAAT
TTAAAATCTGGCAGCTTCGGCTGTCCGAGTTGTAGTCTGGAGAAGCGTTTTCTGTGCTGG
ACCGTGTACAAGTCTCTTGGAATAGAGCGTCATAGAGGGTGAGAATCCCGTCTTTGACAC
GGACTGCCAGTGCTCTGTGATGCGCTCTCAAAGAGTCGAGTTGTTTGGGAATGCAGCTCA
AAATGGGTGGTAAATTCCATCTAAAGCTAAATATTGGCGAGAGACCGATAGCGAACAAGT
ACCGTGAGGGAAAGATGAAAAGCACTTTGGAAAGAGAGTTAAACAGTACGTGAAATTGTT
GAAAGGGAAACGATTGAAGTCAGTCGCGTCTTCTAGAACTCAGCCTGGCTTTCGCTTGGT
GCATTTTCTAGTTGACGGGCCAGCATCAGTTTCGACCGCTGGATAAAGGCCTCGGGAATG
TGGCACCTTCGGGTGTGTTATAGCCTGGAGTCACATACAGCGGTTGGGACTGAGGATCAC
AGCATGCCTTT-TGGCCGGGGTTCGCCCACGTACATGCTTAGGATGCTGGCGTAATGGCT
TTAAACGACCCGTCTTGAAACACGGACCAAGGAGTCTAACATGCCTGCGAGTGTTTGGGT
GGTAAACCCGAGCGCGTAATGAAAGTGAAAGTTGGGATCCCTGTCGTGGGGAGCACCGAC
GCCCGGACCAGACCTTCTGTGACGGATCCGCGGTAGAGCATGTATGTTGGGACCCGAAAG
ATGGTGAACTATGCCTGAATAGGGTGAAGCCAGAGGAAACTCTGGTGGAGGCTCGTAGCG
ATTCTGACGTGCAAATCGATCGTCGAATTTGGGTATAGGGGCGAAAGACTAATCGAACCA
TCTAGTAGCTGGTTCCTGCCGAAGTTTCCCTCAGGATAGCAGAAACTCATGTCAGATTTA
TGTGGTAAAGCGAATGATTAGAGGCCTTGGGGTTGAAACAACCTTAACCTATTCTCAAAC
TTTAAATATGTAAGAACGAGCCGTCACTTGATTGGACCGCTCGGCGATTGAGAGTTTCTA
GTGGGCCATTTTTGGTAAGCAGAACTGGCGATGCGGGATGAACCGAACGCGAGGTTAAGG
TGCCGGAATATACGCTCATCAGACACCACAAAAGGTGTTAGTTCATCTAGACAGCAGGAC
GGTGGCCATGGAAGTCGGAATCCGCTAAGGAGTGTGTAACAACTCACCTGCCGAATGAAC
TAGCCCTGAAAATGGATGGCGCTCAAGCGTATTACCCATACCTCGCCGTCAGTGTTTAAG
TGACACACTGACGAGTAGGCAGGCGTGGAGG-----------------------------
------------------------------------------------------------
------------------------------CGCTTTCACTCTCGGTGTCAGGCAGCTCAT
CGTTGCCATCAACAAGATGGACACCACCAGTGGAGCGAGGACCGTTTCAACGAAATCGTG
AAGGAGACTTCCAACTTCATCAAGAAGGTCGGTTACAACCCCAAGGCCGTYGCTTTCGTC
CCCATCTCCGGCTGGCACGGCGACAACATGTTGGAGGAGTCCACCAACATGACATGGTTC
AAGGGCTGGACCAAGGAGACCAAGGCCGGTGTYACCAAGGGCAAGACTCTCCTCGATGCC
ATCGATGCCATCGAGCCCCCCGTTCGTCCTTCCGACAAGCCTCTCCGTCTCCCCCTCCAG
GATGTCTACAAAATYGGTGGTATTGGCACGGTGCCCGTCGGTCGTGTCGAGACTGGTATC
ATCAAGGCCGGCATGGTTGTCACCTTCGCTCCTACGAACGTGACGACTGAAGTCAAGTCC
GTCGAGATGCACCACGAGCAGCTCGAGCAGGGCAACCCTGGTGACAACGTCGGTTTCAAC
GTCAAGAACGTCTCTGTCAAGGATATCCGCCGTGGTAACGTCGCTTCCGACTCCAAGAAC
GACCCCGCCAAGGAGGCTGCTTCGTTCACCGCTCAGGTCATYATCCTCAACCACCCTGGT
CAGATCGGTGCYGGTTACGCCCCCGTCCTCGATTGCCACACCGCCCACATTGCTTGCAAG
TTCCAGGAGCTCATCGAGAAGATCGATCGTCGTACCGGCAAGTCCATCGAGGCCTCCCCC
AAGTTCGTCAAGTCCGGKGATGCATGCATTGCTACCCTCGTCCCCTC-------------
----------
>721
ATCATTAATGAATGAAATTGAGTGGGGTTGTAGCTGGCCCTTYGCGGGGCATGTGCACAC
CTCATTCGACCAC-CTTCTACACCTCTGTGCACTTCTCATGGGTTGGGCCGCGTCT--GA
AACA-CGACAAAG--CCCGGCCTGTGTGC-TACCATACAAACAA----TTTGTCATAGAA
TGTC--ACTACCATGCTTT-GAAGCATAT-AATACAACTTTCAACAACGGATCTCTTGGC
TCTCGCATCGATGAAGAACGCAGCGAAATGCGATAAGTAATGTGAATTGCAGAATTCAGT
GAATCATCGAATCTTTGAACGCACCTTGCGCTCCTTGGTATTCCGAGGAGCATGCTTGTT
TGAGTGTCATGGTCTTCTCAACCCCCTCGCGTTTTTT-GTC---GAACACGATCGGGCTT
GGACTTGGAGGC--TTTGCGGGCACCTGGACCATCT--GGTTCGGGAGCCGGCTCCTCTG
AAACGCATTAGCTTGAATAGAACCGAGCATGATTCGGCGTGATAATTGTCTACGCTGTTT
TGTCCCGGTGAACTTCAATGTTCAAGCTTCCAACCGTCCTCC--GGGACAA---CACCTG
AACATCTGACCTCAAATCAAGTAGGACTACCCGCTGAACTTAAGCATATC----------
------------------------------------------------------------
------------------------------------------------------------
------------------------------------------------------------
------------------------------------------------------------
------------------------------------------------------------
------------------------------------------------------------
------------------------------------------------------------
------------------------------------------------------------
------------------------------------------------------------
------------------------------------------------------------
------------------------------------------------------------
------------------------------------------------------------
------------------------------------------------------------
------------------------------------------------------------
------------------------------------------------------------
------------------------------------------------------------
------------------------------------------------------------
------------------------------------------------------------
------------------------------------------------------------
------------------------------------------------------------
------------------------------------------------------------
------------------------------------------------------------
------------------------------------------------------------
---------TATCCTCATCATCGCCGCCGGTACTGGTGAATTCGAGGCTGGTATCTCCAA
GGATGGTCAGACTCGTGAACACGCCCTTCTCGCTTTCACTCTCGGTGTCAGGCAGCTCAT
CGTTGCCATCAACAAGATGGACACCACCAGTGGAGCGAGGACCGTTTCAACGAAATCGTG
AAGGAGACTTCCAACTTCATCAAGAAGGTCGGTTACAACCCCAAGGCCGTCGCTTTCGTC
CCCATCTCCGGCTGGCACGGCGACAACATGTTGGAGGAGTCCACCAACATGACATGGTTC
AAGGGCTGGACCAAGGAGACCAAGGCCGGTGTCACCAAGGGCAAGACTCTCCTCGATGCC
ATCGATGCCATCGAGCCCCCCGTTCGTCCTTCCGACAAGCCTCTCCGTCTCCCCCTCCAG
GATGTCTACAAAATCGGTGGTATTGGCACGGTGCCCGTCGGTCGTGTCGAGACTGGTATC
ATCAAGGCCGGCATGGTTGTCACCTTCGCTCCTACGAACGTGACGACTGAAGTCAAGTCC
GTCGAGATGCACCACGAGCAGCTCGAGCAGGGCAACCCTGGTGACAACGTCGGTTTCAAC
GTCAAGAACGTCTCTGTCAAGGATATCCGCCGYGGTAACGTCGCTTCCGACTCCAAGAAC
GACCCCGCCAAGGAGGCTGCTTCGTTCACCGCTCAGGTCATTATCCTCAACCACCCTGGT
CAGATCGGTGCTGGTTACGCCCCCGTCCTCGATTGCCACACCGCCCACATTGCTTGCAAG
TTCCAGGA----------------------------------------------------
------------------------------------------------------------
----------
>726
ATCATTAATGAATGAAATTGAGTGGGGTTGTCGCTGGCCCTTTGCGGGGCATGTGCACAC
CTCATTCGACCAC-CTTCTACACCTCTGTGCACTTCTCATGGGTTGGGCTGCGTCT--GA
AACA-CGACAACG--CCCGGCCTGTGTGC-TACCATACAAACGA----TTTGTCATAGAA
TGTC--ACTACCATGCTTT-GAAGCATAT-AATACAACTTTCAACAACGGATCTCTTGGC
TCTCGCATCGATGAAGAACGCAGCGAAATGCGATAAGTAATGTGAATTGCAGAATTCAGT
GAATCATCGAATCTTTGAACGCACCTTGCGCTCCTTGGTATTCCGAGGAGCATGCTTGTT
TGAGTGTCATGGTCTTCTCAACCCCCTCGCATTTTTT----------TGTGATCGGGCTT
GGACTTGGAGGC--TTTGCGGGCACCTGAGCCATCT--GGTTCAGGAGCCGGCTCCTCTG
AAATGCATTAGCTTGAATAGAACCGAGCATGATTCAGCGTGATAATTGTCTACGCTGCTT
CGTCCCGGTGAACTTCAATGTTCGAGCTTCCAACCGTCCTTC--GGGACAA---CATCTG
AACATCTGACCTCAAATCAAGTAGGACTACCCGCTGAACTTAAGCATATCAATAAGCGGA
GGAAAAGAAACTAACAAGGATTCCCCTAGTAACTGCGAGTGAAGCGGGAAAAGCTCAAAT
TTAAAATCTGGCAGCTTCGGCTGTCCGAGTTGTAGTCTGGAGAAGCGTTTTCTGTGCTGG
ACCGTGTACAAGTCTCTTGGAATAGAGCGTCATAGAGGGTGAGAATCCCGTCTTTGACAC
GGACTGCCAGTGCTCTGTGATGCGCTCTCAAAGAGTCGAGTTGTTTGGGAATGCAGCTCA
AAATGGGTGGTAAATTCCATCTAAAGCTAAATATTGGCGAGAGACCGATAGCGAACAAGT
ACCGTGAGGGAAAGATGAAAAGCACTTTGGAAAGAGAGTTAAACAGTACGTGAAATTGTT
GAAAGGGAAACGATTGAAGTCAGTCGCGTCTTCTAGAACTCAGCCTGGCTTTTGCTTGGT
GCATTTTCTAGTTGACGGGCCAGCATCAGTTTCGACCGCTGGACAAAGGCTTCGGGAATG
TGGCACCTTCGGGTGTGTTATAGCCCGGGGTCACATACAGCGGTTGGGACTGAGGATCAC
AGCATGCCTTT-TGGCCGGGGTTCGCCCACGTTCATGCTTAGGATGCTGGCGTAATGGCT
TTAAACGACCCGTCTTGAAACACGGACCAAGGAGTCTAACATGCCTGCGAGTGTTTGGGT
GGTAAACCCGAGCGCGTAATGAAAGTGAAAGTTGGGATCCCTGTCGTGGGGAGCACCGAC
GCCCGGACCAGACCTTCTGTGACGGATCCGCGGTAGAGCATGTATGTTGGGACCCGAAAG
ATGGTGAACTATGCCTGAATAGGGTGAAGCCAGAGGAAACTCTGGTGGAGGCTCGTAGCG
ATTCTGACGTGCAAATCGATCGTCGAATTTGGGTATAGGGGCGAAAGACTAATCGAACCA
TCTAGTAGCTGGTTCCTGCCGAAGTTTCCCTCAGGATAGCAGAAACTCATGTCAGATTTA
TGTGGTAAAGCGAATGATTAGAGGCCTTGGGGTTGAAACAACCTTAACCTATTCTCAAAC
TTTAAATATGTAAGAACGAGCCGTCACTTGATTGGACCGCTCGGCGATTGAGAGTTTCTA
GTGGGCCATTTTTGGTAAGCAGAACTGGCGATGCGGGATGAACCGAACGCGAGGTTAAGG
TGCCGGAATATACGCTCATCAGACACCACAAAAGGTGTTAGTTCATCTAGACAGCAGGAC
GGTGGCCATGGAAGTCGGAATCCGCTAAGGAGTGTGTAACAACTCACCTGCCGAATGAAC
TAGCCCTGAAAATGGATGGCGCTCAAGCGTATTACCCATACCTCGCCGTCAGTGTTTAAG
TGACACACTGACGAGTAGGCAGGCGTGGAGG-----------------------------
------------------------------------------------------------
------------------------------------------------------------
------------------------------------------------------------
------------------------------------------------------------
------------------------------------------------------------
------------------------------------------------------------
------------------------------------------------------------
------------------------------------------------------------
------------------------------------------------------------
------------------------------------------------------------
------------------------------------------------------------
------------------------------------------------------------
------------------------------------------------------------
------------------------------------------------------------
------------------------------------------------------------
----------
>730
ATCATTAATGAATGAAATTGAGTGGGGTTGTAGCTGGCCTCTCGCGGGGCATGTGCACAC
CTCATTCAACCAC-CTTCTACACCCCTGTGCACTTCTCATGGGTTGGGCCGCGTCT--GA
AACA-CGGCGAAG--CCTGGCCTGTGTGT-TTTCATACAAACAA----CTTGTCATAGAA
TGTC--ACTACCATGCTTT-AAAGCATAT-AATACAACTTTCAACAACGGATCTCTTGGC
TCTCGCATCGATGAAGAACGCAGCGAAATGCGATAAGTAATGTGAATTGCAGAATTCAGT
GAATCATCGAATCTTTGAACGCACCTTGCGCTCCTTGGTATTCCGAGGAGCATGCTTGTT
TGAGTGTCATGGTCTTCTCAACCCCTTTGCTTTTTTA-ATC---GAACGCAACCGGGCTT
GGACTTGGAGGC-TTTTGCGGGCTTCGGGACCTCCT--GGTCCAGAAGCCGGCTCCTCTG
AAATGCATTAGCTTGAACAGAACCAAGCATGATTCAACGTGATAATTGTCTACGTTGCTT
CATCTCGGTGAACTTCAATGTTTGGGCTTCCAACCGTCCTCC--GGGACAA---CATCTG
AACATCTGACCTCAAATCAAGTAGGACTACCCGCTGAACTTAAGCATA------------
------------------------------------------------------------
------------------------------------------------------------
------------------------------------------------------------
------------------------------------------------------------
------------------------------------------------------------
------------------------------------------------------------
------------------------------------------------------------
------------------------------------------------------------
------------------------------------------------------------
------------------------------------------------------------
------------------------------------------------------------
------------------------------------------------------------
------------------------------------------------------------
------------------------------------------------------------
------------------------------------------------------------
------------------------------------------------------------
------------------------------------------------------------
------------------------------------------------------------
------------------------------------------------------------
------------------------------------------------------------
------------------------------------------------------------
------------------------------------------------------------
-----------------------------------------------------------C
TGACTGCGCTATCCTCATCATCGCCGCCGGTACTGGTGAATTCGAAGCCGGTATCTCCAA
GGATGGTCAGACCCGTGAACACGCCCTCCTTGCCTTCACTCTCGGTGTCAGGCAGCTCAT
CGTTGCCATCAACAAGATGGACACCACCAGTGGAGCGAGGAACGTTACAACGAAATCGTC
AAGGAAACCTCCAACTTCATCAAGAAGGTCGGTTACAACCCCAAGTCCGTCGCTTTCGTC
CCCATCTCTGGCTGGCACGGCGACAACATGTTGGAGGAGTCCACCAACATGTCATGGTTC
AAGGGCTGGACTAAGGAGACCAAGGCTGGTGTCACCAAGGGCAAGACCCTCCTCGATGCC
ATCGATGCCATCGAGCCCCCAGTTCGTCCTTCCGACAAGCCCCTCCGTCTCCCCCTCCAG
GACGTCTACAAAATCGGTGGTATCGGTACGGTGCCCGTCGGTCGTGTCGAGACTGGTATC
ATCAAGGCCGGCATGGTTGTCACCTTCGCTCCTACGAACGTGACTACTGAAGTCAAGTCC
GTCGAGATGCACCACGAGCAGCTCGAGCAGGGCAACCCTGGTGACAACGTCGGCTTCAAC
GTCAAGAACGTCTCTGTCAAGGATATTCGCCGTGGTAACGTCGCTTCCGACTCCAAGAAC
GACCCCGCCAAGGAGGCCGCTTCCTTCACCGCTCAGGTCATCATCCTCAACCACCCTGGT
CAGATCGGTGCCGGTTACGCCCCCGTCCTCGATTGCCACACCGCCCACATTGCCTGCAAG
TTCCAGGAGCTCATCGAGAAGATCGACCGTCGTACCGGCAAGTCCATCGAGGCCTCACCC
AAATTCGTCAAGTCTGGTGATGCATGCATTGCTACCCTCGTCCCCTCCAAGCCCATGTGT
GTCGAGGAGT
>734
ATCATTAATGAATGAAATTGAGTGGGGTTGTAGCTGGCCTTTCACGGGGCATGTGCACAC
CTCATTCGACCAC-CTTCTACACCTCTGTGCACTTCTCATGGGTTGGGTTCCGTCT--GA
AACA-CGACGAAG--CCCGGCCTGTGTGT-TACCATACAAACAA----CTTGTCATAGAA
TGTC--ACTATCATGCTCT--AAGCATAT-AATACAACTTTCAACAACGGATCTCTTGGC
TCTCGCATCGATGAAGAACGCAGCGAAATGCGATAAGTAATGTGAATTGCAGAATTCAGT
GAATCATCGAATCTTTGAACGCACCTTGCGCTCCTTGGTATTCCGAGGAGCATGCTTGTT
TGAGTGTCATGGTCTTCTCAACCCCCTCGCGTTTGTC-ACC---GAACGCGACCGGGCTT
GGACTTGGAGGC--TTTGCGGGCGTCCGTACTTTCT--GGTACGGAAGCTGGCTCCTCTG
AAATGCATTAGCTTGAATAGAACCAAGCATGATTCAGCGTGATAATTGTCTACGTTGCTT
CATCTCGGTGAACTTTAATGTTCGGGCTTCCAACCGTCCTTC--TGGACAA---CATCTG
AACATCTGACCTCAAATCAAGTAGGACTACCCGCTGAACTTAAGCAT-------------
------------------------------------------------------------
------------------------------------------------------------
------------------------------------------------------------
------------------------------------------------------------
------------------------------------------------------------
------------------------------------------------------------
------------------------------------------------------------
------------------------------------------------------------
------------------------------------------------------------
------------------------------------------------------------
------------------------------------------------------------
------------------------------------------------------------
------------------------------------------------------------
------------------------------------------------------------
------------------------------------------------------------
------------------------------------------------------------
------------------------------------------------------------
------------------------------------------------------------
------------------------------------------------------------
------------------------------------------------------------
------------------------------------------------------------
------------------------------------------------------------
------------------------------------------------------------
----TGCGCTATCCTCATCATCGCCGCTGGTACTGGTGAATTCGAAGCTGGTATCTCCAA
GGATGGCCAGACTCGTGAACACGCTCTCCTTGCCTTCACCCTCGGTGTCAGGCAGCTCAT
CGTTGCCATCAACAAGATGGACACCACCAGTGGAGCGAGGACCGTTTCAACGAAATCGTC
AAGGAAACCTCCAACTTCATCAAGAAGGTCGGTTACAACCCCAAGGCCGTCGCTTTCGTC
CCCATCTCTGGCTGGCACGGCGACAACATGTTGGAGGAGTCCACCAACATGTCGTGGTTC
AAGGGCTGGACCAAGGAGACCAAGGCCGGTGTCACCAAGGGCAAGACCCTCCTCGATGCC
ATCGATGCCATCGAGCCCCCCGTTCGTCCCTCCGACAAGCCTCTCCGTCTTCCCCTCCAG
GACGTCTACAAAATCGGTGGTATTGGCACGGTGCCCGTCGGTCGTGTCGAGACTGGTATC
ATCAAGGCCGGCATGGTCGTCACCTTCGCTCCTACAAACGTGACCACTGAAGTCAAGTCC
GTCGAAATGCACCACGAGCAGCTCGAGCAGGGCAACCCCGGTGACAACGTCGGTTTCAAC
GTCAAGAACGTCTCTGTCAAGGATATCCGCCGTGGTAACGTCGCTTCCGACTCCAAGAAC
GACCCCGCCAAGGAGGCTGCTTCGTTCACCGCTCAGGTCATCATTCTCAACCACCCTGGT
CAGATCGGTGCCGGTTACGCCCCCGTCCTCGATTGCCACACCGCCCACATTGCTTGCAAG
TTCCAGGAGCTCATCGAGAAGATCGATCGTCGTACCGGCAAGTCCATCGAGGCTTCACCC
AAGTTCGTCAAGTCCGGTGATGCATGCATTGCCAACCTCGTCCCTTCCAAGCCCATGTGT
G---------
>739
ATCATTAATGAATGAAATTGAGTGGGGTTGTAGCTGGCCTTTCACGGGGCATGTGCACAC
CTCATTCGACCAC-CTTCTACACCTCTGTGCACTTCTCATGGGTTGGGTTCCGTCT--GA
AACA-CGACGAAG--CCCGGCCTGTGTGT-TACCATACAAACAA----CTTGTCAAAGAA
TGTC--ACTATCATGCTCT--AAGCATAT-AATACAACTTTCAACAACGGATCTCTTGGC
TCTCGCATCGATGAAGAACGCAGCGAAATGCGATAAGTAATGTGAATTGCAGAATTCAGT
GAATCATCGAATCTTTGAACGCACCTTGCGCTCCTTGGTATTCCGAGGAGCATGCTTGTT
TGAGTGTCATGGTCTTCTCAACCCCCTCGCGTTTGTC-ACC---GAACGCGACCGGGCTT
GGACTTGGAGGC--TTTGCGGGCGTCCGTACTTTCT--GGTACGGAAGCTGGCTCCTCTG
AAATGCATTAGCTTGAATAGAACCAAGCATGATTCAGCGTGATAATTGTCTACGTTGCTT
CATCTCGGTGAACTTCAATGTTCGGGCTTCCAACCGTCCTTC--TGGACAA---CATCTG
AACATCTG----------------------------------------------------
------------------------------------------------------------
------------------------------------------------------------
------------------------------------------------------------
------------------------------------------------------------
------------------------------------------------------------
------------------------------------------------------------
------------------------------------------------------------
------------------------------------------------------------
------------------------------------------------------------
------------------------------------------------------------
------------------------------------------------------------
------------------------------------------------------------
------------------------------------------------------------
------------------------------------------------------------
------------------------------------------------------------
------------------------------------------------------------
------------------------------------------------------------
------------------------------------------------------------
------------------------------------------------------------
------------------------------------------------------------
------------------------------------------------------------
------------------------------------------------------------
------------------------------------------------------------
------------------------------------------------------------
---------------------------CCTTGCCTTCACCCTCGGTGTCAGGCAGCTCAT
CGTTGCCATCAACAAGATGGACACCACCAGTGGAGCGAGGACCGTTTCAACGAAATCGTC
AAGGAAACCTCCAACTTCATCAAGAAGGTCGGTTACAACCCCAAGGCCGTCGCTTTCGTC
CCCATCTCTGGCTGGCACGGCGACAACATGTTGGAGGAGTCCACCAACATGTCGTGGTTC
AAGGGCTGGACCAAGGAGACCAAGGCCGGTGTCACCAAGGGCAAGACCCTCCTCGATGCC
ATCGATGCCATCGAGCCCCCCGTTCGTCCCTCCGACAAGCCTCTCCGTCTTCCCCTCCAG
GACGTCTACAAAATCGGTGGTATTGGCACGGTGCCCGTCGGTCGTGTCGAGACTGGTATC
ATCAAGGCCGGCATGGTTGTCACCTTCGCTCCTACAAACGTGACCACTGAAGTCAAGTCC
GTCGAAATGCACCACGAGCAGCTCGAGCAGGGCAACCCCGGTGACAACGTCGGTTTCAAC
GTCAAGAACGTCTCTGTCAAGGATATCCGCCGTGGTAACGTCGCTTCCGACTCCAAGAAC
GACCCCGCCAAGGAGGCTGCTTCGTTCACCGCTCAGGTCATCATTCTCAACCACCCTGGT
CAGATCGGTGCCGGTTACGCCCCCGTCCTCGATTGCCACACCGCCCACATTGCTTGCAAG
TTCCAGGAGCTCATCGAGAAGATCGATCGTCGTACCGGCAAGTCCATCGAGGCTTCACCC
AAGTTCGTCAAGTCCGGTGATGCATGCATTGCCAACCTCGTCCCTTCCAAGCCCATGTGT
GTTGAGGAGT
>742
ATCATTAATGAATGAAATTGAGTGGGGTTGTAGCTGGCCTTTCACGGGGCATGTGCACAC
CTCATTCAACCAC-CTTCTACACCTCTGTGCACTTCTCATGGGTTGGGCTGCGTCT--GT
AACA-CGGCAAAG--TCCTTCCTGTGTGT-TTTTATACAAACAA----AATGTTATAGAA
TGTC--ACTATCATGCTTT-AACGCATAT-AATACAACTTTCAACAACGGATCTCTTGGC
TCTCGCATCGATGAAGAACGCAGCGAAATGCGATAAGTAATGTGAATTGCAGAATTCAGT
GAATCATCGAATCTTTGAACGCACCTTGCGCTCCTTGGTATTCCGAGGAGCATGCTTGTT
TGAGTGTCATGGTCTTCTCAACCCTCTTGTGTTTTTT-ATT---AAACACAGATGGGCTT
GGACTTGGAGGC--TTTGCGGGCATCTGAATCTTTT--GGTTCAGAAGTCGGCTCCTCTG
AAATGCATTAGCTTGAATAGAACCAAGCATGATTCAGCGTGATAATTGTCTACGTTGCTT
CATCTCGGTGAA-TTTATTGTTCGAGCTTCTAACCGTCCTCT--GGGACAA---TCTCTG
AACATCTGACCTCAAATCAAGTAG------------------------------------
------------------------------------------------------------
------------------------------------------------------------
------------------------------------------------------------
------------------------------------------------------------
------------------------------------------------------------
------------------------------------------------------------
------------------------------------------------------------
------------------------------------------------------------
------------------------------------------------------------
------------------------------------------------------------
------------------------------------------------------------
------------------------------------------------------------
------------------------------------------------------------
------------------------------------------------------------
------------------------------------------------------------
------------------------------------------------------------
------------------------------------------------------------
------------------------------------------------------------
------------------------------------------------------------
------------------------------------------------------------
------------------------------------------------------------
------------------------------------------------------------
-----------------------------------------------------------C
TGACTGCGCTATCCTCATCATCGCCGCCGGTACTGGTGAATTCGAGGCTGGTATCTCCAA
GGATGGCCAGACCCGTGAACACGCTCTCCTTGCCTTCACCCTCGGTGTCAGGCAGCTCAT
CGTCGCCATCAACAAGATGGATACCACCAGTGGAGCGAGGACCGTTTCAACGAAATCGTT
AAGGAAACCTCCAACTTCATCAAGAAGGTCGGTTACAACCCCAAGGCTGTCGCCTTCGTC
CCCATCTCCGGCTGGCACGGTGACAACATGTTGGAGGAGTCCACCAACATGCCATGGTTC
AAGGGCTGGACCAAGGAGACCAAGGCTGGTGTCTCCAAGGGTAAGACCCTCCTCGATGCC
ATTGACGCCATCGAGCCCCCCGTCCGTCCCTCCGACAAGCCCCTCCGTCTTCCTCTCCAG
GATGTCTACAAAATTGGTGGTATTGGCACGGTGCCCGTCGGTCGTGTCGAGACTGGTATC
ATCAAGGCCGGCATGGTTGTYACCTTCGCTCCTACAAACGTGACCACTGAAGTCAAGTCC
GTCGAGATGCACCACGAGCAGCTCGAGCAGGGCAACCCCGGTGACAACGTCGGTTTCAAC
GTCAAGAACGTCTCTGTCAAGGATATCCGCCGTGGTAACGTCGCCTCCGACTCCAAGAAC
GACCCCGCCAAGGAGGCTGCCTCCTTCACCGCTCAGGTCATCATCCTCAACCACCCTGGT
CAGATCGGTGCCGGTTACGCCCCCGTCCTCGATTGCCACACCGCCCACATTGCTTGCAAG
TTCCAGGAGCTCGTCGAGAAGATCGATCGTCGTACCGGCAAGTCCATCGAGGCCTCGCCC
AAGTTCGTCAAGTCCGGTGACGCTTGCATTGCTGTCCTCGTCCCCTCCAAGCCCATG---
----------
>743
ATCATTAATGAATGAAATTGAGTGGGGTTGTAGCTGGCCTTTTACCGGGCATGTGCACAC
CTCATTCAACCAC-CTTCTATACCTCTGTGCACTTCTCATGAGTTGSGCCGCGTCT--GA
AATA-YGACAAAG--TCCGGCTCATGTGC--TTTATACAAACAA--ATTATGTTATAGAA
TGTC--ACTACCATGCTTT-AAAGCATAT-AATACAACTTTCAACAACGGATCTCTTGGC
TCTCGCATCGATGAAGAACGCAGCGAAATGCGATAAGTAATGTGAATTGCAGAATTCAGT
GAATCATCGAATCTTTGAACGCACCTTGCGCTCCTTGGTATTCCGAGGAGCATGCTTGTT
TGAGTGTCATGGTCTTCTCAACCCTTCTGTCTTTTTT-ATT---AAAGGCAGCTGGGCTT
GGACTTGGAGGT--CTTGCAGGCGTCCRAATTTCT---AATTCGGAAGTCGGCTCCTCTG
AAATGCATTAGCTTGAATAGAACCAAGCATGATTCAGCGTGATAATTGTCTACGTTGCTT
CRTCTCGGTGAA-TTTAATGTTCGAGCTTCTAACCGTCCCTT--GGGACAA---TCTCTG
AACATCTGACCTCAAATCAAGTAGGACTACCCGCTGAACTTAAGCATATCAATAAGCGGA
GGAAAAGAAACTAACAAGGATTCCCCTAGTAACTGCGAGTGAAGCGGGAAAAGCTCAAAT
TTAAAATCTGGCAGCTTTGGCTGTCCGAGTTGTAGTCTGGAGAAGCGTTTTCTGTGCTGG
ACCGTGTACAAGTCTCTTGGAATAGAGCGTCATAGAGGGTGAGAATCCCGTCTTTGACAC
GGACTGCCAGTGCTTTGTGATGCGCTCTCAAAGAGTCGAGTTGTTTGGGAATGCAGCTCA
AAATGGGTGGTAAATTCCATCTAAAGCTAAATATTGGCGAGAGACCGATAGCGAACAAGT
ACCGTGAGGGAAAGATGAAAAGCACTTTGGAAAGAGAGTTAAACAGTACGTGAAATTGTT
GAAAGGGAAACGATTGAAGTCAGTCGCGTCTTCTAGAACTCAGCCTGGCTTTTGCTTGGT
GCATTTTCTAGTTGACGGGCCAGCATCAGTTTCGACCGCTGGATAAAGGCTTTGGGAATG
TGGCACCCTCGGGTGTGTTATAGCCCAGAGTCACATACAGCGGTTGGGACTGAGGATCAC
AGCATGCCTTT-TGGCCGGGGTTCGCCCACGTTCATGCTTAGGATGCTGGCGTAATGGCT
TTAAACGACCCGTCTTGAAACACGGACCAAGGAGTCTAACATGCCTGCGAGTGTTTGGGT
GGTAAACCCGAGCGCGTAATGAAAGTGAAAGTTGGGATCCCTGTCGCGGGGAGCACCGAC
GCCCGGACCAGACCTTCTGTGACGGATCCGCGGTAGAGCATGTATGTTGGGACCCGAAAG
ATGGTGAACTATGCCTGAATAGGGTGAAGCCAGAGGAAACTCTGGTGGAGGCTCGTAGCG
ATTCTGACGTGCAAATCGATCGTCGAATTTGGGTATAGGGGCGAAAGACTAATCGAACCA
TCTAGTAGCTGGTTCCTGCCGAAGTTTCCCTCAGGATAGCAGAAACTCATGTCAGATTTA
TGTGGTAAAGCGAATGATTAGAGGCCTTGGGGTTGAAACAACCTTAACCTATTCTCAAAC
TTTAAATATGTAAGAACGAGCCGTCACTTGATTGGACCGCTCGGCGATTGAGAGTTTCTA
GTGGGCCATTTTTGGTAAGCAGAACTGGCGATGCGGGATGAACCGAACGCGAGGTTAAGG
TGCCGGAATATACGCTCATCAGACACCACAAAAGGTGTTAGTTCATCTAGACAGCAGGAC
GGTGGCCATGGAAGTCGGAATCCGCTAAGGAGTGTGTAACAACTCACCTGCCGAATGAAC
TAGCCCTGAAAATGGATGGCGCTCAAGCGTGTTACCCATACCTCGCCGTCAGTGTTGAAG
TGACACACTGACGAGTAGGCAGGCGTGGAGGAAGAACATGATCACCGGTACCTCCCAGGC
TGACTGCGCTATCCTCATCATCGCCGCCGGTACTGGTGAATTCGAGGCTGGTATCTCCAA
GGATGGCCAGACCCGTGAACACGCTCTCCTTGCTTTCACTCTCGGTGTCAGGCAGCTCAT
TGTCGCCATCAACAAGATGGACACCACTAGTGGAGTGAGGACCGTTACAACGAAATCGTC
AAGGAAACCTCCAACTTCATCAAGAAGGTCGGTTACAACCCCAAGGCTGTCGCCTTCGTC
CCCATCTCCGGCTGGCACGGTGACAACATGTTGGAGGAGTCCACCAACATGGCATGGTTC
AAGGGCTGGACCAAGGAGACCAAGGCCGGTGTCACCAAGGGTAAGACCCTCCTCGATGCC
ATCGACGCCATCGAGCCCCCCGTCCGTCCCTCCGACAAGCCCCTCCGTCTCCCTCTCCAG
GATGTCTACAAGATYGGTGGTAT-------------------------------------
------------------------------------------------------------
------------------------------------------------------------
------------------------------------------------------------
------------------------------------------------------------
------------------------------------------------------------
------------------------------------------------------------
------------------------------------------------------------
----------
>744
ATCATTAATGAATGAAATTGAGTGGGGTTGTAGCTGGCCTTTCAC-GGGCATGTGCACAC
CTCATTCAACCAC-CTTCTACACCTCTGTGCACTTCTCATGGGTTAGGCTGCGTCT--GA
AATA-TGACAAAG--TCCTTCCTGTGTGT-TTTTATACAAACAA--ATAATGTTATAGAA
TGTC--ACTATCATGCTTT-AAAGCATAT-AATACAACTTTCAACAACGGATCTCTTGGC
TCTCGCATCGATGAAGAACGCAGCGAAATGCGATAAGTAATGTGAATTGCAGAATTCAGT
GAATCATCGAATCTTTGAACGCACCTTGCGCTCCTTGGTATTCCGAGGAGCATGCTTGTT
TGAGTGTCATGGTCTTCTCAACCCTCTTGTGTTTTTT-ATT---AAACACAGGTGGGCTT
GGACTTGGAGGT--TTTGCAGGCATCTGAATCTTTT--GAATCAGAAGTCAGCTCCTCTG
AAATGCATTAGCTTGAATAGAACCAAGCATGATTCAACGTGATAATTGTCTACGTTGCTT
CATCTCGGTGAA-TTTAATGTTCGAGCTTCTAACCGTCCTCT--GGGACAC---TATCTG
AACATCTGACCTCAA---------------------------------------------
------------------------------------------------------------
------------------------------------------------------------
------------------------------------------------------------
------------------------------------------------------------
------------------------------------------------------------
------------------------------------------------------------
------------------------------------------------------------
------------------------------------------------------------
------------------------------------------------------------
------------------------------------------------------------
------------------------------------------------------------
------------------------------------------------------------
------------------------------------------------------------
------------------------------------------------------------
------------------------------------------------------------
------------------------------------------------------------
------------------------------------------------------------
------------------------------------------------------------
------------------------------------------------------------
------------------------------------------------------------
------------------------------------------------------------
------------------------------------------------------------
------------------------------------------------------------
-GACTGCGCTATCCTCATCATCGCTGCCGGTACTGGTGAATTCGAGGCTGGTATCTCCAA
GGATGGCCAGACCCGTGAACACGCTCTCCTTGCCTTCACCCTCGGTGTCAGGCAGCTCAT
CGTCGCCATCAACAAGATGGACACCACCAGTGGAGCGAGGACCGTTACAACGAAATCGTC
AAGGAAACCTCCAACTTCATCAAGAAGGTCGGTTACAACCCCAAGGCTGTTGCCTTCGTC
CCCATCTCCGGCTGGCACGGTGACAACATGTTGGAGGAGTCCACCAACATGTCATGGTTC
AAGGGCTGGACCAAGGAGACCAAGGCCGGTGTCACCAAGGGCAAGACCCTCCTCGATGCT
ATTGACGCCATCGAGCCCCCCGTCCGTCCCTCCGACAAGCCCCTCCGTCTTCCTCTCCAG
GATGTCTACAAGATYGGTGGTATCGGCACGG-----------------------------
------------------------------------------------------------
------------------------------------------------------------
------------------------------------------------------------
------------------------------------------------------------
------------------------------------------------------------
------------------------------------------------------------
------------------------------------------------------------
----------
>746
ATCATTAATGAATGAAATTGAGTGGGGTTGTAGCTGGCCTCTCGCGGGGCATGTGCACAC
CTCATTCAACCAC-CTTCTACACCCCTGTGCACTTCTCATGGGTTGGGCCGCGTCT--GA
AACA-CGGCGAAG--CCTGGCCTGTGTGT-TTTCATACAAACAA----CTTGTCATAGAA
TGTC--ACTAMCATGCTTT-AAAGCATAT-AATACAACTTTCAACAACGGATCTCTTGGC
TCTCGCATCGATGAAGAACGCAGCGAAATGCGATAAGTAATGTGAATTGCAGAATTCAGT
GAATCATCGAATCTTTGAACGCACCTTGCGCTCCTTGGTATTCCGAGGAGCATGCTTGTT
TGAGTGTCATGGTCTTCTCAACCCCTTTGCTTTTTTA-ATC---GAACGCAACCGGGCTT
GGACTTGGAGGC-TTTTGCGGGCTTCGGGACCTCCT--GGTCCAGAAGCCGGCTCCTCTG
AAATGCATTAGCTTGAACAGAACCAAGCATGATTCAACGTGATAATTGTCTACGTTGCTT
CATCTCGGTGAACTTCAATGTTTGGGCTTCCAACCGTCCTCC--GGGACAA---CATCTG
AACATCTGACCTCAAATCAAGTAGGACTACCCGCTGAACTTAAGCATATCAATAAGCGGA
GGAAAAGAAACTAACAAGGATTCCCCTAGTAACTGCGAGTGAAGCGGGAAAAGCTCAAAT
TTAAAATCTGGCAGCTTTGGCTGTCCGAGTTGTAGTCTGGAGAAGCGTTTTCTGTGCTGG
ACCGTGTACAAGTCTCTTGGAATAGAGCGTCATAGAGGGTGAGAATCCCGTCTTTGACAC
GGACTGCCAGTGCTCTGTGATGCGCTCTCAAAGAGTCGAGTTGTTTGGGAATGCAGCTCA
AAATGGGTGGTAAATTCCATCTAAAGCTAAATATTGGCGAGAGACCGATAGCGAACAAGT
ACCGTGAGGGAAAGATGAAAAGCACTTTGGAAAGAGAGTTAAACAGTACGTGAAATTGTT
GAAAGGGAAACGATTGAAGTCAGTCGCGTCTTCTAGAACTCAGCCTGGCTTTTGCTTGGT
GCATTTTCTAGCTGACGGGCCAGCATCAGTTTCGACCGCTGGATAAAGGCTTCGGGAATG
TGGCACCTTCGGGTGTGTTATAGCCCGAGGTCACATACAGCGGTTGGGACTGAGGATCAC
AGCATGCCTTT-TGGCCGGGGTTCGCCCACGTTCATGCTTAGGATGCTGGCGTAATGGCT
TTAAACGACCCGTCTTGAAACACGGACCAAGGAGTCTAACATGCCTGCGAGTGTTTGGGT
GGTAAACCCGAGCGCGTAATGAAAGTGAAAGTTGGGATCCCTGTCGCGGGGAGCACCGAC
GCCCGGACCAGACCTTCTGTGACGGATCCGCGGTAGAGCATGTATGTTGGGACCCGAAAG
ATGGTGAACTATGCCTGAATAGGGTGAAGCCAGAGGAAACTCTGGTGGAGGCTCGTAGCG
ATTCTGACGTGCAAATCGATCGTCGAATTTGGGTATAGGGGCGAAAGACTAATCGAACCA
TCTAGTAGCTGGTTCCTGCCGAAGTTTCCC------------------------------
------------------------------------------------------------
------------------------------------------------------------
------------------------------------------------------------
------------------------------------------------------------
------------------------------------------------------------
------------------------------------------------------------
------------------------------------------------------------
TGACTGCGCTATCCTCATCATCGCCGCCGGTACTGGTGAATTCGAAGCTGGTATCTCCAA
GGATGGTCAGACCCGTGAACACGCCCTCCTTGCCTTCACTCTCGGTGTCAGGCAGCTCAT
CGTTGCCATCAACAAGATGGACACCACCAGTGGAGCGAGGAACGTTACAACGAAATCGTC
AAGGAAACCTCCAACTTCATCAAGAAGGTCGGTTACAACCCCAAGTCCGTCGCTTTCGTC
CCCATCTCTGGCTGGCACGGCGACAACATGTTGGAGGAGTCCACCAACATGTCATGGTTC
AAGGGCTGGACTAAGGAGACCAAGGCTGGTGTCACCAAGGGCAAGACCCTCCTCGATGCC
ATCGATGCCATCGAGCCCCCAGTTCGTCCTTCCGACAAGCCCCTCCGTCTCCCCCTCCAG
GACGTCTACAAAATCGGTGGTATCGGTACGGTGCCCGTCGGTCGTGTCGAGACTGGTATC
ATCAAGGCCGGCATGGTTGTCACCTTCGCTCCTACGAACGTGACTACTGAAGTCAAGTCC
GTCGAGATGCACCACGAGCAGCTCGAGCAGGGCAACCCTGGTGACAACGTCGGCTTCAAC
GTCAAGAACGTCTCTGTCAAGGATATTCGCCGTGGTAACGTCGCTTCCGACTCCAAGAAC
GACCCCGCCAAGGAGGCCGCTTCCTTCACCGCTCAGGTCATCATCCTCAACCACCCTGGT
CAGATCGGTGCCGGTTACGCCCCCGTCCTCGATTGCCACACCGCCCACATTGCCTGCAAG
TTCCAGGAGCTCATCGAGAAGATCGACCGTCGTACCGGCAAGTCCATCGAGGCCTCACCC
AAATTCGTCAAGTCTGGTGATGCATGCATTGCTACCCTCGTCCCCTCCAAGCCCATGTGT
GTCGAGGAGT
>748
ATCATTAATGAATGAAATTGAGTGGGGTTGTAGCTGGCCTCTCGCGGGGCATGTGCACAC
CTCATTCAACCAC-CTTCTACACCCCTGTGCACTTCTCATGGGTTGGGCCGCGTCT--GA
AACA-CGGCGAAG--CCTGGCCTGTGTGT-TTTCATACAAACAA----CTTGTCATAGAA
TGTC--ACTACCATGCTTT-AAAGCATAT-AATACAACTTTCAACAACGGATCTCTTGGC
TCTCGCATCGATGAAGAACGCAGCGAAATGCGATAAGTAATGTGAATTGCAGAATTCAGT
GAATCATCGAATCTTTGAACGCACCTTGCGCTCCTTGGTATTCCGAGGAGCATGCTTGTT
TGAGTGTCATGGTCTTCTCAACCCCTTTGCTTTTTTA-ATC---GAACGCAACCGGGCTT
GGACTTGGAGGC-TTTTGCGGGCTTCGGGACCTCCT--GGTCCAGAAGCCGGCTCCTCTG
AAATGCATTAGCTTGAACAGAACCAAGCATGATTCAACGTGATAATTGTCTACGTTGCTT
CATCTCGGTGAACTTCAATGTTTGGGCTTCCAACCGTCCTCC--GGGACAA---CATCTG
AACATCTGACCTCAAATCAAGTAGGACTACCCGCTGAACTTAAGCATATCAATAAGCGGA
GGAAAAGAAACTAACAAGGATTCCCCTAGTAACTGCGAGTGAAGCGGGAAAAGCTCAAAT
TTAAAATCTGGCAGCTTTGGCTGTCCGAGTTGTAGTCTGGAGAAGCGTTTTCTGTGCTGG
ACCGTGTACAAGTCTCTTGGAATAGAGCGTCATAGAGGGTGAGAATCCCGTCTTTGACAC
GGACTGCCAGTGCTCTGTGATGCGCTCTCAAAGAGTCGAGTTGTTTGGGAATGCAGCTCA
AAATGGGTGGTAAATTCCATCTAAAGCTAAATATTGGCGAGAGACCGATAGCGAACAAGT
ACCGTGAGGGAAAGATGAAAAGCACTTTGGAAAGAGAGTTAAACAGTACGTGAAATTGTT
GAAAGGGAAACGATTGAAGTCAGTCGCGTCTTCTAGAACTCAGCCTGGCTTTTGCTTGGT
GCATTTTCTAGCTGACGGGCCAGCATCAGTTTCGACCGCTGGATAAAGGCTTCGGGAATG
TGGCACCTTCGGGTGTGTTATAGCCCGAGGTCACATACAGCGGTTGGGACTGAGGATCAC
AGCATGCCTTT-TGGCCGGGGTTCGCCCACGTTCATGCTTAGGATGCTGGCGTAATGGCT
TTAAACGACCCGTCTTGAAACACGGACCAAGGAGTCTAACATGCCTGCGAGTGTTTGGGT
GGTAAACCCGAGCGCGTAATGAAAGTGAAAGTTGGGATCCCTGTCGCGGGGAGCACCGAC
GCCCGGACCAGACCTTCTGTGACGGATCCGCGGTAGAGCATGTATGTTGGGACCCGAAAG
ATGGTGAACTATGCCTGAATAGGGTGAAGCCAGAGGAAACTCTGGTGGAGGCTCGTAGCG
ATTCTGACGTGCAAATCGATCGTCGAATTTGGGTATAGGGGCGAAAGACTAATCGAACCA
TCTAGTAGCTGGTTCCTGCCGAAGTTTCCCTCAGGATAGCAGAAGCTCATGTCAGATTTA
TGTGGTAAAGCGAATGATTAGAGGCCTTGGGGTTGAAACAACCTTAACCTATTCTCAAAC
TTTAAATATGTAAGAACGAGTCGTCACTTAATTGGACCGCTCGGCGATTGAGAGTTTCTA
GTGGGCCATTTTTGGTAAGCAGAACTGGCGATGCGGGATGAACCGAACGTGAGGTTAAGG
TGCCGGAATATACGCTCATCAGACACCACAAAAGGTGTTAGTTCATCTAGACAGCAGGAC
GGTGGCCATGGAAGTCGGAATCCGCTAAGGAGTGTGTAACAACTCACCTGCCGAATGAAC
TAGCCCTGAAAATGGATGGCGCTCAAGCGTATTACCCATACCTCACCGTCAGTGTTGAAG
TGACACACTGACGAGTAGGCAGGCGTGGAGG-----------------------------
TGACTGCGCTATCCTCATCATCGCCGCCGGTACTGGTGAATTCGAAGCCGGTATCTCCAA
GGATGGTCAGACCCGTGAACACGCCCTCCTTGCCTTCACTCTCGGTGTCAGGCAGCTCAT
CGTTGCCATCAACAAGATGGACACCACCAGTGGAGCGAGGAACGTTACAACGAAATCGTC
AAGGAAACCTCCAACTTCATCAAGAAGGTCGGTTACAACCCCAAGTCCGTCGCTTTCGTC
CCCATCTCTGGCTGGCACGGCGACAACATGTTGGAGGAGTCCACCAACATGTCATGGTTC
AAGGGCTGGACTAAGGAGACCAAGGCTGGTGTCACCAAGGGCAAGACCCTCCTCGATGCC
ATCGATGCCATCGAGCCCCCAGTTCGTCCTTCCGACAAGCCCCTCCGTCTCCCCCTCCAG
GACGTCTACAAAATCGGTGGTATCGGTACGGTGCCCGTCGGTCGTGTCGAGACTGGTATC
ATCAAGGCCGGCATGGTTGTCACCTTCGCTCCTACGAACGTGACTACTGAAGTCAAGTCC
GTCGAGATGCACCACGAGCAGCTCGAGCAGGGCAACCCTGGTGACAACGTCGGCTTCAAC
GTCAAGAACGTCTCTGTCAAGGATATTCGCCGTGGTAACGTCGCTTCCGACTCCAAGAAC
GACCCCGCCAAGGAGGCCGCTTCCTTCACCGCTCAGGTCATCATCCTCAACCACCCTGGT
CAGATCGGTGCCGGTTACGCCCCCGTCCTCGATTGCCACACCGCCCACATTGCCTGCAAG
TTCCAGGAGCTCATCGAGAAGATCGACCGTCGTACCGGCAAGTCCATCGAGGCCTCACCC
AAATTCGTCAAGTCTGGTGATGCATGCATTGCTACCCTCGTCCCCTCCAAGCCCATGTGT
GTCGAGGAGT
>760
ATCATTAATGAATGAAATTGAGTGGGGTTGTAGCTGGCCTTTTACCGGGCATGTGCACAC
CTCATTCAACCAC-CTTCTATACCTCTGTGCACTTCTCATGAGTTGGGCCGCGTCT--GA
AATA-TGACAAAG--TCCGGCTCATGTGC--TTTATACAAACAA--ATTATGTTATAGAA
TGTC--ACTACCATGCTTT-AAAGCATAT-AATACAACTTTCAACAACGGATCTCTTGGC
TCTCGCATCGATGAAGAACGCAGCGAAATGCGATAAGTAATGTGAATTGCAGAATTCAGT
GAATCATCGAATCTTTGAACGCACCTTGCGCTCCTTGGTATTCCGAGGAGCATGCTTGTT
TGAGTGTCATGGTCTTCTCAACCCTTCTGTCTTTTTT-ATT---AAAGGCAGCTGGGCTT
GGACTTGGAGGT--CTTGCAGGCGTCCGAATTTCT---AATTCGGAAGTCGGCTCCTCTG
AAATGCATTAGCTTGAATAGAACCAAGCATGATTCAGCGTGATAATTGTCTACGTTGCTT
CATCTCGGTGAA-TTTAATGTTCGAGCTTCTAACCGTCCCTT--GGGACAA---TCTCTG
AACATCTGACCTCAAATCAAGTAGGACTACCCGCTGAACTTAAGCATATCAATAAGCGGA
GGAAAAGAAACTAACAAGGATTCCCCTAGTAACTGCGAGTGAAGCGGGAAAAGCTCAAAT
TTAAAATCTGGCAGCTTTGGCTGTCCGAGTTGTAGTCTGGAGAAGCGTTTTCTGTGCTGG
ACCGTGTACAAGTCTCTTGGAATAGAGCGTCATAGAGGGTGAGAATCCCGTCTTTGACAC
GGACTGCCAGTGCTTTGTGATGCGCTCTCAAAGAGTCGAGTTGTTTGGGAATGCAGCTCA
AAATGGGTGGTAAATTCCATCTAAAGCTAAATATTGGCGAGAGACCGATAGCGAACAAGT
ACCGTGAGGGAAAGATGAAAAGCACTTTGGAAAGAGAGTTAAACAGTACGTGAAATTGTT
GAAAGGGAAACGATTGAAGTCAGTCGCGTCTTCTAGAACTCAGCCTGGCTCTTGCTTGGT
GCATTTTCTAGTTGACGGGCCAGCATCAGTTTCGACCGCTGGATAAAGGCTTTGGGAATG
TGGCACCCTCGGGTGTGTTATAGCCCAGAGTCACATACAGCGGTTGGGACTGAGGATCAC
AGCATGCCTTT-TGGCCGGGGTTCGCCCACGTTCATGCTTAGGATGCTGGCGTAATGGCT
TTAAACGACCCGTCTTGAAACACGGACCAAGGAGTCTAACATGCCTGCGAGTGTTTGGGT
GGTAAACCCGAGCGCGTAATGAAAGTGAAAGTTGGGATCCCTGTCGCGGGGAGCACCGAC
GCCCGGACCAGACCTTCTGTGACGGATCCGCGGTAGAGCATGTATGTTGGGACCCGAAAG
ATGGTGAACTATGCCTGAATAGGGTGAAGCCAGAGGAAACTCTGGTGGAGGCTCGTAGCG
ATTCTGACGTGCAAATCGATCGTCGAATTTGGGTATAGGGGCGAAAGACTAATCGAACCA
T-----------------------------------------------------------
------------------------------------------------------------
------------------------------------------------------------
------------------------------------------------------------
------------------------------------------------------------
------------------------------------------------------------
------------------------------------------------------------
------------------------------------------------------------
TGACTGCGCTATCCTCATCATCGCCGCCGGTACTGGTGAATTCGAGGCTGGTATCTCCAA
GGATGGCCAGACCCGTGAACACGCTCTCCTTGCTTTCACTCTCGGTGTCAGGCAGCTCAT
TGTCGCCATCAACAAGATGGACACCACTAGTGGAGTGAGGACCGTTACAACGAAATCGTC
AAGGAAACCTCCAACTTCATCAAGAAGGTCGGTTACAACCCCAAGGCTGTCGCCTTCGTC
CCCATCTCCGGCTGGCACGGTGACAACATGTTGGAGGAGTCCACCAACATGGCATGGTTC
AAGGGCTGGACCAAGGAGACCAAGGCCGGTGTCACCAAGGGTAAGACCCTCCTCGATGCC
ATCGACGCCATCGAGCCCCCCGTCCGTCCCTCCGACAAGCCCCTCCGTCTCCCTCTCCAG
GATGTCTACAAAATTGGTGGTATTGGCACGGTGCCCGTCGGTCGTGTCGAGACTGGTATC
ATCAAGGCCGGCATGGTTGTCACCTTCGCTCCTACCAACGTGACCACTGAAGTCAAGTCC
GTCGAGATGCACCACGAGCAGCTCGAGCAGGGCAACCCCGGTGACAACGTCGGTTTCAAC
GTCAAGAACGTCTCCGTCAAGGATATCCGCCGTGGTAACGTCGCCTCCGACTCCAAGAAC
GACCCCGCCAAGGAGGCTGCCTCCTTCACCGCTCAGGTCATCATCCTCAACCACCCTGGT
CAGATCGGTGCCGGCTACGCCCCCGTTCTCGATTGCCACACCGCCCACATTGCTTGCAAG
TTCCAGGAGCTGATCGAGAAGATCGACCGTCGTACCGGCAAGTCCATCGAGGCGTCCCCC
AAGTTCGTCAAGTCTGGTGATGCCTGCATTGCTACCCTCGTCCCCTCCAAGCCCATGTGT
GTTGAGGAGT
>761
ATCATTAATGAATGAAATTGAGTGGGGTTGTAGCTGGCCTCTCGCGGGGCATGTGCACAC
CTCATTCAACCAC-CTTCTACACCCCTGTGCACTTCTCATGGGTTGGGCCGCGTCT--GA
AACA-CGGCGAAG--CCTGGCCTGTGTGT-TTTCATACAAACAA----CTTGTCATAGAA
TGTC--ACTATCATGCTTT-AAAGCATAT-AATACAACTTTCAACAACGGATCTCTTGGC
TCTCGCATCGATGAAGAACGCAGCGAAATGCGATAAGTAATGTGAATTGCAGAATTCAGT
GAATCATCGAATCTTTGAACGCACCTTGCGCTCCTTGGTATTCCGAGGAGCATGCTTGTT
TGAGTGTCATGGTCTTCTCAACCCCTTTGCTTTTTTA-ATC---GAACGCAACCGGGCTT
GGACTTGGAGGC-TTTTGCGGGCTTCGGGACCTCCT--GGTCCAGAAGCCGGCTCCTCTG
AAATGCATTAGCTTGAACAGAACCAAGCATGATTCAACGTGATAATTGTCTACGTTGCTT
CATCTCGGTGAACTTCAATGTTTGGGCTTCCAACCGTCCTCC--GGGACAA---CATCTG
AACATCTGACCTCAAATCAAGTAGGACTACCCGCTGAACTTAAGCATATCAATAAGCGGA
GGAAAAGAAACTAACAAGGATTCCCCTAGTAACTGCGAGTGAAGCGGGAAAAGCTCAAAT
TTAAAATCTGGCAGCTTTGGCTGTCCGAGTTGTAGTCTGGAGAAGCGTTTTCTGTGCTGG
ACCGTGTACAAGTCTCTTGGAATAGAGCGTCATAGAGGGTGAGAATCCCGTCTTTGACAC
GGACTGCCAGTGCTCTGTGATGCGCTCTCAAAGAGTCGAGTTGTTTGGGAATGCAGCTCA
AAATGGGTGGTAAATTCCATCTAAAGCTAAATATTGGCGAGAGACCGATAGCGAACAAGT
ACCGTGAGGGAAAGATGAAAAGCACTTTGGAAAGAGAGTTAAACAGTACGTGAAATTGTT
GAAAGGGAAACGATTGAAGTCAGTCGCGTCTTCTAGAACTCAGCCTGGCTTTTGCTTGGT
GCATTTTCTAGCTGACGGGCCAGCATCAGTTTCGACCGCTGGATAAAGGCTTCGGGAATG
TGGCACCTTCGGGTGTGTTATAGCCCGAGGTCACATACAGCGGTTGGGACTGAGGATCAC
AGCATGCCTTT-TGGCCGGGGTTCGCCCACGTTCATGCTTAGGATGCTGGCGTAATGGCT
TTAAACGACCCGTCTTGAAACACGGACCAAGGAGTCTAACATGCCTGCGAGTGTTTGGGT
GGTAAACCCGAGCGCGTAATGAAAGTGAAAGTTGGGATCCCTGTCGTGGGGAGCACCGAC
GCCCGGACCAGACCTTCTGTGACGGATCCGCGGTRGAGCATGTATGTTGGGACCCGAAAG
ATGGTGAACTATGCCTGAATAGGGTGAAGCCAGAGGAAACTCTGGTGGAGGCTCGTAGCG
ATTCTGACGTGCAAATCGATCGTCGAATTTGGGTATAGGGGCGAAAGACTAATCGAACCA
TCTAGTAGCTGGTTCCTGCCGAAGTTTCCCTCAGGATAGCAGAAGCTCATGTCAGATTTA
TGTGGTAAAGCGAATGATTAGAGGCCTTGGGGTTGAAACAACCTTAACCTATTCTCAAAC
TTTAAATATGTAAGAACGAGTCGTCACTTGATTGGACCGCTCGGCGATTGAGAGTTTCTA
GTGGGCCATTTTTGGTAAGCAGAACTGGCGATGCGGGATGAACCGAACGTGAGGTTAAGG
TGCCGGAATATACGCTCATCAGACACCACAAAAGGTGTTAGTTCATCTAGACAGCAGGAC
GGTGGCCATGGAAGTCGGAATCCGCTAAGGAGTGTGTAACAACTCACCTGCCGAATGAAC
TAGCCCTGAAAATGGATGGCGCTCAAGCGTATTACCCATACCTCACCGTCAGTGTTGAAG
TGACACACTGACGAGTAGGCAGGCGTGGAGG----------------------------C
TGACTGCGCTATCCTCATCATCGCCGCCGGTACTGGTGAATTCGAAGCCGGTATCTCCAA
GGATGGTCAGACCCGTGAACACGCCCTCCTTGCCTTCACTCTCGGTGTCAGGCAGCTCAT
CGTTGCCATCAACAAGATGGACACCACCAGTGGAGCGAGGAACGTTACAACGAAATCGTC
AAGGAAACCTCCAACTTCATCAAGAAGGTCGGTTACAACCCCAAGTCCGTCGCTTTCGTC
CCCATCTCTGGCTGGCACGGCGACAACATGTTGGAGGAGTCCACCAACATGTCATGGTTC
AAGGGCTGGACTAAGGAGACCAAGGCTGGTGTCACCAAGGGCAAGACCCTCCTCGATGCC
ATCGATGCCATCGAGCCCCCAGTTCGTCCTTCCGACAAGCCCCTCCGTCTCCCCCTCCAG
GACGTCTACAAAATCGGTGGTATCGGTACGGTGCCCGTCGGTCGTGTCGAGACTGGTATC
ATCAAGGCCGGCATGGTTGTCACCTTCGCTCCTACGAACGTGACTACTGAAGTCAAGTCC
GTCGAGATGCACCACGAGCAGCTCGAGCAGGGCAACCCTGGTGACAACGTCGGCTTCAAC
GTCAAGAACGTCTCTGTCAAGGATATTCGCCGTGGTAACGTCGCTTCCGACTCCAAGAAC
GACCCCGCCAAGGAGGCCGCTTCCTTCACCGCTCAGGTCATCATCCTCAACCACCCTGGT
CAGATCGGTGCCGGTTACGCCCCCGTCCTCGATTGCCACACCGCCCACATTGCCTGCAAG
TTCCAGGAGCTCATCGAGAAGATCGACCGTCGTACCGGCAAGTCCATCGAGGCCTCACCC
AAATTCGTCAAGTCTGGTGATGCATGCATTGCTACCCTCGTCCCCTCCAAGCCCATGTGT
GTCGAGGAAT
>AL1615
ATCATTAATGAATGAAATTGAGTGGGGTTGTCGCTGGCCCTTTGCGGGGCATGTGCACAC
CTCATTCGACCAC-CTTCTACACCTCTGTGCACTTCTCATGGGTTGGGCTGCGTCT--GA
AACA-CGACAACG--CCCGGCCTGTGTGC-TACCATACAAACAA----TTTGTCATAGAA
TGTC--ACTACCATGCTTT-GAAGCATAT-AATACAACTTTCAACAACGGATCTCTTGGC
TCTCGCATCGATGAAGAACGCAGCGAAATGCGATAAGTAATGTGAATTGCAGAATTCAGT
GAATCATCGAATCTTTGAACGCACCTTGCGCTCCTTGGTATTCCGAGGAGCATGCTTGTT
TGAGTGTCATGGTCTTCTCAACCCCCTCGCATTTTTT----------TGTGATCGGGCTT
GGACTTGGAGGC--TTTGCGGGCACCTGAGCCATCT--GGTTCAGGAGCCGGCTCCTCTG
AAATGCATTAGCTTGAATAGAACCGAGCATGATTCAGCGTGATAATTGTCTACGCTGCTT
CGTCCCGGTGAACTTCAATGTTCGAGCTTCCAACCGTCCTTC--GGGACAA---CATCTG
AACATCTGACCTCAAATCAAGTAGGACTACCCGCTGAACTTAAGCATATCAATAAGCGGA
GGAAAAGAAACTAACAAGGATTCCCCTAGTAACTGCGAGTGAAGCGGGAAAAGCTCAAAT
TTAAAATCTGGCAGCTTCGGCTGTCCGAGTTGTAGTCTGGAGAAGCGTTTTCTGTGCTGG
ACCGTGTACAAGTCTCTTGGAATAGAGCGTCATAGAGGGTGAGAATCCCGTCTTTGACAC
GGACTGCCAGTGCTCTGTGATGCGCTCTCAAAGAGTCGAGTTGTTTGGGAATGCAGCTCA
AAATGGGTGGTAAATTCCATCTAAAGCTAAATATTGGCGAGAGACCGATAGCGAACAAGT
ACCGTGAGGGAAAGATGAAAAGCACTTTGGAAAGAGAGTTAAACAGTACGTGAAATTGTT
GAAAGGGAAACGATTGAAGTCAGTCGCGTCTTCTAGAACTCAGCCTGGCTTTTGCTTGGT
GCATTTTCTAGTTGACGGGCCAGCATCAGTTTCGACCGCTGGACAAAGGCTTCGGGAATG
TGGCACCTTCGGGTGTGTTATAGCCCGGAGTCACATACAGCGGTTGGGACTGAGGATCAC
AGCATGCCTTT-TGGCCGGGGTTCGCCCACGTTCATGCTTAGGATGCTGGCGTAATGGCT
TTAAACGACCCGTCTTGAAACACGGACCAAGGAGTCTAACATGCCTGCGAGTGTTTGGGT
GGTAAACCCGAGCGCGTAATGAAAGTGAAAGTTGGGATCCCTGTCGTGGGGAGCACCGAC
GCCCGGACCAGACCTTTTGTGACGGATCCGCGGTAGAGCATGTATGTTGGGACCCGAAAG
ATGGTGAACTATGCCTGAATAGGGTGAAGCCAGAGGAAACTCTGGTGGAGGCTCGTAGCG
ATTCTGACGTGCAAATCGATCGTCGAATTTGGGTATAGGGGCGAAAGACTAATCGAACCA
TCTAGTAGCTGGTTCCTGCCGAAGTTTCCCTCAGGATAGCAGAAACTCATGTCAGATTTA
TGTGGTAAAGCGAATGATTAGAGGCCTTGGGGTTGAAACAACCTTAACCTATTCTCAAAC
TTTAAATATGTAAGAACGAGCCGTCACTTGATTGGACCGCTCGGCGATTGAGAGTTTCTA
GTGGGCCATTTTTGGTAAGCAGAACTGGCGATGCGGGATGAACCGAACGCGAGGTTAAGG
TGCCGGAATATACGCTCATCAGACACCACAAAAGGTGTTAGTTCATCTAGACAGCAGGAC
GGTGGCCATGGAAGTCGGAATCCGCTAAGGAGTGTGTAACAACTCACCTGCCGAATGAAC
TAGCCCTGAAAATGGATGGCGCTCAAGCGTATTACCCATACCTCGCCGTCAGTGTTTAAG
TGACACACTGACGAGTAGGCAGGCGTGGAGG-----------------------------
------------------------------------------------------------
------------------------------------------------------------
------------------------------------------------------------
------------------------------------------------------------
------------------------------------------------------------
------------------------------------------------------------
------------------------------------------------------------
------------------------------------------------------------
------------------------------------------------------------
------------------------------------------------------------
------------------------------------------------------------
------------------------------------------------------------
------------------------------------------------------------
------------------------------------------------------------
------------------------------------------------------------
----------
>Cabalodontia_693
---------------------GTGGGGTTGTCGCTGGCCTC----CGGGCATGTGCACAC
CTTGCTTGTTCAC-CTTCTACACCACTGTGCACTTCTCATGGGTCGGATCTGAYGC--CT
TTAC-GGGCAAACGATCCTGCCTGTGTGCTTAACACATACACAT---GTTTGTTATAGAA
TGTC----TACTGTGCATG-AATGCATAT-AATACAACTTTCAGCAACGGATCTCTTGGC
TCTCGCATCGATGAAGAACGCAGCGAAATGCGATAAGTAATGTGAATTGCAGAATTCAGT
GAATCATCGAATCTTTGAACGCACCTTGCGCTCCTTGGTATTCCGAGGAGCATGCCTGTT
TGAGTGTCATGGTACTCTCAACCTCTGTTGCTTTTTT-----------GCAGCTTTGGTT
GGATGTGGAGG---CTTGCTGGCGCA--------------TTCGTGCGTCTGCTCCTCTG
AAATGCATTAGTTTGGACtGTCCCGAGCATGCTTCAGCGTGATAATTGTCTGCGCTGCTG
TGTCTTGGTA---CAAAATGTCCCTGCTTACAACCGTCCCTCAGTGGACA---CACTATG
AACTTCTGACCTCAAATCAGGTAGGACTACCCGCTGAACTTAAGCATATCAATAAGCGGA
GGAAAAGAAACTAACAAGGATTCCCCTAGTAACTGCGAGTGAAGCGGGAAAAGCTCAAAT
TTAAAATCTGGCAGCTTTGGCTGTCCGAGTTGTAGTCTGGAGAAGCGTTTTCTGTGCCGG
ACCGTGTACAAGTCTCTTGGAACAGAGCGTCATAGAGGGTGAGAATCCCGTCTTTGACAC
GGACTGCCGGTGCTTTGTGATGCGCTCTCAAAGAGTCGAGTTGTTTGGGAATGCAGCTCA
AAATGGGTGGTAAATTCCATCTAAAGCTAAATATTGGCGAGAGACCGATAGCGAACAAGT
ACCGTGAGGGAAAGATGAAAAGCACTTTGGAAAGAGAGTTAAACAGTACGTGAAATTGCT
GAAAGGGAAACGCTTGAAGTCAGTCGCGTCGTCCGGAACTCAGCCTGGCTTTTGCCTGGT
GTACTTTCTGGTTGACGGGCCAGCATCAATTTTGATCGTCGGAGAAAGGCCTCAGGAATG
TGGCACCTTCGGGTGTGTTATAGCCTGGGGTTGCATACGACGGTTGGGATTGAGGATCTC
AGCGCGCCTTTATGGTCGGGGTTCGCCCACGTCCGCGCTTAGGATGCTGGCGTAATGGCT
TTAAACGACCCGTCTTGAAACACGGACCAAGGAGTCTAACATGCCTGCGAGTGTTTGGGT
GGAAAACCCGAGCGCGTAATGAAAGTGAAAGTTGGGATCCCTGTCGCGGGGAGCACCGAC
GCCCGGACCAGACCTTCTGTGACGGATCCGCGGTAGAGCATGTATGTTGGGACCCGAAAG
ATGGTGAACTATGCCTGAATAGGGTGAAGCCAGAGGAAACTCTGGTGGAGGCTCGTAGCG
ATTCTGACGTGCAAATCGATCGTCAAATTTGGGTATAGGGGCGAAAGACTAATCGAACCA
TCTAGTAGCTGGTTCCTGCCGAAGTTTCCCTCAGGATAGCAGAAACTCATGTCAGATTTA
TGTGGTAAAGCGAATGATTAGAGGCCTTGGGGTTGAAACAACCTTAACCTATTCTCAAAC
TTTAAATATGTAAGAACGAGCCGTCACTTGATTGGACCGCTCGGCGATTGAGAGTTTCTA
GTGGGCCATTTTTGGTAAGCAGAACTGGCGATGCGGGATGAACCGAACGCGAGGTTAAGG
TGCCGGAATACACGCTCATCAGACACCACAAAAGGTGTTAGTTCATCTAGACAGCAGGAC
GGTGGCCATGGAAGTCGGAATCCGCTAAGGAGTGTGTAACAACTCACCTGCCGAATGAAC
TAGCCCTGAAAATGGATGGCGCTCAAGCGTGTTACCCATACCTCGCCGTCAGTGTTGAAG
TGACACACTGACGAGTAGGCAGGCGTGGAGGAAGAACATGATCACCGGAACCTCCCAGGC
TGATTGCGCTATCCTCATCATCGCCGCCGGTACTGGTGAATTCGAGGCTGGTATCTCCAA
GGATGGTCAGACCCGTGAACACGCTCTCCTCGCCTTCACCCTCGGTGTCAGGCAGCTCAT
CGTCGCCATCAACAAGATGGATACCACCAGTGGAGCGAGGACCGTTACAACGAAATCGTC
AAGGAAACCTCCAACTTCATCAAGAAGGTCGGTTACAACCCCAAGGCTGTTGCCTTCGTC
CCCATCTCCGGCTGGCACGGCGACAACATGTTGGAGGAGTCCACCAACATGGGCTGGTTC
AAGGGCTGGACCAAGGAGACCAAGGCTGGTGTTACCAAGGGCAAGACTCTTCTCGACGCC
ATCGATGCCATCGAGCCCCCCGTCCGTCCTTCCGACAAGCCCCTCCGTCTTCCTCTCCAG
GATGTCTACAAGATCGGTGGTATCGG----------------------------------
------------------------------------------------------------
------------------------------------------------------------
------------------------------------------------------------
------------------------------------------------------------
------------------------------------------------------------
------------------------------------------------------------
------------------------------------------------------------
----------
>MV815
---------------------GTGGGGTTGTAGCTGGCCTTTCACGGGGCATGTGCACAC
CTCATTCAACCAC-CTTCTACACCTCTGTGCACTTCTCATGGGTTGGGCTGCGTCT--GT
AACA-CGGCAAAG--TCCTTCCTGTGTGT-TTTTATACAAACAA--AAAATGTTATAGAA
TGTC--ACTATCATGCTTT-AACGCATAT-AATACAACTTTCAACAACGGATCTCTTGGC
TCTCGCATCGATGAAGAACGCAGCGAAATGCGATAAGTAATGTGAATTGCAGAATTCAGT
GAATCATCGAATCTTTGAACGCACCTTGCGCTCCTTGGTATTCCGAGGAGCATGCTTGTT
TGAGTGTCATGGTCTTCTCAACCCTCTTGTGTTTTTT-ATT---AAACACAGATGGGCTT
GGACTTGGAGGC--TTTGCGGGCATCTGAATCTTTT--GGTTCAGAAGTCGGCTCCTCTG
AAATGCATTAGCTTGAATAGAACCAAGCATGATTCAGCGTGATAATTGTCTACGTTGCTT
CATCTCGGTGAA-TTTATTGTTCGAGCTTCTAACCGTCCTCT--GGGACAA---TCTCTG
AACATCTGACCTCAAATCAAGTAGGACTACCCGCTGAACTTAAGCATATCAATAAGCGGA
GGAAAAGAAACTAACAAGGATTCCCCTAGTAACTGCGAGTGAAGCGGGAAAAGCTCAAAT
TTAAAATCTGGCAGCTTTGGTTGTCCGAGTTGTAGTCTGGAGAAGCGTTTTCTGTGCTGG
ACCGTGTACAAGTCTCTTGGAATAGAGCGTCATAGAGGGTGAGAATCCCGTCTTTGACAC
GGACTGCCAGTGCTCTGTGATGCGCTCTCAAAGAGTCGAGTTGTTTGGGAATGCAGCTCA
AAATGGGTGGTAAATTCCATCTAAAGCTAAATATTGGCGAGAGACCGATAGCGAACAAGT
ACCGTGAGGGAAAGATGAAAAGCACTTTGGAAAGAGAGTTAAACAGTACGTGAAATTGTT
GAAAGGGAAACGATTGAAGTCAGTCGCGTCTTCTAGAACTCAGCCTGGCTTTTGCTTGGT
GCATTTTCTAGTTGACGGGCCAGCATCAGTTTCGATCACTGGAAAAAGGCTTTGGGAATG
TGGCACCTTCGGGTGTGTTATAGCCCAGAGTCACATACAGTGGTTGGGACTGAGGATCAC
AGCATGCCTTT-TGGCCGGGGTTCGCCCACGTTCATGCTTAGGATGCTGGCGTAATGGCT
TTAAACGACCCGTCTTGAAACACGGACCAAGGAGTCTAACATGCCTGCGAGTGTTTGGGT
GGTAAACCCGAGCGCGTAATGAAAGTGAAAGTTGGGATCCCTGTCGCGGGGAGCACCGAC
GCCCGGACCAGACCTTCTGTGACGGATCCGCGGTAGAGCATGTATGTTGGGACCCGAAAG
ATGGTGAACTATGCCTGAATAGGGTGAAGCCAGAGGAAACTCTGGTGGAGGCTCGTAGCG
ATTCTGACGTGCAAATCGATCGTCGAATTTGGGTATAGGGGCGAAAGACTAATCGAACCA
TCTAGTAGCTGGTTCCTGCCGAAGTTTCCCTCAGGATAGCAGAAACTCATGTCAGATTTA
TGTGGTAAAGCGAATGATTAGAGGCCTTGGGGTTGAAACAACCTTAACCTATTCTCAAAC
TTTAAATATGTAAGAA--------------------------------------------
------------------------------------------------------------
------------------------------------------------------------
------------------------------------------------------------
------------------------------------------------------------
-------------------------------AAGAACATGATCACTGGTACCTCCCAGGC
TGACTGCGCTATCCTCATCATCGCCGCCGGTACTGGTGAATTCGAGGCTGGTATCTCCAA
GGATGGYCAGACYCGTGAACACGCTCTCCTTGCCTTCACCCTCGGTGTCAGGCARCTCAT
CGTCGCCATCAACAAGATGGATACCACCAGTGGAGCGAGGACCGTTTCAACGAAATCGTT
AAGGAAACCTCCAACTTCATCAAGAAGGTCGGTTACAACCCCAAGGCTGTCGCCTTCGTC
CCCATCTCCGGCTGGCACGGTGACAACATGTTGGAGGAGTCCACCAACATGCCATGGTTC
AAGGGCTGGACCAAGGAGACCAAGGCTGGTGTCTCCAAGGGTAAGACCCTCCTCGATGCC
ATTGACGCCATCGAGCCCCCCGTCCGTCCCTCCGACAAGCCCCTCCGTCTTCCTCTCCAG
GATGTCTACAAGATCGGTGGTAT-------------------------------------
------------------------------------------------------------
------------------------------------------------------------
------------------------------------------------------------
------------------------------------------------------------
------------------------------------------------------------
------------------------------------------------------------
------------------------------------------------------------
----------
>NR186
ATCATTAATGAATGAAATTGAGTGGGGTTGTAGCTGGCCTTTCAC-GGGCATGTGCACAC
CTCATTCAACCAC-CTTCTACACCTCTGTGCACTTCTCATGGGTTGGGCTGCGTCT--GA
AATA-TGACAAAG--TCCTTCCTGTGTGT-TTTTATACAAACAA--ATAATGTTATAGAA
TGTC--ACTATCATGCTTT-AAAGCATAT-AATACAACTTTCAACAACGGATCTCTTGGC
TCTCGCATCGATGAAGAACGCAGCGAAATGCGATAAGTAATGTGAATTGCAGAATTCAGT
GAATCATCGAATCTTTGAACGCACCTTGCGCTCCTTGGTATTCCGAGGAGCATGCTTGTT
TGAGTGTCATGGTCTTCTCAACCCTCTTGTGTTTTTT-ATT---AAACACAGGTGGGCTT
GGACTTGGAGGT--TTTGCAGGCATCTGAATCTTTT--GAATCAGAAGTCAGCTCCTCTG
AAATGCATTAGCTTGAATAGAACCAAGCATGATTCAACGTGATAATTGTCTACGTTGCTT
CATCTCGGTGAA-TTTAATGTTCGAGCTTCTAACCGTCCTCT--GGGACAC---TATCTG
AACATCTGACCTCAAATCAAGTAGGACTACCCGCTGAACTTAAGCATATCAATAA-----
------------------------------------------------------------
------------------------------------------------------------
------------------------------------------------------------
------------------------------------------------------------
------------------------------------------------------------
------------------------------------------------------------
------------------------------------------------------------
------------------------------------------------------------
------------------------------------------------------------
------------------------------------------------------------
------------------------------------------------------------
------------------------------------------------------------
------------------------------------------------------------
------------------------------------------------------------
------------------------------------------------------------
------------------------------------------------------------
------------------------------------------------------------
------------------------------------------------------------
------------------------------------------------------------
------------------------------------------------------------
------------------------------------------------------------
------------------------------------------------------------
-------------------------------AAGAACATGATCACTGGTACCTCCCAGGC
TGACTGCGCTATCCTCATCATCGCTGCCGGTACTGGTGAATTCGAGGCTGGTATCTCCAA
GGATGGCCAGACCCGTGAACACGCTCTCCTTGCCTTCACCCTCGGTGTCAGGCAGCTCAT
CGTCGCCATCAACAAGATGGACACCACCAGTGGAGCGAGGACCGTTACAACGAAATCGTC
AAGGAAACCTCCAACTTCATCAAGAAGGTCGGTTACAACCCCAAGGCTGTTGCCTTCGTC
CCCATCTCCGGCTGGCACGGTGACAACATGTTGGAGGAGTCCACCAACATGTCATGGTTC
AAGGGCTGGACCAAGGAGACCAAGGCCGGTGTCACCAAGGGCAAGACCCTCCTCGATGCT
ATTGACGCCATCGAGCCCCCCGTCCGTCCCTCCGACA-----------------------
------------------------------------------------------------
------------------------------------------------------------
------------------------------------------------------------
------------------------------------------------------------
------------------------------------------------------------
------------------------------------------------------------
------------------------------------------------------------
------------------------------------------------------------
----------
>NR71
------------------TGAGTGGGGTTGTCGCTGGCMCTTTGCGGGGCATGTGCACAC
CTCATTCGACCAC-CTTCTACACCTCTGTGCACTTCTCATGGGTTGGGCTGYGTCT--GA
AACA-CGACAACG--CCCGGCCTGTGTGC-TACCATACAAACAA----TTTGTCATAGAA
TGTC--ACTACCATGCTTT-GAAGCATAT-AATACAACTTTCAACAACGGATCTCTTGGC
TCTCGCATCGATGAAGAACGCAGCGAAATGCGATAAGTAATGTGAATTGCAGAATTCAGT
GAATCATCGAATCTTTGAACGCACCTTGCGCTCCTTGGTATTCCGAGGAGCATGCTTGTT
TGAGTGTCATGGTCTTCTCAACCCCCTCGCATTTTTT----------TGTGATCGGGCTT
GGACTTGGAGGC--TTTGCGGGCACCTGAGCCATCT--GGTTCAGGAGCCGGCTCCTCTG
AAATGCATTAGCTTGAATAGAACCGAGCATGATTCAGCGTGATAATTGTCTACGCTGCTT
CGTCCCGGTGAACTTCAATGTTCGAGCTTCCAACCGTCCTTC--GGGACAA---CATCTG
AACATCTGACCTCAAATCAAGTAGGACTACCCGCTGAACTTAAGCATATCAATAAGCGGA
GGAAAAGAAACTAACAAGGATTCCCCTAGTAACTGCGAGTGAAGCGGGAAAAGCTCAAAT
TTAAAATCTGGCAGCTTCGGCTGTCCGAGTTGTAGTCTGGAGAAGCGTTTTCTGTGCTGG
ACCGTGTACAAGTCTCTTGGAATAGAGCGTCATAGAGGGTGAGAATCCCGTCTTTGACAC
GGACTGCCAGTGCTCTGTGATGCGCTCTCAAAGAGTCGAGTTGTTTGGGAATGCAGCTCA
AAATGGGTGGTAAATTCCATCTAAAGCTAAATATTGGCGAGAGACCGATAGCGAACAAGT
ACCGTGAGGGAAAGATGAAAAGCACTTTGGAAAGAGAGTTAAACAGTACGTGAAATTGTT
GAAAGGGAAACGATTGAAGTCAGTCGCGTCTTCTAGAACTCAGCCTGGCTTTTGCTTGGT
GCATTTTCTAGTTGACGGGCCAGCATCAGTTTCGACCGCTGGACAAAGGCTTCGGGAATG
TGGCACCTTCGGGTGTGTTATAGCCCGGGGTCACATACAGCGGTTGGGACTGAGGATCAC
AGCATGCCTTT-TGGCCGGGGTTCGCCCACGTTCATGCTTAGGATGCTGGCGTAATGGCT
TTAAACGACCCGTCTTGAAACACGGACCAAGGAGTCTAACATGCCTGCGAGTGTTTGGGT
GGTAAACCCGAGCGCGTAATGAAAGTGAAAGTTGGGATCCCTGTCGTGGGGAGCACCGAC
GCCCGGACCAGACCTTCTGTGACGGATCCGCGGTAGAGCATGTATGTTGGGACCCGAAAG
ATGGTGAACTATGCCTGAATAGGGTGAAGCCAGAGGAAACTCTGGTGGAGGCTCGTAGCG
ATTCTGACGTGCAAATCGATCGTCGAATTTGGGTATAGGGGCGAAAGACTAATCGAACCA
TCTAGTAGCTGGTTCCTGCCGAAGTTTCCCTCAGGATAGCAGAAACTCATGTCAGATTTA
TGTGGTAAAGCGAATGATTAGAGGCCTTGGGGTTGAAACAACCTTAACCTATTCTCAAAC
TTTAAATATGTAAGAACGAGCCGTCACTTGATTGGACCGCTCGGCGATTGAGAGTTTCTA
GTGGGCCATTTTTGGTAAGCAGAACTGGCGATGCGGGATGAACCGAACGCGAGGTTAAGG
TGCCGGAATATACGCTCATCAGACACCACAAAAGGTGTTAGTTCATCTAGACAGCAGGAC
GGTGGCCATGGAAGTCGGAATCCGCTAAGGAGTGTGTAACAACTCACCTGCCGAATGAAC
TAGCCCTGAAAATGGATGGCGCTCAAGCGTATTACCCATACCTCGCCGTCAGTGTTTAAG
TGACACACTGAC------------------------------------------------
------------------------------------------------------------
------------------------------------------------------------
------------------------------------------------------------
------------------------------------------------------------
------------------------------------------------------------
------------------------------------------------------------
------------------------------------------------------------
------------------------------------------------------------
------------------------------------------------------------
------------------------------------------------------------
------------------------------------------------------------
------------------------------------------------------------
------------------------------------------------------------
------------------------------------------------------------
------------------------------------------------------------
----------
>Satumnale_X1230 
ATCATTAATGAATGAAATTGAGTGGGGTTGTCGCTGGCCTTTCACCGGGCATGTGCACAC
CTTGTTCAACCTC-TCT--ACACCTCTGTGCACTTCTCATGGGTTGGGCTGCGTCT--GA
AATATCGACATGG--TCCTTCTCATGTGC--TTCGTACCAACTA--CATATGTTTTAGAA
TGTC--TATATGATGCATG-AATGCATAA-AATACAACTTTCAACAACGGATCTCTTGGC
TCTCGCATCGATGAAGAACGCAGCGAAATGCGATAAGTAATGTGAATTGCAGAATTCAGT
GAATCATCGAATCTTTGAACGCACCTTGCGCTCCTTGGTATTCCGAGGAGCATGCTTGTT
TGAGTGTCATGGTATTCTCAACCCTCCTGCATTTTTT-ACA---AAAATTGGGTGGGATT
GGACTTGGAGGT-TTTTGCTGTCGTCCAAAC---------TTTGGATGCTGGCTCCTCTG
AAATGCATTAGCTTGAATGAATCCGGGCATGACCTAGTGTGATAATTGTCTACGCTGCGT
CGTCTCGGAAACAAAACATGTTCTGGCTTCTAACTGTCCCGA--GGGACTT---ACTCTG
AACATCTGACCTCAAATCAAGTAGGACTACCCGCTGAACTTAAGCATATCAATAAGCGGA
GGAAAAGAAACTAACAAGGATTCCCCTAGTAACTGCGAGTGAAGCGGGAAAAGCTCAAAT
TTAAAATCTGGCAGCTTTGGCTGTCCGAGTTGTAGTCTGGAGAAGCGTTTTCTGTGCTGG
ACCGTGTACAAGTCTCTTGGAATAGAGCGTCATAGAGGGTGAGAATCCCGTCTTTGACAC
GGACTGCCAGTGCTCTGTGATGCGCTCTCAAAGAGTCGAGTTGTTTGGGAATGCAGCTCA
AAATGGGTGGTAAATTCCATCTAAAGCTAAATATTGGCGAGAGACCGATAGCGAACAAGT
ACCGTGAGGGAAAGATGAAAAGCACTTTGGAAAGAGAGTTAAACAGTACGTGAAATTGTT
GAAAGGGAAACGCTTGAAGTCAGTCGCGTGTGCTAGAACTCAGCCTGGTTTTTACTTGGT
GCATTTTCTAGTACACGGGCCAGCATCAATTTTGACCGCTGGATAAAGGCCTCGGGAATG
TGGCACCTTCGGGTGTGTTATAGCCTGGGGTTGTATACAGYGGTTGGGATTGAGGATCTC
AGCATGCCTTT-TGGCCGGGGTTCGCCCACGTTCATGCTTAGGATGCTGGCGTAATGGCT
TTAAACGACCCGTCTTGAAACACGGACCAAGGAGTCTAACATGCCTGCGAGTGTTTGGGT
GGAAAACCCGAGCGCGAAATGAAAGTGAAAGTTGGGATCCCTGTCGCGGGGAGCACCGAC
GCCCGGACCAGACCTTCTGTGACGGATCCGCGGTAGAGCATGTATGTTGGGACCCGAAAG
ATGGTGAACTATGCCTGAATAGGGTGAAGCCAGAGGAAACTCTGGTGGAGGCTCGTAGCG
ATTCTGACGTGCAAATCGATCGTCAAATTTGGGTATAGGGGCGAAAGACTAATCGAACCA
TCTAGTAGCTGGTTCCTGCCGAAGTTTCCCTCAGGNNNNNNNNNNNNNNNNNNNNNNNNN
NNNNNNNNNNNNNNNNNNNNNNNNNNNNNNNNNNNNNNNNNNNNNNNNNNNNNNNNNNNN
NNNNNNNNNNNNNNNNNNNNNNNNNNNNNNN-----------------------------
------------------------------------------------------------
------------------------------------------------------------
------------------------------------------------------------
------------------------------------------------------------
------------------------------------------------------------
--------------------TCGCTGCCGGTACTGGTGAATTCGAAGCTGGTATCTCCAA
GGATGGTCAGACCCGTGAACACGCCCTCCTWGCGTTCACCCTCGGTGTCAGGCAGCTCAT
CGTCGCCATCAACAAGATGGACACTACCAGTGGAGCGAGGATCGTTTCAACGAAATCGTT
AAGGAAACCTCCAACTTCATCAAGAAGGTCGGTTACAACCCCAAGTCCGTCGCTTTCGTC
CCCATCTCTGGCTGGCACGGCGACAACATGTTGGAGGAGTCCACCAACATGGGCTGGTTC
AAGGGCTGGACCAAGGAGACCAAGGCTGGTGTCTCCAAGGGCAAGACCCTCCTCGATGCC
ATCGATGCCATCGAGCCTCCCGTTCGTCCTTCCGACAAGCCCCTTCGTCTTCCTCTCCAG
GATGTCTACAAAATCGGTGGTATTGGCACGGTGCCCGTCGGCCGTGTCGAGACTGGTATC
ATCAAGGCTGGCATGGTTGTTACCTTCGCTCCTACCAACGTGACCACTGAAGTCAAGTCC
GTCGAGATGCATCACGAGCAGCTCGAGCAGGGCAACCCTGGTGACAACGTCGGTTTCAAC
GTCAAGAACGTCTCCGTCAAGGATATCCGTCGTGGTAACGTCGCTTCTGACTCCAAGAAC
GACCCTGCCAAGGAGGCCGCGTCCTTCACCGCCCAGGTTATCATCCTCAACCACCCTGGT
CAGATCGGTGCTGGTTACGCCCCTGTCCTCGATTGCCACACCGCCCACATTGCCTGCAAA
TTCCAGGAGCTCGTTGAGAAGATCGATCGTCGTACCGGCAAGGCCATCGAGGCGTCTCCC
AAGTTCGTCAAGTCTGGTGA----------------------------------------
----------
>Sbourdotii_HR99893
ATCATTAATGAATGAAATTGAGTGGGGTTGTAGCTGGCCTTTCACCGGGCATGTGCACAC
CTCATTCGACCAC-CTTCTACACCCCTGTGCACTTCTCATGAGTTGGGCCGCGTCT--GA
AACA-CGACAAAG--TCYGGCTCGTGTGT--TTTATACAAACGA--ATCATGTTACAGAA
TGTC--ACTACCATGCTTT-GAAGCATAT-AATACAACTTTCAACAACGGATCTCTTGGC
TCTCGCATCGATGAAGAACGCAGCGAAATGCGATAAGTAATGTGAATTGCAGAATTCAGT
GAATCATCGAATCTTTGAACGCACCTTGCGCTCCTTGGTATTCCGAGGAGCATGCTTGTT
TGAGTGTCATGGTCTTCTCAACCCTTCCGTCTTTTTC-ACC---GGAGACTGTCGGGCTT
GGATGTGGAGGT--CTTGCAGGCATCTGGATCTTTT--GATTCAGAAGTCGGCTCCTCTG
AAATGCATTAGCTTGAATAGTACCAAGCATGATTCAGCGTGATAATTGTCTACGTTGCTT
CGTCTCGGTGAA-TTAAATGTTCAAGCTTCTAACCGTCCCTC--GGGACAA---TCTCTG
AACATCTGACCTCAAATCAAGTAGGACTACCCGCTGAACTTAAGCATATCAATAAGCGGA
GGAAAAGAAACTAACAAGGATTCCCCTAGTAACTGCGAGTGAAGCGGGAAAAGCTCAAAT
TTAAAATCTGGCAGCTTTGGCTGTCCGAGTTGTAG-------------------------
------------------------------------------------------------
------------------------------------------------------------
------------------------------------------------------------
------------------------------------------------------------
------------------------------------------------------------
------------------------------------------------------------
------------------------------------------------------------
------------------------------------------------------------
------------------------------------------------------------
------------------------------------------------------------
------------------------------------------------------------
------------------------------------------------------------
------------------------------------------------------------
------------------------------------------------------------
------------------------------------------------------------
------------------------------------------------------------
------------------------------------------------------------
------------------------------------------------------------
------------------------------------------------------------
------------------------------------------------------------
-------------------------------AAGAACATGATCACCGGTACCTCCCAGGC
TGACTGCGCTATCCTCATCATCGCCGCCGGTACYGGTGAATTCGAGGCTGGTATYTCCAA
GGATGGCCAGACTCGTGAACACGCTCTCCTCGCCTTCACTCTCGGTGTTAAACAGCTCAT
CGTCGCTATCAACAAGATGGATACCACCAGTGGAGCGAGGATCGTTACAACGAAATTGTC
AAGGAAACCTCCAACTTCATCAAGAAGGTCGGTTACAACCCCAAGTCCGTTCCTTTCGTC
CCCATCTCCGGCTGGCATGGTGACAACATGTTGGAGGAGTCCACCAACATGGGCTGGTTC
AAGGGCTGGACCAAGGAGACCAAGGCCGGTGCCACCAAGGGTAAGACCCTCCTCGACGCC
ATCGATGCCATCGAGCCCCCCGTCCGGCCTTCCGACAAGCCTCTCCGTCTTCCTCTCCAG
GATGTCTACAAGAT----------------------------------------------
------------------------------------------------------------
------------------------------------------------------------
------------------------------------------------------------
------------------------------------------------------------
------------------------------------------------------------
------------------------------------------------------------
------------------------------------------------------------
----------
>Sbourdotii_MT10_19
ATCATTAATGAATGAAATTGAGTGGGGTTGTAGCTGGCCTTTCACCGGGCATGTGCACAC
CTCATTCGACCAC-CTTCTACACCCCTGTGCACTTCTCATGAGTTGGGCCGCGTCT--GA
AACA-CGACAAAG--TCCGGCTCGTGTGT--TTTATACAAACGA--ATCATGTTACAGAA
TGTC--ACTACCATGCTTT-GAAGCATAT-AATACAACTTTCAACAACGGATCTCTTGGC
TCTCGCATCGATGAAGAACGCAGCGAAATGCGATAAGTAATGTGAATTGCAGAATTCAGT
GAATCATCGAATCTTTGAACGCACCTTGCGCTCCTTGGTATTCCGAGGAGCATGCTTGTT
TGAGTGTCATGGTCTTCTCAACCCTTCCGTCTTTTTC-ACC---GGAGACTGTCGGGCTT
GGATGTGGAGGT--CTTGCAGGCATCTGGATCTTTT--GAYTCAGAAGTCGGCTCCTCTG
AAATGCATTAGCTTGAATAGTACCAAGCATGATTCAGCGTGATAATTGTCTACGTTGCTT
CGTCTCGGTGAA-TTAAATGTTCAAGCTTCTAACCGTCCCTC--GGGACAA---TCTCTG
AACATCTGACCTCAAATCAA----------------------------------------
------------------------------------------------------------
------------------------------------------------------------
------------------------------------------------------------
------------------------------------------------------------
------------------------------------------------------------
------------------------------------------------------------
------------------------------------------------------------
------------------------------------------------------------
------------------------------------------------------------
------------------------------------------------------------
------------------------------------------------------------
------------------------------------------------------------
------------------------------------------------------------
------------------------------------------------------------
------------------------------------------------------------
------------------------------------------------------------
------------------------------------------------------------
------------------------------------------------------------
------------------------------------------------------------
------------------------------------------------------------
------------------------------------------------------------
------------------------------------------------------------
--------------------------------AGAACATGATCACCGGTACCTCCCAGGC
TGACTGCGCTATCCTCATCATCGCCGCCGGTACCGGTGAATTCRAGGCTGGTATCTCCAA
GGATGGCCAGACTCGTGAACACGCTCTCCTCGCCTTCACTCTCGGTGTTAAACAGCTCAT
CGTCGCTATCAACAAGATGGATACCACCAGTGGAGCGAGGATCGTTACAACGAAATTGTC
AAGGAAACCTCCAACTTCATCAAGAAGGTCGGTTACAACCCCAAGTCCGTTCCTTTCGTC
CCCATCTCCGGCTGGCATGGTGACAACATGTTGGAGGAGTCCACCAACATGGGCTGGTTC
AAGGGCTGGACCAAGGAGACCAAGGCCGGTGCCACYAAGGGTAAGACCCTCCTCGACGCC
ATCGATGCCATCGAGCCCCCCGTCCGGCCTTCCGACAAGCC-------------------
------------------------------------------------------------
------------------------------------------------------------
------------------------------------------------------------
------------------------------------------------------------
------------------------------------------------------------
------------------------------------------------------------
------------------------------------------------------------
------------------------------------------------------------
----------
>Scollabens_3118 
------------------------------------------------------------
------TAATCCA-TCTCTACACCTCTGTGCACTTCTCATGGGTCGGGTTGCGTCT--GA
AATATTGACGAGG--CCCCTCTCATGTGT--CTTATACACACAA---CTATGTTATAGAA
TGTT----TTTAATGCATG-AATGCATAT-AATACAACTTTCAGCAACGGATCTCTTGGC
TCTCGCATCGATGAAGAACGCAGCGAAATGCGATAAGTAATGTGAATTGCAGAATTCAGT
GAATCATCGAATCTTTGAACGCACCTTGCGCTCCTTGGTATTCCGAGGAGCATGCYTGTT
TGAGTGTCATGGTATTCTCAACCCTCTTGCAATTTGTTTTT-------GCAGGTGGGCTT
GGAATTGGAGGC--TTTGCTGGCAGCTGAATTTATT----TTCAGCCATCGGCTCCTCTG
AAATGCATTAGCTTGAATGAGACCAAGCATGATTCAGCGTGATAAATGTCTACGTTGCTT
CATCTCGGTAAA-AAATATATTCTAGCTCCTAATCGTCTCTCTTGAGACAA---CATATG
AAAATCTGACCTCAAATCAAGTAGGACTACCCGCTGAACTTAAGCATATCAATAAGCGGA
GGAAAAGAAACTAACAAGGATTCCCCTAGTAACTGCGAGTGAAGCGGGAAAAGCTCAAAT
TTAAAATCTGGCAGCTTTGGCTGTCCGAGTTGTAGTCTGGAGAAGCGTTTTCTGTGCTGG
ACCGTGTACAAGTCTCTTGGAATAGAGCGTCATAGAGGGTGAGAATCCCGTCTTTGACAC
GGACTGCCAGTGCTTTGTGATGCGCTCTCAAAGAGTCGAGTTGTTTGGGAATGCAGCTCA
AAATGGGTGGTAAATTCCATCTAAAGCTAAATATTGGCGAGAGACCGATAGCGAACAAGT
ACCGTGAGGGAAAGATGAAAAGCACTTTGGAAAGAGAGTTAAACAGTACGTGAAATTGCT
GAAAGGGAAACGCTTGAAGTCAGTCGCGTCGACCAGAACTCAGCCTGGCTTTTGCCTGGT
GTATTTTCTGGTAGACGGGCCAGCATCAGTTTTGACCGCTGGATAAAGGCCTTGGGAATG
TGGCACCTTCGGGTGTGTTATAGCCTAGGGTTGTATACAGTGGTTGGGACTGAGGATCTC
AGTATGCCTTTATGGTCGGGGTTCGCCCACGTTCATGCTTAGGATGCTGGCGTAATGGCT
TTAAACGACCCGTCTTGAAACACGGACCAAGGAGTCTAACATGCCTGCGAGTGTTTGGGT
GGAAAACCCGAGCGCGTAATGAAAGTGAAAGTTGGGATCCCTGTCGCGGGGAGCACCGAC
GCCCGGACCAGACCTTCTGTGACGGATCCGCGGTAGAGCATGTATGTTGGGACCCGAAAG
ATGGTGAACTATGCCTGAATAGGGTGAAGCCAGAGGAAACTCTGGTGGAGGCTCGTAGCG
ATTCTGACGTGCAAATCGATCGTCGAATTTGGGTATAGGGGCGAAAGACTAATCGAACCA
TCTAGTAGCTGGTTCNNNNNNNNNNNNNNNNNNNNNNNNNNNNNNNNNNNNNNNNNNNNN
NNNNNNNNNNNNNNNNNNNNNNNNNNNNNNNNNNNNNNNNNNNNNNNNNNNNNNNNNNNN
NNNNNNNNNNNNNNNNNNNNNNNNNNNNNNN-----------------------------
------------------------------------------------------------
------------------------------------------------------------
------------------------------------------------------------
------------------------------------------------------------
------------------------------------------------------------
-GACTGCGCTATCCTCATCATCGCCGCTGGTACTGGTGAATTCGAGGCTGGTATCTCCAA
GGATGGTCAGACTCGTGAACACGCCCTCCTTGCCTTCACCCTCGGTGTTAGGCAGCTCAT
CGTCGCCATCAACAAGATGGACACCACCAGTGGAGCGAGGACCGTTTCAACGAAATTGTT
AAGGAAACCTCCAACTTCATCAAGAAGGTCGGTTACAACCCTAAGGCTGTTGCCTTCGTC
CCCATCTCCGGCTGGCACGGTGACAACATGTTGGAGGAATCCGTCAACATGACCTGGTTC
AAGGGCTGGACCAAGGAGACCAAGGCTGGTGTCGTCAAGGGCAAGACTCTCCTCGATGCT
ATCGATGCTATTGAGCCCCCAGTTCGTCCTTCCGATAAGCCCCTCCGTCTTCCTCTCCAA
GATGTCTACAAAATCGGTGGTATTGGCACGGTGCCCGTCGGTCGTGTCGAGACTGGTATC
ATCAAGGCCGGCATGGTTGTCACTTTTGCTCCTACCAACGTGACCACTGAAGTTAAGTCC
GTCGAAATGCATCACGAGCAGCTCGAGCAGGGCAACCCTGGTGACAACGTCGGTTTCAAC
GTTAAGAACGTCTCCGTCAAGGATATCCGCCGTGGTAACGTCGCATCTGACTCCAAGAAC
GACCCCGCCAAGGAGGCCGCCTCCTTCACCGCTCAGGTTATCATCCTCAACCATCCTGGT
CAGATCGGTGCCGGTTACGCTCCCGTCCTCGATTGCCACACTGCCCACATTGCGTGCAAG
TTCCAGGAGCTCATTGAGAAGATCGATCGTCGTACCGGCAAGTCAATCGAGGCTTCGCCC
AAGTTCGTCAAGTCCGGTGATGCTTGCATTGCCAACCTCGTACCTTCTAAGCCCATGTGT
GTTGAGGAGT
>Sfimbriatellum_X313
--------------------AGTGGGGTTGTAGCTGGCCTTTCATCGGGCATGTGCACAC
TTTATTCGACCAC-CTC-TACACCTCTGTGCACTTCTCATGGGTTGGATTGTGTCT--GA
AATATTGACAGGA--TCCCTCTCATGTGT--TTTATACACACGA---TTATGTTTAAGAA
TGTC--AATACAATGCGTA-AATGCATAT-AATACAACTTTCAACAACGGATCTCTTGGC
TCTCGCATCGATGAAGAACGCAGCGAAATGCGATAAGTAATGTGAATTGCAGAATTCAGT
GAATCATCGAATCTTTGAACGCACCTTGCGCTCCTTGGTATTCCGAGGAGCATGCTTGTT
TGAGTGTCATGGTATTCTCAACCCTTCTGTTTCTTTT--------GAAGCAGTTGGGCTT
GGACTTGGAGGC--TTTGCTGGTGTCTGAGTAATTTATTACTCAGATGTGGGCTCCTCTG
AAATACATTAGCTTGAATAAAATCAAGTATGATTCAGCGTGATAATTGTCTACGTTGCTT
TGTCTTGGTGAA--TAAAAATTCTAGCTTCAAACCGTCCCTC--GGGACAA---TTTTTG
AAAATCTGACCTCAAATCAAGTAGGACTACCCGCTGAACTTAAGCATATCAATAAGCGGA
GGAAAAGAAACTAACAAGGATTCCCCTAGTAACTGCGAGTGAAGCGGGAAAAGCTCAAAT
TTAAAATCTGGCAGCTTTGGCTGTCCGAGTTGTAGTCTGGAGAAGCGTTTTCTGTGCTGG
ACCGTGTACAAGTCTCTTGGAATAGAGCGTCATAGAGGGTGAGAATCCCGTCTTTGACAC
GGACTGCCAGTGCTATGTGATGCGCTCTCAAAGAGTCGAGTTGTTTGGGAATGCAGCTCA
AAATGGGTGGTAAATTCCATCTAAAGCTAAATATTGGCGAGAGACCGATAGCGAACAAGT
ACCGTGAGGGAAAGATGAAAAGCACTTTGGAAAGAGAGTTAAACAGTACGTGAAATTGTT
GAAAGGGAAACGATTGAAGTCAGTCGCGTTGATCAGAACTCAGCCTGGCTTTTGCTTGGT
GCATTTTCTGATTGACGGGCCAGCATCAGTTTTGACCGCTGGATAAAGGTCTTAGGAATG
TGGCACCTTCGGGTGTGTTATAGCCTAGGGTTGTATACAGTGGTTGGGACTGAGGATCAC
AGCATGCCTTTACGGCCGGGGTTCGCCCACGTTCATGCTTAGGATGCTGGCGTAATGGCT
TTAAACGACCCGTCTTGAAACACGGACCAAGGAGTCTAACATGCCTGCGAGTGTTTGGGT
GGAAAACCCGAGCGCGTAATGAAAGTGAAAGTTGGGATCCCTGTCGTAGGGAGCACCGAC
GCCCGGACCAGACCTTCTGTGACGGTTCCGCGGTAGAGCATGTATGTTGGGACCCGAAAG
ATGGTGAACTATGCCTGAATAGGGTGAAGCCAGAGGAAACTCTGGTGGAGGCTCGTAGCG
ATTCTGACGTGCAAATCGATCGTCAAATTTGGGTATAGGGGCGAAAGACTAATCGAACCA
TCTAGTAGCTGGTTCCTGCCGAAGTTTCCCTCAGGATAGCAGAAACTCATGTCAGATTTA
TGTGGTAAAGCGAATGATTAGAGGCCTTGGGGTTGAAACAACCTTAACCTATTCTCAAAC
TTTAAATATGTAAGAACGAGCCGTCACTTGATTGGACCGCTCGGCGATTGAGAGTTTCTA
GTGGGCCATTTTTGGTAAGCAGAACTGGCGATGCGGGATGAACCGAACGCGAGGTTAAGG
TGCCGGAATACACGCTCATCAGACACCACAAAAGGTGTTAGTTCATCTAGACAGCAGGAC
GGTGGCCATGGAAGTCGGAATCCGCTAAGGACTGTGTAACAACTCACCTGCCGAATGAAC
TAGCCCTGAAAATGGATGGCGCTCAAGCGTGTTACCCATACCTCGCCGTCAGTGTTGAAG
TGACACACTGACGAGTAGGCAGGCGTGGAGG-----------------------------
------------------------------------------------------------
------------------------------------------------------------
------------------------------------------------------------
------------------------------------------------------------
------------------------------------------------------------
------------------------------------------------------------
------------------------------------------------------------
------------------------------------------------------------
------------------------------------------------------------
------------------------------------------------------------
------------------------------------------------------------
------------------------------------------------------------
------------------------------------------------------------
------------------------------------------------------------
------------------------------------------------------------
----------
>Sformosanum_TFRI_652
---------GAATGAAATTGAGTGGAGTTGTAGCTGGCCTTTCAACGGGCATGTGCACGC
CTTGCTTAATCCA-TCTCTACACCTCTGTGCACTTCTCATGGGTCGGGTTACGTCT--GG
AATATTGACGAGG--CCCTTCTCATGTGT--CTCATACACACTA---CTATGTTATAGAA
TGTT----TTTAATGCATG-AATGCATAT-AATACAACTTTCAGCAACGGATCTCTTGGC
TCTCGCATCGATGAAGAACGCAGCGAAATGCGATAAGTAATGTGAATTGCAGAATTCAGT
GAATCATCGAATCTTTGAACGCACCTTGCGCTCCTTGGTATTCCGAGGAGCATGCTTGTT
TGAGTGTCATGGTATTTTCAACCCTCTTGCAATTTTT-GTT-------GCAGATGGGCTT
GGACTTGGAGGC--TTTGCTGGCAGCCGAATTTATT----TTCAGCCATCGGCTCCTCTG
AAATGCATTAGCTTGAATGAGACCAAGCATGATTTAGCGTGATAAATGTCTACGTTGCTT
CATCTCGGTTGAAAAAAAAATTCTAGCTTCTAATCGTCTCTCTTGAGACAA---TATATG
A-----------------------------------------------------------
------------AACAAGGATTCCCCTAGTAACTGCGAGTGAAGCGGGAAAAGCTCAAAT
TTAAAATCTGGCAGCTTTGGCTGTCCGAGTTGTAGTCTGGAGAAGCGTTTTCTGTGCTGG
ACCGTGTACAAGTCTCTTGGAATAGAGCGTCATAGAGGGTGAGAATCCCGTCTTTGACAC
GGACTACCAGTGCTTTGTGATGCGCTCTCAAAGAGTCGAGTTGTTTGGGAATGCAGCTCA
AAATGGGTGGTAAATTCCATCTAAAGCTAAATATTGGCGAGAGACCGATAGCGAACAAGT
ACCGTGAGGGAAAGATGAAAAGCACTTTGGAAAGAGAGTTAAACAGTACGTGAAATTGCT
GAAAGGGAAACGCTTGAAGTCAGTCGCGTCGACCAGAACTCAGCCTGGCTTTTGCCTGGT
GTATTTTCTGGTAGACGGGCCAGCATCAGTTTTGACCGCTGGATAAAGGTCTTGGGAATG
TGGCACCTTCGGGTGTGTTATAGCCTAGGGTTGTATACAGTGGTTGGGACTGAGGATCTC
AGCATGCCTTTATGGTCGGGGTTCGCCCACGTTCATGCTTAGGATGCTGGCGTAATGGCT
TTAAACGACCCGTCTTGAAACACGGACCAAGGAGTCTAACATGCCTGCGAGTGTTTGGGT
GGAAAACCCGAGCGCGTAATGAAAGTGAAAGTTGGGATCCCTGTCGTGGGGAGCACCGAC
GCCCGGACCAGACCTTCTGTGACGGTTCCGCGGTAGAGCATGTATGTTGGGACCCGAAAG
ATGGTGAACTATGCCTGAATAGGGTGAAGCCAGAGGAAACTCTGGTGGAGGCTCGTAGCG
ATTCTGACGTGCAAATCGATCGTCAAATTTGGGTATAGGGGCGAAAGACTAATCGAACCA
TCTAGTAGCTGGTTCCTGCCGAAGTTTCCCTCAGGATAGCAGAAACTCATGTCAGATTTA
TGTGGTAAAGCGAATGATTAGAGGCCTTGGGGTTGAAACAACCTTAACCTATTCTCAAAC
TTTAAATATGTAAGA---------------------------------------------
------------------------------------------------------------
------------------------------------------------------------
------------------------------------------------------------
------------------------------------------------------------
------------------------------------------------------------
------------------------------------------------------------
------------------------------------------------------------
------------------------------------------------------------
------------------------------------------------------------
------------------------------------------------------------
------------------------------------------------------------
------------------------------------------------------------
------------------------------------------------------------
------------------------------------------------------------
------------------------------------------------------------
------------------------------------------------------------
------------------------------------------------------------
------------------------------------------------------------
------------------------------------------------------------
------------------------------------------------------------
----------
>Slacerum_X956
--------------------AGTGGGGTTGTCGCTGGCCTTTCAACGGGCATGTGCACAC
CTTGTTCAACCAT-CTC-TATACCACTGTGCACTTCTCATGGGTTAGGTTGCGTCT--GA
AATATTGACGGGA--CCTCTCCTGTGTTG-CCTTATACACACGC---TTATGTTTTAGAA
TGTC--AATACAATGCATG-AATGCATATAAATACAACTTTCAACAACGGATCTCTTGGC
TCTCGCATCGATGAAGAACGCAGCGAAATGCGATAAGTAATGTGAATTGCAGAATTCAGT
GAATCATCGAATCTTTGAACGCACCTTGCGCTCCTTGGTATTCCGAGGAGCATGCTTGTT
TGAGTGTCATGGTATTCTCAACCCTTCAGTGTTTTTT-ATT---AAGCACGGTTGGGCTT
GGACTTGGAGGC-TTTTGCTGGTGTTTAGATAATTTATTACTTGGACGTCGGCTCCTCTG
AAATGCATTAGCTTGAATGAAACCAAGCATGATTCAGCGTGATAATTGTCTA-GCTGCTT
CGTCTCGGTGAA---TAATATTCTAGCTTCAAACCGTCCCTT--GGGACAA---CTTCTG
AAAATCTGACCTCAAATCAAGTAGGACTACCCGCTGAACTTAAGCATATCAATAAGCGGA
GGAAAAGAAACTAACAAGGATTCCCCTAGTAACTGCGAGTGAAGCGGGAAAAGCTCAAAT
TTAAAATCTGGCAGCTTTGGCTGTCCGAGTTGTAGTCTGGAGAAGCGTTTTCTGTGCTGG
ACCGTGTACAAGTCTCTTGGAATAGAGCGTCATAGAGGGTGAGAATCCCGTCTTTGACAC
GGACTGCCAGTGCTATGTGATGTGCTCTCAAAGAGTCGAGTTGTTTGGGAATGCAGCTCA
AAATGGGTGGTAAATTCCATCTAAAGCTAAATATTGGCGAGAGACCGATAGCGAACAAGT
ACCGTGAGGGAAAGATGAAAAGCACTTTGGAAAGAGAGTTAAACAGTACGTGAAATTGTT
GAAAGGGAAACGATTGAAGTCAGTCGCGTTGACCAGAACTCAGCCTGGCTTTTGCTTGGT
GCATTTTCTGGTTGACGGGCCAGCATCAGTTTTGAYCGCTGGATAAAGGCCTTAGGAATG
TGGCATCTTCGGATGTGTTATAGCCTAGGGTTGTATACAGTGGTTGGGACTGAGGATCTC
AGCATGCCTTTACGGTCGGGGTTCGCCCACGTTCATGCTTAGGATGCTGGCGTAATGGCT
TTAAACGACCCGTCTTGAAACACGGACCAAGGAGTCTAACATGCCTGCGAGTGTTTGGGT
GGAAAACCCGAGCGCGTAATGAAAGTGAAAGTTGGGATCTCTGTCATGGAGAGCACCGAC
GCCCGGACCAGACCTTTTGTGACGGCTCCGCGGTAGAGCATGTATGTTGGGACCCGAAAG
ATGGTGAACTATGCCTGAATAGGGTGAAGCCAGAGGAAACTCTGGTGGAGGCTCGTAGCG
ATTCTGACGTGCAAATCGATCGTCAAATTTGGGTATAGGGGCGAAAGACTAATCGAACCA
TCTAGTAGCTGGTTCCTGCCGAAGTTTCCCTCAGGATAGCAGAAACTCATGTCAGATTTA
TGTGGTAAAGCGAATGATTAGAGGCCTTGGGGTTGAAACAACCTTAACCTATTCTCAAAC
TTTAAATATGTAAGAACGAGCCGTCACTTGATTGGACCGCTCGGCGATTGAGAGTTTCTA
GTGGGCCATTTTTGGTAAGCAGAACTGGCGATGCGGGATGAACCGAACGCGAGGTTAAGG
TGCCGGAATACACGCTCATCAGACACCACAAAAGGTGTTAGTTCATCTAGACAGCAGGAC
GGTGGCCATGGAAGTCGGAATCCGCTAAGGAGTGTGTAACAACTCACCTGCCGAATGAAC
TAGCCCTGAAAATGGATGGCGCTCAAGCGTGTTACCCATACCTCGCCGTCAGTGTTGAAG
TGACACACTGACGAGTAGGCAGGCGTGGAGG-----------------------------
------------------------------------------------------------
------------------------------------------------------------
------------------------------------------------------------
------------------------------------------------------------
------------------------------------------------------------
------------------------------------------------------------
------------------------------------------------------------
------------------------------------------------------------
------------------------------------------------------------
------------------------------------------------------------
------------------------------------------------------------
------------------------------------------------------------
------------------------------------------------------------
------------------------------------------------------------
------------------------------------------------------------
----------
>Smeridionale_MR284
ATCATTAATGAATGAAATTGGGTGAGGTTGTCGCTGGCCTTTCACCGGGCATGTGCACAC
CTCATTCAACCTC-TCT--ACACCTCTGTGCACTTCTCATGGGTTGGGCTGCGTCT--GA
AATATTGACATGG--CCCCTCTCATGTGT--TTTATACAAACTA--TACAAGTTTTAGAA
TGTC--TATACAATGTGTA-AAAGCATAT-AATACAACTTTCAACAACGGATCTCTTGGC
TCTCGCATCGATGAAGAACGCAGCGAAATGCGATAAGTAATGTGAATTGCAGAATTCAGT
GAATCATCGAATCTTTGAACGCACCTTGCGCTCCTTGGTATTCCGAGGAGCATGCTTGTT
TGAGTGTCATGGTATTCTCAACCCTCTCGCATTTTTT-ATT---AAATGTGGTTGGGCTT
GGACTTGGAGGC--TTTGCTGGTGTCTGAATATTTTTTTATTCGGACGTGGGCTCCTCTG
AAATGCATTAGCTTGAATAAATCCAAGCATGATCCAGTGTGATAATTGTCTACGCTGCCT
CATCTCGGAATT--AAAAAATTCTAGCTTCTAACTGTCCTTC--GGGACTT---ACTCTG
AACATCTGACCTCAAATCAAGTAGGACTACCCGCTGAACTTAAGCATATCAATAAGCGGA
GGAAAAGAAACTAACAAGGATTCCCCTAGTAACTGCGAGTGAAGCGGGAAAAGCTCAAAT
TTAAAATCTGGCAGCTTTGGCTGTCCGAGTTGTAGTCTGGAGAAGCGTTTTCTGTGCTGG
ACCGTGTACAAGTCTCTTGGAATAGAGCGTCATAGAGGGTGAGAATCCCGTCTTTGACAC
GGACTGCCAGTGCTTTGTGATGCGCTCTCAAAGAGTCGAGTTGTTTGGGAATGCAGCTCA
AAATGGGTGGTAAATTCCATCTAAAGCTAAATATTGGCGAGAGACCGATAGCGAACAAGT
ACCGTGAGGGAAAGATGAAAAGCACTTTGGAAAGAGAGTTAAACAGTACGTGAAATTGTT
GAAAGGGAAACGCTTGAAGTCAGTCGCGTGTGCTAGAACTCAGCCTGGTTTTTACTTGGT
GCATTTTCTAGTACACGGGCCAGCATCAATTTTGACCGCTGGATAAAGGCCTCAGGAATG
TGGCACCTTCGGGTGTGTTATAGCCTGGGGTTGTATACAGCGGTTGGGATTGAGGATCTC
AGCATGCCTTT-TGGCCGGGGTTCGCCCACGTTCATGCTTAGGATGCTGGCGTAATGGCT
TTAAACGACCCGTCTTGAAACACGGACCAAGGAGTCTAACATGCCTGCGAGTGTTTGGGT
GGAAAACCCGAGCGCGAAATGAAAGTGAAAGTTGGGATCCCTGTCGCGGGGAGCACCGAC
GCCCGGACCAGACCTTCTGTGACGGATCCGCGGTAGAGCATGTATGTTGGGACCCGAAAG
ATGGTGAACTATGCCTGAATAGGGTGAAGCCAGAGGAAACTCTGGTGGAGGCTCGTAGCG
ATTCTGACGTGCAAATCGATCGTCAAATTTGGGTATAGGGGCGAAAGACTAATCGAACCA
TCTAGTAGCTGGTTCCTGCCGAAGTTTCCCTCAGGATAGCAGAAACTCATGTCAGATTTA
TGTGGTAAAGCGAATGATTAGAGGCCTTGGGGTTGAAACAACCTTAACCTATTCTCAAAC
TTTAAATATGTAAGAACGAGCCGTCACTTGA-----------------------------
------------------------------------------------------------
------------------------------------------------------------
------------------------------------------------------------
------------------------------------------------------------
------------------------------------------------------------
-GATTGCGCTATCCTCATCATCGCCGCCGGTACTGGTGAATTCAAGGCCGGTATCTCCAA
GGATGGCCAGACACGTGAACACGCCCTCCTTGCCTTCACCCTCGGTGTCAGGCAGCTCAT
CGTCGCCATCAACAAGATGGATACCACCAGTGGAGCGAGGACCGTTACAACGAAATTGTT
AAGGAAACCTCCAACTTCATCAAGAAGGTCGGTTACAACCCCAAGTCCGTCGCTTTCGTC
CCCATCTCCGGCTGGCACGGCGACAACATGTTGGAGGAGTCCACCAACATGACCTGGTTC
AAGGGCTGGACCAAAGAGACCAAGGCCGGTGTCACCAAGGGCAAGACCCTCCTCGATGCC
ATCGATGCTATCGAGCCTCCCGTCCGTCCTTCCGACAAGCCTCTCCGTCTTCCTCTCCAG
GATGTTTACAAAATCGGTGGTATTGGCACGGTGCCCGTCGGTCGTGTCGAGACTGGTATC
ATCAAGGCCGGCATGGTTGTCACCTTCGCTCCTTCCAACGTGACCACTGAAGTCAAGTCT
GTCGAGATGCATCACGAGCAGCTCGAGCAGGGTAACCCCGGTGACAATGTCGGTTTCAAC
GTCAAGAACGTCTCCGTCAAGGATATCCGTCGTGGTAACGTCGCTTCTGACTCCAAGAAC
GACCCCGCCAAGGAGGCCGCGTCCTTCACCGCCCAGGTCATCATCCTCAACCACCCTGGT
CAGATCGGTGCCGGTTACGCTCCTGTCCTCGATTGCCACACCGCCCACATTGCTTGCAAG
TTCCAGGAGCTCGTCGAGAAGATCGATCGTCGTACCGGCAAGTCCATCGAGGCTGCGCCC
AAATTCGTCAAGTCCGGTGATGCTTGCATTGCTGTCCTCGTTCCCTC-AAACCCATGTGT
GTCGAAGAAT
>Sneonitidum_MCW371
ATCATTATTGAATGAAATTGAGTGGGGTTGTCGCTGGCCTTTCACCGGGCATGTGCACAC
CTCATTCAACCTC-TCT--ACACCTCTGTGCACTTCTCATGGGTTGGGCTGCGTCT--GA
AATATTGACAAGG--CCCCTCTCATGTGT--TTTATACAAACTA--TACAAGTTTTAGAA
TGTC--TATACAATGTGTA-AAAGCATAA-TATACAACTTTCAACAACGGATCTCTTGGC
TCTCGCATCGATGAAGAACGCAGCGAAATGCGATAAGTAATGTGAATTGCAGAATTCAGT
GAATCATCGAATCTTTGAACGCACCTTGCGCTCCTTGGTATTCCGAGGAGCATGCTTGTT
TGAGTGTCATGGTATTCTCAACCCTTCTGCATTTTTT-ATT---AAATGTGGTTGGGCTT
GGACTTGGAGGC--TTTGCTGGTGTCCGAATATTTTTTTATTCGGACGTGGGCTCCTCTG
AAATGCATTAGCTTGAATAAATCCAAGCATGATCCAGTGTGATAATTATCTATGCTGCTT
CATCTCGGAATA--ATAAAATTCTAGCTTCTAACCGTCCTTC--GGGACTT---ACTCTG
AACATCTGACCTCAAATCAAGTAGGACTACCCGCTGAACTTAAGCATATCAATAAGCGGA
GGAAAAGAAACTAACAAGGATTCCCCTAGTAACTGCGAGTGAAGCGGGAAAAGCTCAAAT
TTAAAATCTGGCAGCTTTGGTTGTCCGAGTTGTAGTCTGGAGAAGCGTTTTCTGTGCTGG
ACCGTGTACAAGTCTCTTGGAATAGAGCGTCATAGAGGGTGAGAATCCCGTCTTTGACAC
GGACTGCCAGTGCTTTGTGATGCGCTCTCAAAGAGTCGAGTTGTTTGGGAATGCAGCTCA
AAATGGGTGGTAAATTCCATCTAAAGCTAAATATTGGCGAGAGACCGATAGCGAACAAGT
ACCGTGAGGGAAAGATGAAAAGCACTTTGGAAAGAGAGTTAAACAGTACGTGAAATTGTT
GAAAGGGAAACGCTTGAAGTCAGTCGCGTGTGCTAGAACTCAGCCTGGTTTTTACTTGGT
GCATTTTCTAGTACACGGGCCAGCATCAATTTTGACCGCTGGATAAAGGCCTTAGGAATG
TGGCACCTTCGGGTGTGTTATAGCCTGGGGTTGTATACAGCGGTTGGGATTGAGGATCTC
AGCATGCCTTT-TGGCCGGGGTTCGCCCACGTTCATGCTTAGGATGCTGGCGTAATGGCT
TTAAACGACCCGTCTTGAAACACGGACCAAGGAGTCTAACATGCCTGCGAGTGTTTGGGT
GGAAAACCCGAGCGCGAAATGAAAGTGAAAGTTGGGATCCCTGTCGCGGGGAGCACCGAC
GCCCGGACCAGACCTTCTGTGACGGATCCGCGGTAGAGCATGTATGTTGGGACCCGAAAG
ATGGTGAACTATGCCTGAATAGGGTGAAGCCAGAGGAAACTCTGGTGGAGGCTCGTAGCG
ATTCTGACGTGCAAATCGATCGTCAAATTTGGGTATAGGGGCGAAAGACTAATCGAACCA
TCTAGTAGCTGGTTCCTGCCGAAGTTTCCCTCAGGATAGCAGAAACTCATGTCAGATTTA
TGTGGTAAAGCGAATGATTAGAGGCCTTGGGGTTGAAACAACCTTAACCTATTCTCAAAC
TTTAAATATGTAAGAACGAGCCGTCACTTGA-----------------------------
------------------------------------------------------------
------------------------------------------------------------
------------------------------------------------------------
------------------------------------------------------------
------------------------------------------------------------
---------TATCCTCATCATCGCCGCTGGTACTGGTGAATTCRAGGCTGGTATCTCCAA
GGATGGCCAGACCCGTGAACACGCCCTCCTTGCCTTCACCCTCGGTGTCAGGCAGCTCAT
CGTCGCCATCAACAAGATGGACACCACCAGTGGAGCGAGGACCGTTTCAACGAAATTGTC
AAGGAAACCTCCAACTTCATCAAGAAGGTCGGTTACAACCCCAAGTCCGTCGCTTTCGTC
CCTATTTCCGGCTGGCACGGCGACAACATGTTGGAGGAGTCCACCAACATGGGCTGGTTC
AAGGGCTGGACCAAGGAGACTAAGGCTGGCGTCACCAAGGGCAAGACTCTCCTCGATGCC
ATCGATGCCATCGAGCCTCCCGTCCGTCCTTCCGACAAGCCTCTCCGTCTTCCTCTCCAG
GATGTCTACAAAATCGGTGGTATTGGCACGGTGCCCGTCGGTCGTGTCGAGACTGGTATC
ATCAAGGCCGGCATGGTCGTCACCTTCGCTCCTACCAACGTGACCACTGAAGTCAAGTCC
GTCGAGATGCATCACGAGCAGCTCGAGCAGGGTAACCCCGGTGACAACGTCGGTTTCAAC
GTCAAGAACGTCTCCGTCAAGGATATCCGCCGTGGTAAYGTCGCTTCTGACTCCAAGAAC
GACCCCGCCAAGGAGGCCGCGTCCTTCACCGCCCAGGTCATCATCCTCAACCACCCTGGT
CAGATCGGTGCCGGTTACGCTCCCGTCCTCGATTGCCACACCGCCCACATTGCTTGCAAG
TTCCAGGAGCTCGTCGAGAAGATCGATCGTCGTACCGGCAAGTCCATYGAGGCCGCGCCC
AAGTTCGTCAAGTCCGGTGATGCTTGCATTGCTGTCCTCGTTCCCTCGAAGCCCATGTGT
GTCGAGGAGT
>Sochraceum_3144 
----TTAATGAATGAAATTGAGTGGGGTTGTAGCTGGCCTTTTACCGGGCATGTGCACAC
CTCATTCAACCAC-CTTCTATACCTCTGTGCACTTCTCATGAGTTGGGCTGCGTCT--GA
AATA-CGACAAAG--TCCGGCTTGTGTGC--TTTATACAAACAA--ATTATGTTATAGAA
TGTC--ACTATCATGCTTT-AAAGCATAT-AATACAACTTTCAACAACGGATCTCTTGGC
TCTCGCATCGATGAAGAACGCAGCGAAATGCGATAAGTAATGTGAATTGCAGAATTCAGT
GAATCATCGAATCTTTGAACGCACCTTGCGCTCCTTGGTATTCCGAGGAGCATGCTTGTT
TGAGTGTCATGGTCTTCTCAACCCTCCTGTCTTTTTT-ATT---AAAGGCAGCCGGGCTT
GGACTTGGAGGT--TTTGCAGGCGTCCGAATTTTT---AATTTGGAAGTCGGCTCCTCTG
AAATGCATTAGCTTGAATAGAACCAAGCATGATTCAGCGTGATAATTGTCTACGTTGCTT
CATCTCGGTGAA-TTTAATGTTCGAGCTTCTAACCGTCCCTC--GGGACAA---TCTCTG
AACATCTGACCTCAAATCAAGTAGGACTACCCGCTGAACTTAAGCATATCAATAAGCGGA
GGAAAAGAAACTAACAAGGATTCCCCTAGTAACTGCGAGTGAAGCGGGAAAAGCTCAAAT
TTAAAATCTGGCAGCTTTGGCTGTCCGAGTTGTAGTCTGGAGAAGCGTTTTCTGTGCTGG
ACCGTGTACAAGTCTCTTGGAATAGAGCGTCATAGAGGGTGAGAATCCCGTCTTTGACAC
GGACTGCCAGTGCTTTGTGATGCGCTCTCAAAGAGTCGAGTTGTTTGGGAATGCAGCTCA
AAATGGGTGGTAAATTCCATCTAAAGCTAAATATTGGCGAGAGACCGATAGCGAACAAGT
ACCGTGAGGGAAAGATGAAAAGCACTTTGGAAAGAGAGTTAAACAGTACGTGAAATTGTT
GAAAGGGAAACGATTGAAGTCAGTCGCGTCTTCTAGAACTCAGCCTGGCTTTTGCTTGGT
GCATTTTCTAGTTGACGGGCCAGCATCAGTTTCGACCGCTGGATAAAGGCTTTGGGAATG
TGGCACCCTCGGGTGTGTTATAGCCCAGAGTCACATACAGCGGTTGGGACTGAGGATCAC
AGCATGCCTTT-TGGCCGGGGTTCGCCCACGTTCATGCTTAGGATGCTGGCGTAATGGCT
TTAAACGACCCGTCTTGAAACACGGACCAAGGAGTCTAACATGCCTGCGAGTGTTTGGGT
GGTAAACCCGAGCGCGTAATGAAAGTGAAAGTTGGGATCCCTGTCGCGGGGAGCACCGAC
GCCCGGACCAGACCTTCTGTGACGGATCCGCGGTAGAGCATGTATGTTGGGACCCGAAAG
ATGGTGAACTATGCCTGAATAGGGTGAAGCCAGAGGAAACTCTGGTGGAGGCTCGTAGCG
ATTCTGACGTGCAAATCGATCGTCGAATTTGGGTATAGGGGCGAAAGACTAATCGAACCA
TCTAGTAGCTGGTTCCTGCCGAAGTTTCCCTCAGGATAGCAGAAACTCATGTCAGATTTA
TGTGGTAAAGCGAATGATTAGAGGCCTTGGGGTTGAAACAACCTTAACCTATTCTCAAAC
TTTAAATATGTAAGAACGAGCCGTCACTTGATTGGACCGCTCGGCGATTGAGAGTGTCTA
GTGGGCCATTTTTGGTAAGCAGAACTGGCGATGCGGGATGAACCGAACGCGAGGTTAAGG
TGCCGGAATATACGCTCATCAGACACCACAAAAGGTGTTAGTTCATCTAGACAGCAGGAC
GGTGGCCATGGAAGTCGGAATCCGCTAAGGAGTGTGTAACAACTCACCTGCCGAATGAAC
TAGCCCTGAAAATGGATGGCGCTCAAGCGTGTTACCCATACCTCGCCGTCAGTGTTGAAG
TGACACACTGACGAGTAGGCAGGCGTGGAGG-----------------------------
------------------------------------------------------------
------------------------------------------------------------
-------ATCAACAAGATGGACACCACTAGTGGAGTGAGGACCGTTACAACGAAATCGTC
AAGGAAACCTCCAACTTCATCAAGAAGGTCGGTTATAACCCCAAGGCCGTCGCTTTCGTC
CCCATCTCCGGCTGGCACGGTGACAACATGTTGGAGGAGTCGGTCAACATGACATGGTTC
AAGGGCTGGACCAAGGAGACCAAGGCCGGTGTCACCAAGGGCAAGACCCTCCTCGATGCC
ATCGATGCCATCGAGCCCCCCGTCCGTCCTTCCGACAAGCCCCTCCGTCTTCCTCTCCAG
GATGTCTACAAAATTGGTGGTATTGGCACGGTGCCCGTTGGTCGTGTCGAGACTGGTATC
ATCAAGGCCGGCATGGTTGTCACCTTCGCTCCTACAAACGTGACCACTGAAGTCAAGTCC
GTCGAAATGCATCACGAGCAGCTCGAGCAGGGCAACCCCGGTGACAACGTCGGTTTCAAC
GTGAAGAACGTATCCGTCAAGGATATCCGTCGTGGTAACGTCGCCTCCGACTCCAAGAAC
GACCCCGCCAAGGAGGCTGCCTCCTTCACCGCTCAGGTCATCATCCTCAACCACCCTGGT
CAGATCGGTGCCGGTTACGCCCCCGTCCTCGATTGCCACACCGCCCACATTGCTTGCAAG
TTCCAGGAGCTCATCGAGAAGATCGATCGTCGTACCGGCAAGTCCATCGAGGCCGCCCCC
AAGTTCGTCAAGTCCGGTGATGCCTGCATTGCTACCCTCGTTCCCTCCAAGCCCATGTGT
GTTGAGGAGT
>Spolycystidiferum_MCW419
ATCATTATTGAATTTAATGGAGTGGGGTTGTCGCTGGCCTTTGACCGGGCATGTGCACAC
CTTGCTCAACCAT-TAT-TAAACCACTGTGCACTTCTCATGGGTTGGGTTGCGTCT--GA
AATATTGACAAAG--TCCGGCCTGTGTGT-TTTTATACAAACGA--ATATGTTTATAGAA
TGTC----TACTGTGCATG-AATGCATAT-ATTACAACTTTCAACAACGGATCTCTTGGC
TCTCGCATCGATGAAGAACGCAGCGAAATGCGATAAGTAATGTGAATTGCAGAATTCAGT
GAATCATCGAATCTTTGAACGCACCTTGCGCTCCTTGGTATTCCGAGGAGCATGCTTGTT
TGAGTGTCATGGTATTCTCAATCCTGCTGTATTTTTT-ATT---AAATGCGGTTGGACTT
GGACTTGGAGGC--TTTGCTGGTGTCTGGGTATTTTTTTATTCGGACGCGGGCTCCTCTG
AAATGCATTAGCTTGAATAAAACCAAGCATGATTCAGCGTGATAATTGTCTACGTTGCTT
CATCTCGGTGAATAAAAAAATTCAGGCTTCTAATCGTCCTTA--GGGACAT---ACTCTG
AACATCTGACCTCAAATCAAGTAGGACTACCCGCTGAACTTAAGCATATCAATAAGCGGA
GGAAAAGAAACTAACAAGGATTCCCCTAGTAACTGCGAGTGAAGCGGGAAAAGCTCAAAT
TTAAAATCTGGCAGCTTTGGCTGTCCGAGTTGTAGTCTGGAGAAGCGTTTTCTGTGCTGG
ACCGTGTACAAGTCTCTTGGAATAGAGCGTCATAGAGGGTGAGAATCCCGTCTTTGACAC
GGACTGCCAGTGCTCTGTGATGCGCTCTCAAAGAGTCGAGTTGTTTGGGAATGCAGCTCA
AAATGGGTGGTAAATTCCATCTAAAGCTAAATATTGGCGAGAGACCGATAGCGAACAAGT
ACCGTGAGGGAAAGATGAAAAGCACTTTGGAAAGAGAGTTAAACAGTACGTGAAATTGTT
GAAAGGGAAACGATTGAAGTCAGTCGCGTTTGCTAGAACTCAGCCTTGATTTTTCTTGGT
GCATTTTCTAGTGAACGGGCCAGCATCAGTTTTGACCGCTGGATAAATTCTTCGGGAATG
TGGCACCCTCGGGTGTGTTATAGCCTGGAGTTGTATACGGTGGTTGGGACTGAGGATCTC
AGCATGCCTTTTTGGCCGGGGTTCGCCCACGTTCATGCTTAGGATGCTGGCGTAATGGCT
TTAAACGACCCGTCTTGAAACACGGACCAAGGAGTCTAACATGCCTGCGAGTGTTTGGGT
GGAAAACCCGAGCGCGCAATGAAAGTGAAAGTTGGGATCCCTGTCGCGGGGAGCACCGAC
GCCCGGACCAGACCTTCTGTGACGGTTCCGCGGTAGAGCATGTATGTTGGGACCCGAAAG
ATGGTGAACTATGCCTGAATAGGGTGAAGCCAGAGGAAACTCTGGTGGAGGCTCGTAGCG
ATTCTGACGTGCAAATCGATCGTCGAATTTGGGTATAGGGGCGAAAGACTAATCGAACCA
TCTAGTAGCTGGTTCCTGCCGAAGTTTCCCTCAGGATAGCAGAAACTCATGTCAGATTTA
TGTGGTAAAGCGAATGATTAGAGGCCTTGGGGTTGAAACAACCTTAACCTATTCTCAAAC
TTTAAATATGTAAGAACGAGCCGTCACTTGA-----------------------------
------------------------------------------------------------
------------------------------------------------------------
------------------------------------------------------------
------------------------------------------------------------
------------------------------------------------------------
-GATTGTGCTATCCTCATTATCGCCGCCGGTACTGGTGAGTTCGAGGCTGGTATCTCCAA
GGATGGCCAGACCCGTGAACACGCCCTCCTTGCCTACACCCTCGGTGTCAGGCAGCTCAT
CGTCGCCATCAACAAGATGGACACTACCAGTGGAGCGAGGACCGTTTCAACGAAATTGTT
AAGGAAACCTCCAACTTCATCAAGAAGGTCGGCTTCAACCCCAAGGCCGTCGCCTTCGTC
CCCATTTCCGGCTGGCACGGTGACAACATGTTGGAGGCGTCCACCAACATGCCTTGGTTC
AAGGGCTGGACTAAGGAGACCAAGGGTGGTGTTGTCAAGGGAAAGACTCTGCTCGATGCC
ATTGACGCCATCGAGTCCCCTGTCCGTCCCTCCGACAAGCCTCTCCGTCTTCCTCTCCAG
GATGTTTACAAAATTGGTGGTATTGGCACGGTGCCCGTCGGTCGTGTTGAGACCGGTGTC
ATCAAGCCTGGCATGATCGTCACCTTCGCCCCCACGAACGTGACCACTGAAGTCAAGTCC
GTCGAGATGCACCACGAGCAGCTCGAGCAGGGTAACCCCGGTGACAACGTCGGTTTCAAC
GTCAAGAACGTCTCCGTCAAAGATATCCGCCGTGGTAACGTCGCGTCTGACTCCAAGAAC
GACCCTGCCAAGGAGGCTGCGTCTTTCACCGCCCAGGTCATCATCCTTAACCACCCTGGT
CAGATCGGTGCCGGTTACGCCCCTGTTCTCGATTGCCACACCGCCCACATTGCTTGCAAG
TTCCAGGAGCTCGTCGAGAAGATCGATCGTCGTACTGGTAAGGTCATGGAGGCTTCCCCC
AAGTTCGTCAAGTCTGGCGATGCTTGCATTGCGGTCCTCGTCCCTTCGAAGCCCATGTGT
GTTGAGGAGT
>Spseudozilingianum_X11
---------------AATTGAGTGGGGTTGTAGCTGGCCTTTCAACGGGCATGTGCACAC
TTCGTTCAACCAC-CTC-TACACCTCTGTGCACTTCTCATGGGTTGGATTGCGTCT--GA
AATATTGACGGGA--TCCCTCTCGTGTGT--TTTATATACACAA---TTATGTTTAAGAA
TGTC--AATACAATGCGTA-AATGCATAT-AATACAACTTTCAACAACGGATCTCTTGGC
TCTCGCATCGATGAAGAACGCAGCGAAATGCGATAAGTAATGTGAATTGCAGAATTCAGT
GAATCATCGAATCTTTGAACGCACCTTGCGCTCCTTGGTATTCCGAGGAGCATGCTTGTT
TGAGTGTCATGGTATTCTCAACCCTTCAGTTTTATTT------ATAAAGCAGTTGGGCTT
GGACTTGGAGGC--TTTGCTGGTGTCTGGATAATTTATTATTCAGATGTGGGCTCCTCTG
AAATGCATTAGCTTGAATAAAATCAAGTATGATTCAGCGTGATAATTGTCTATGTTGCTT
CATCTTGGTAAA--TAAACATTCTAGCTTCAAACCGTCCCTT--GGGACAA---TTTTTG
AAAATCTGACCTCAAATCAAGTAGGACTACCCGCTGAACTTAAGCATATCAATAAGCGGA
GGAAAAGAAACTAACAAGGATTCCCCTAGTAACTGCGAGTGAAGCGGGAAAAGCTCAAAT
TTAAAATCTGGCAGCTTTGGCTGTCCGAGTTGTAGTCTGGAGAAGCGTTTTCTGTGCTGG
ACCGTGTACAAGTCTCTTGGAATAGAGCGTCATAGAGGGTGAGAATCCCGTCTTTGACAC
GGACTGCCAGTGCTATGTGATGCGCTCTCAAAGAGTCGAGTTGTTTGGGAATGCAGCTCA
AAATGGGTGGTAAATTCCATCTAAAGCTAAATATTGGCGAGAGACCGATAGCGAACAAGT
ACCGTGAGGGAAAGATGAAAAGCACTTTGGAAAGAGAGTTAAACAGTACGTGAAATTGTT
GAAAGGGAAACGATTGAAGTCAGTCGCGTTGATCAGAACTCAGCCTGGCTTTTGCTTGGT
GCATTTTCTGATTGACGGGCCAGCATCAGTTTTGACCGCTGGATAAAGGCCTTAGGAATG
TGGCACCTTCGGGTGTGTTATAGCCTAGGGTTGTATACAGTGGTTGGGACTGAGGATCAC
AGCATGCCTTTATGGCCGGGGTTCGCCCACGTTCATGCTTAGGATGCTGGCGTAATGGCT
TTAAACGACCCGTCTTGAAACACGGACCAAGGAGTCTAACATGCCTGCGAGTGTTTGGGT
GGAAAACCCGAGCGCGTAATGAAAGTGAAAGTTGGGATCCCTGTCGTGGGGAGCACCGAC
GCCCGGACCAGACCTTCTGTGACGGTTCCGCGGTAGAGCATGTATGTTGGGACCCGAAAG
ATGGTGAACTATGCCTGAATAGGGTGAAGCCAGAGGAAACTCTGGTGGAGGCTCGTAGCG
ATTCTGACGTGCAAATCGATCGTCAAATTTGGGTATAGGGGCGAAAGACTAATCGAACCA
TCTAGTAGCTGGTTCCTGCCGAAGTTTCCCTCAGGATAGCAGAAACTCATGTCAGATTTA
TGTGGTAAAGCGAATGATTAGAGGCCTTGGGGTTGAAACAACCTTAACCTATTCTCAAAC
TTTAAATATGTAAGAACGAGCCGTCACTTGATTGGACCGCTCGGCGATTGAGAGTTTCTA
GTGGGCCATTTTTGGTAAGCAGAACTGGCGATGCGGGATGAACCGAACGCGAGGTTAAGG
TGCCGGAATACACGCTCATCAGACACCACAAAAGGTGTTAGTTCATCTAGACAGCAGGAC
GGTGGCCATGGAAGTCGGAATCCGCTAAGGACTGTGTAACAACTCACCTGCCGAATGAAC
TAGCCCTGAAAATGGATGGCGCTCAAGCGTGTTACCCATACCTCGCCGTCAGTGTTGAAG
TGACACACTGACGAGTAGGCAGGCGTGGAGG-----------------------------
-GATTGTGCCATTCTCATCATTGCTGCCGGTACAGGTGAATTCGAGGCTGGTATCTCCAA
GGATGGCCAGACCCGTGAACACGCACTTCTTGCCTTCACCCTCGGTGTCAGGCAACTCAT
CGTCGCCATCAACAAGATGGACACTACCAGTGGAGCGAGGATCGTTACAACGAAATTGTT
AAGGAAACCTCCAGCTTCATCAAGAAGGTCGGTTACAACCCCAAGGCTGTTGCCTTCGTC
CCCATCTCCGGCTGGCACGGTGACAACATGTTGGAGGAGTCCGTCAACATGACCTGGTTC
AAGGGCTGGACAAAGGAGACCAAGGCCGGTGTCGTCAAGGGCAAGACTCTCCTCGATGCC
ATCGATGCCATTGAGACTCCCGTCCGGCCTCACGCCAAGCCCCTCCGTCTTCCTCTCCAG
GATGTCTACAAAATCGGTGGTATTGGCACAGTGCCCGTCGGTCGTGTCGAGACTGGTATC
ATCAAGGCCGGCATGGTTATCACCTTCGCTCCTGCCAACGTGACCACCGAAGTTAAGTCC
GTTGAGATGCATCACGAGCAGCTTGAGCAGGGTAACCCCGGTGACAACGTCGGCTTCAAC
GTCAAGAACGTCTCCGTCAAGGATATCCGCCGTGGTTACGTTGCTTCTGACTCCAAGAAC
GACCCCGCCAAGGAGGCCGCTTCGTTCACCGCTCAGGTCATCATCCTCAACCACCCTGGT
CAGATCGGTGCCGGTTACGCCCCCGTCCTCGATTGCCACACCGCCCACATTGCCTGCAAG
TTCCAGGAGCTTGTCGAGAAGATCGATCGTCGTACCGGAAAGTCCATCGAGGCCTCCCCC
AAGTATGTCAAGTCCGGTGATGCTTGCATTGCCGTGCTCGTCCCATCCAAGGCCATGTGT
GTTGAGGAGT
>Steccherinum_FD26
ATCATTAATGAATGAAATTGAGTGGGGTTGTAGCTGGCCTTTTACCGGGCATGTGCACAC
CTCATTCAACCAC-CTTCTATACCTCTGTGCACTTCTCATGAGTTGGGCCGCGTCT--GA
AATA-CGACAAAG--TCCGGCTCATGTGC--TTTATACAAACAA--ATTATGTTATAGAA
TGTC--ACTACCATGCTTT-AAAGCATAT-AATACAACTTTCAACAACGGATCTCTTGGC
TCTCGCATCGATGAAGAACGCAGCGAAATGCGATAAGTAATGTGAATTGCAGAATTCAGT
GAATCATCGAATCTTTGAACGCACCTTGCGCTCCTTGGTATTCCGAGGAGCATGCTTGTT
TGAGTGTCATGGTCTTCTCAACCCTTCTGTCTTTTTC-ATT---AAAGGCAGCTGGGCTT
GGACTTGGAGGT--CTTGCAGGCGTCCGAATTTTT---AATTCGGAAGTCAGCTCCTCTG
AAATGCATTAGCTTGAATAGAACCAAGCATGATTCAGCGTGATAATTGTCTACGTTGCTT
CATCTCGGTGAA-TTTAATGTTCAAGCTTCTAACCGTCCCTT--GGGACAA---TCTCTG
AACATCTGACCTCAAATCAAGTAGGACTACCCGCTGAACTTAAGCATATCAA--------
---------------------TCCCCTAGTAACTGCGAGTGAAGCGGGAAAAGCTCAAAT
TTAAAATCTGGCAGCTTTGGCTGTCCGAGTTGTAGTCTGGAGAAGCGTTTTCTGTGCTGG
ACCGTGTACAAGTCTCTTGGAATAGAGCGTCATAGAGGGTGAGAATCCCGTCTTTGACAC
GGACTGCCAGTGCTTTGTGATGCGCTCTCAAAGAGTCGAGTTGTTTGGGAATGCAGCTCA
AAATGGGTGGTAAATTCCATCTAAAGCTAAATATTGGCGAGAGACCGATAGCGAACAAGT
ACCGTGAGGGAAAGATGAAAAGCACTTTGGAAAGAGAGTTAAACAGTACGTGAAATTGTT
GAAAGGGAAACGATTGAAGTCAGTCGCGTCTTCTAGAACTCAGCCTGGCTTTTGCTTGGT
GCATTTTCTAGTTGACGGGCCAGCATCAGTTTCGACCGCTGGATAAAGGCTTTGGGAATG
TGGCACCCTCGGGTGTGTTATAGCCCAGAGTCACATACAGCGGTTGGGACTGAGGATCAC
AGCATGCCTTT-TGGCCGGGGTTCGCCCACGTTCATGCTTAGGATGCTGGCGTAATGGCT
TTAAACGACCCGTCTTGAAACACGGACCAAGGAGTCTAACATGCCTGCGAGTGTTTGGGT
GGTAAACCCGAGCGCGTAATGAAAGTGAAAGTTGGGATCCCTGTCGCGGGGAGCACCGAC
GCCCGGACCAGACCTTCTGTGACGGATCCGCGGTAGAGCATGTATGTTGGGACCCGAAAG
ATGGTGAACTATGCCTGAATAGGGTGAAGCCAGAGGAAACTCTGGTGGAGGCTCGTAGCG
ATTCTGACGTGCAAATCGATCGTCGAATTTGGGTATAGGGGCGAAAGACTAATCGAACCA
TCTAGTAGCTGGTTCCTGCCGAAGTTTCCCTCAGGATAGCAGAAACTCATGTCAGATTTA
TGTGGTAAAGCGAATGATTAGAGGCCTTGGGGTTGAAACAACCTTAACCTATTCTCAAAC
TTTAAATATGTAAGAACGAGCCGTCACTTGATTGGACCGCTCGGCGATTGAGAGTTTCTA
GTGGGCCATTTTTGGTAAGCAGAACTGGCGATGCGGGATGAACCGAACGCGAGGTTAAGG
TGCCGGAATATACGCTCATCAGACACCACAAAAGGTGTTAGTTCATCTAGACAGCAGGAC
GGTGGCCATGGAAGTCGGAATCCGCTAAGGAGTGTGTAACAACTCACCTGCCGAATGAAC
TAGCCCTGAAAATGGATGGCGCTCAAGCGTGTTACCCATACCTCGCCGTCAGTGTTGAAG
TGACACACTGACGAGTAGGCAGGCGTGGAGG-----------------------------
------------------------------------------------------------
------------------------------------------------------------
------------------------------------------------------------
------------------------------------------------------------
------------------------------------------------------------
------------------------------------------------------------
------------------------------------------------------------
------------------------------------------------------------
------------------------------------------------------------
------------------------------------------------------------
------------------------------------------------------------
------------------------------------------------------------
------------------------------------------------------------
------------------------------------------------------------
------------------------------------------------------------
----------
>Steccherinum_sp1_X1123
----------------ATTGAGTGGGGTTGTAGCTGGCCTTTCAYCGGGCATGTGCACAC
CTCATTCGACCAC-CTTCTACMCCTCTGTGCACTTCTCAYGAGTTGAATCGAGTCT--GA
AATAATGGCGAGG--TTCTTCTTGTGTGTTTTTAATACAAACAA------TGTTATAGAA
TGTC--ATTATCATGTGTA-AAAGCATAT-AATACAACTTTCAGCAACGGATCTCTTGGC
TCTCGCATCGATGAAGAACGCAGCGAAATGCGATAAGTAATGTGAATTGCAGAATTCAGT
GAATCATCGAATCTTTGAACGCACCTTGCGCTCCTTGGTATTCCGAGGAGCATGCTTGTT
TGAGTGTCATGGTATTCTCAACCCTCCTGTGTTTTTT-TCTAAAAGACGCAGTTGGGCTT
GGATGTGGAGGC--TTTGCTGGCATCT-------------TTTAGACACCGGCTCCTCTT
AAATGCATTAGCTTGAATAAAACCAAGCATGATTCAGCGTGATAATTGTCTACGTTGCTT
CATCTCGGTGAA-TACAAAGTTCTAGCTTCTAATCGTCTTTC--GAGACAA--TTTTCTG
AACATCTGACCTCAAATCAAGTAGGACTACCCGCTGAACTTAAGCATATCAATAAGCGGA
GGAAAAGAAACTAACAAGGATTCCCCTAGTAACTGCGAGTGAAGCGGGAAAAGCTCAAAT
TTAAAATCTGGCAGCTTTGGCTGTCCGAGTTGTAGTCTGGAGAAGCGTTTTCTGTGCTGG
ACCGTGTACAAGTCTCTTGGAATAGAGCGTCATAGAGGGTGAGAATCCCGTCTTTGACAC
GGACTGCCAGTGCTTTGTGATGCGCTCTCAAAGAGTCGAGTTGTTTGGGAATGCAGCTCA
AAATGGGTGGTAAATTCCATCTAAAGCTAAATATTGGCGAGAGACCGATAGCGAACAAGT
ACCGTGAGGGAAAGATGAAAAGCACTTTGGAAAGAGAGTTAAACAGTACGTGAAATTGCT
GAAAGGGAAACGCTTGAAGTCAGTCGCGTCTTCTAGAACTCAGCCTGGCTTTTGCTTGGT
GCATTTTCTAGTTGACGGGCCAGCATCAGTTTTGACTGCTGGAAAAAGGCTTTGGGAATG
TGGCACCCTCGGGTGTGTTATAGCCCAGAGTCATATACAGTGGTTGGGACTGAGGATCTC
AGCATGCCTTT-TGGCCGGGGTTCGCCCACGTTCATGCTTAGGATGCTGGCGTAATGGCT
TTAAACGACCCGTCTTGAAACACGGACCAAGGAGTCTAACATGCCTGCGAGTGTTTGGGT
GGAAAACCCGAGCGCGTAATGAAAGTGAAAGTTGGGATCCCTGTCGTGGGGAGCACCGAC
GCCCGGACCAGACCTTTTGTGACGGATCCGCGGTAGAGCATGTATGTTGGGACCCGAAAG
ATGGTGAACTATGCCTGAATAGGGTGAAGCCAGAGGAAACTCTGGTGGAGGCTCGTAGCG
ATTCTGACGTGCAAATCGATCGTCAAATTTGGGTATAGGGGCGAAAGACTAATCGAACCA
TCTAGTAGCTGGTTCCTGCCGAAGTTTCCCTCAGGATAGCAGAAACTCATGTCAGATTTA
TGTGGTAAAGCGAATGATTAGAGGCCTTGGGGTTGAAACAACCTTAACCTATTCTCAAAC
TTTAAATATGTAAGAACGAGCCGTCACTTGATTGGACCGCTCGGCGATTGAGAGTTTCTA
GTGGGCCATTTTTGGTAAGCAGAACTGGCGATGCGGGATGAACCGAACGCGAGGTTAAGG
TGCCGGAATACACGCTCATCAGACACCACAAAAGGTGTTAGTTCATCTAGACAGCAGGAC
GGTGGCCATGGAAGTCGGAATCCGCTAAGGAGTGTGTAACAACTCACCTGCCGAATGAAC
TAGCCCTGAAAATGGATGGCGCTCAAGCGTGTTACCCATACCTCGCCGTCAGTGTTGAAG
TGACACACTGACGAGTAGGCAGGCGTGGAGGAAGAACATGATCACTGGTACCTCCCAGGC
TGACTGCGCTATCCTCATCATCGCTGCCGGTACTGGTGAATTCGAGGCTGGTATCTCCAA
GGATGGTCAGACTCGTGAACACGCTCTTCTTGCCTTCACTCTCGGTGTCAGGCAGCTCAT
CGTCGCCATCAACAAGATGGATACCACTAGTGGAGCGAGGACCGTTTCAACGAAATCGTC
AAGGAAACCTCCAACTTCATCAAGAAGGTCGGTTACAACCCCAAGGCTGTCGCCTTCGTA
CCCATCTCCGGCTGGCACGGCGACAACATGTTGGAGGAGTCTACCAACATGCCCTGGTTC
AAGGGCTGGACCAAGGAGACCAAGGCCGGCGTTGTCAAGGGCAAGACTCTCCTCGATGCC
ATCGACGCCATCGAGCCCCCCGTCCGTCCGTCCGACAAGCCCCTCCGTCTTCCTCTCCAG
GATGTTTACAAAATTGGTGGTATCGGCACGGTGCCCGTCGGACGTGTCGAGACCGGTATT
ATCAAGGCTGGCATGGTTGTCACCTTCGCTCCTACGAACGTGACCACTGAAGTCAAGTCG
GTCGAGATGCACCACGAGCAGCTCGAGCAGGGCAACCCTGGTGACAACGTCGGTTTCAAC
GTCAAGAACGTCTCCGTCAAGGATATCCGCCGTGGTAACGTCGCTTCTGACTCCAAGAAC
GACCCCGCCAAGGAGGCAGCCTCCTTCACCGCCCAGGTCATCATCCTCAACCACCCTGGT
CAGATCGGTGCCGGCTACGCCCCCGTCCTCGATTGCCACACCGCCCACATTGCTTGCAAG
TTCCAAGAGCTCATCGAGAAGATCGATCGTCGTACCGGCAAGTCCATCGAGGCCTCCCCC
AAGTTCGTCAAGTCTGGTGATGCTTGCATTGCCACTCTCGTCCCCTCCAAGCCCATGTGC
GTTGAGGAGT
>Steccherinum_sp2_X928
ATCATTAATGAATGAAATTGAGTGGGGTTGTAGCTGGCCTTTCACYGGGCATGTGCACAC
CTCATTCAACCAC-CTTCTACACCTCTGTGCACTTCTCATAAGTTGAATCGAGTCT--GA
AATAATGGCGAGG--TTCTTCTTGTGTGTTTTCAATACAAACAA------TGTTATAGAA
TGTC--RTTATCATGTGTA-AAAGCATAT-AATACAACTTTCAGCAACGGATCTCTTGGC
TCTCGCATCGATGAAGAACGCAGCGAAATGCGATAAGTAATGTGAATTGCAGAATTCAGT
GAATCATCGAATCTTTGAACGCACCTTGCGCTCCTTGGTATTCCGAGGAGCATGCTTGTT
TGAGTGTCATGGTATTCTCAACCCTTCTGTGTTTTTT-TTC-AAAGACGCAGCTGGGCTT
GGATGTGGAGGC--TTTGCTGGCATCT-------------TTTAGACACCGGCTCCTCTT
AAATGCATTAGCTTGAATAAAACCAAGCATGATTCAGCGTGATAATTGTCTACGTTGCTT
CATCTCGGTGAA-TACAAAGTTCTAGCTTCTAATCGTCTTTC--GGGACAA--TTTTCTG
AACATCTGACCTCAAATCAAGTAGGACTACCCGCTGAACTTAAGCATATCAATAAGCGGA
GGAAAAGAAACTAACAAGGATTCCCCTAGTAACTGCGAGTGAAGCGGGAAAAGCTCAAAT
TTAAAATCTGGCAGCTTTGGCTGTCCGAGTTGTAGTCTGGAGAAGCGTTTTCTGTGCTGG
ACCGTGTACAAGTCTCTTGGAATAGAGCGTCATAGAGGGTGAGAATCCCGTCTTTGACAC
GGACTGCCAGTGCTTTGTGATGCGCTCTCAAAGAGTCGAGTTGTTTGGGAATGCAGCTCA
AAATGGGTGGTAAATTCCATCTAAAGCTAAATATTGGCGAGAGACCGATAGCGAACAAGT
ACCGTGAGGGAAAGATGAAAAGCACTTTGGAAAGAGAGTTAAACAGTACGTGAAATTGCT
GAAAGGGAAACGCTTGAAGTCAGTCGCGTCTTCTAGAACTCAGCCTGGCTTTTGCTTGGT
GCATTTTCTAGTTGACGGGCCAGCATCAGTTTTGACCGCTGGAAAAAGGCTTTGGGAATG
TGGCACCCTCGGGTGTGTTATAGCCCAGAGTCATATACAGTGGTTGGGACTGAGGATCTC
AGCATGCCTTT-TGGCCGGGGTTCGCCCACGTTCATGCTTAGGATGCTGGCGTAATGGCT
TTAAACGACCCGTCTTGAAACACGGACCAAGGAGTCTAACATGCCTGCGAGTGTTTGGGT
GGAAAACCCGAGCGCGTAATGAAAGTGAAAGTTGGGATCCCTGTCGTGGGGAGCACCGAC
GCCCGGACCAGACCTTTTGTGACGGATCCGCGGTAGAGCATGTATGTTGGGACCCGAAAG
ATGGTGAACTATGCCTGAATAGGGTGAAGCCAGAGGAAACTCTGGTGGAGGCTCGTAGCG
ATTCTGACGTGCAAATCGATCGTCAAATTTGGGTATAGGGGCGAAAGACTAATCGAACCA
TCTAGTAGCTGGTTCCTGCCGAAGTTTCCCTCAGGATAGCAGAAACTCATGTCAGATTTA
TGTGGTAAAGCGAATGATTAGAGGCCTTGGGGTTGAAACAACCTTAACCTATTCTCAAAC
TTTAAATATGTAAGAACGAGCCGTCACTTGATTGGACCGCTCGGCGATTGAGAGTTTCTA
GTGGGCCATTTTTGGTAAGCAGAACTGGCGATGCGGGATGAACCGAACGCGAGGTTAAGG
TGCCGGAATACACGCTCATCAGACACCACAAAAGGTGTTAGTTCATCTAGACAGCAGGAC
GGTGGCCATGGAAGTCGGAATCCGCTAAGGAGTGTGTAACAACTCACCTGCCGAATGAAC
TAGCCCTGAAAATGGATGGCGCTCAAGCGTGTTACCCATACCTCGCCGTCAGTGTTGAAG
TGACACACTGACGAGTAGGCAGGCGTGGAGG-----------------------------
------------------------------------------------------------
------------------------------------------------------------
------------------------------------------------------------
------------------------------------------------------------
------------------------------------------------------------
------------------------------------------------------------
------------------------------------------------------------
------------------------------------------------------------
------------------------------------------------------------
------------------------------------------------------------
------------------------------------------------------------
------------------------------------------------------------
------------------------------------------------------------
------------------------------------------------------------
------------------------------------------------------------
----------
>Steccherinum_sp3_X1359
ATCATTAATGAATGAAATTGAGTGGGGTTGTAGCTGGCCTTTCACCGGGCATGTGCACAC
CTCATTCGACCAC-CTTCTACACCTCTGTGCACTTCTCATGAGTTGGACCGCGTCT--GA
AATA-TGACAAAG--TCCGGCTCGTGTGT--TTTATACAAACGA--ACCATGTCATAGAA
TGTC--ACTACCATGCTTT-GAAGCATAT-AATACAACTTTCAACAACGGATCTCTTGGC
TCTCGCATCGATGAAGAACGCAGCGAAATGCGATAAGTAATGTGAATTGCAGAATTCAGT
GAATCATCGAATCTTTGAACGCACCTTGCGCTCCTTGGTATTCCGAGGAGCATGCTTGTT
TGAGTGTCATGGTCTTCTCAACCCCTCAGTCTTTTTC-ATT---GGAGGCTGTCGGGCTT
GGATGTGGAGGT--TTTGCAGGTGTCTGGATCTCTC--GATTCAGAAGTCGGCTCCTCTG
AAATGCATTAGCTTGAATAGTACCAAGCATGATTCAGCGTGATAATTGTCTACGTTGCTT
CATCTCGGTGAA-TTCAATGTTCGAGCTTCCAACCGTCCCTA--GGGACAA---CCTCTG
AACATCTGACCTCAAATCAAGTAGGACTACCCGCTGAACTTAAGCATATCAATAAGCGGA
GGAAAAGAAACTAACAAGGATTCCCCTAGTAACTGCGAGTGAAGCGGGAAAAGCTCAAAT
TTAAAATCTGGCAGCTTTGGCTGTCCGAGTTGTAGTCTGGAGAAGCGTTTTCTGTGCTGG
ACCGTGTACAAGTCTCTTGGAATAGAGCGTCATAGAGGGTGAGAATCCCGTCTTTGACAC
GGACTGCCAGTGCTCTGTGATGCGCTCTCAAAGAGTCGAGTTGTTTGGGAATGCAGCTCA
AAATGGGTGGTAAATTCCATCTAAAGCTAAATATTGGCGAGAGACCGATAGCGAACAAGT
ACCGTGAGGGAAAGATGAAAAGCACTTTGGAAAGAGAGTTAAACAGTACGTGAAATTGTT
GAAAGGGAAACGATTGAAGTCAGTCGCGTCTTCTAGAACTCAGCCTGGCTTTTGCTTGGT
GCATTTTCTAGTTGACGGGCCAGCATCAGTTTCGACCGCTGGATAAAGGCTTCGGGAATG
TGGCACCCTCGGGTGTGTTATAGCCCGGAGTCACATACAGCGGTTGGGACTGAGGATCAC
AGCATGCCTTT-TGGCCGGGGTTCGCCCACGTTCATGCTTAGGATGCTGGCGTAATGGCT
TTAAACGACCCGTCTTGAAACACGGACCAAGGAGTCTAACATGCCTGCGAGTGTTTGGGT
GGTAAACCCGAGCGCGTAATGAAAGTGAAAGTTGGGATCCCTGTCGTGGGGAGCACCGAC
GCCCGGACCAGACCTTCTGTGACGGATCCGCGGTAGAGCATGTATGTTGGGACCCGAAAG
ATGGTGAACTATGCCTGAATAGGGTGAAGCCAGAGGAAACTCTGGTGGAGGCTCGTAGCG
ATTCTGACGTGCAAATCGATCGTCGAATTTGGGTATAGGGGCGAAAGACTAATCGAACCA
TCTAGTAGCTGGTTCCTGCCGAAGTTTCCCTCAGGATAGCAGAAACTCATGTCAGATTTA
TGTGGTAAAGCGAATGATTAGAGGCCTTGGGGTTGAAACAACCTTAACCTATTCTCAAAC
TTTAAATATGTAAGAACGAGCCGTCACTTGATTGGACCGCTCGGCGATTGAGAGTTTCTA
GTGGGCCATTTTTGGTAAGCAGAACTGGCGATGCGGGATGAACCGAACGTGAGGTTAAGG
TGCCGGAATATACGCTCATCAGACACCACAAAAGGTGTTAGTTCATCTAGACAGCAGGAC
GGTGGCCATGGAAGTCGGAATCCGCTAAGGAGTGTGTAACAACTCACCTGCCGAATGAAC
TAGCCCTGAAAATGGATGGCGCTCAAGCGTATTACCCATACCTCACCGTCAGTGTTGAAG
TGACACACTGACGAGTAGGCAGGCGTGGAGG-----------------------------
----------------ATCATMGCCGCTGGTACTGGTGAATTCGAGGCTGGTATCTCCAA
GGATGGCCAGACCCGTGAACACGCTCTCCTCGCCTTCACTCTCGGTGTCAGGCAGCTCAT
CGTTGCCATCAACAAGATGGATACTACTAGTGGAGCGAGGATCGTTACAACGAAATTGTC
AAGGAAACATCCAACTTCATCAAGAAGGTCGGGTACAACCCCAAGTCCGTTCCTTTCGTC
CCCATCTCCGGCTGGCATGGTGACAACATGTTGGAGGAGTCCACCAACATGGGCTGGTTC
AAGGGCTGGACCAAGGAGACCAAGGCCGGTGTTTCTAAGGGCAAGACCCTCCTTGACGCC
ATCGACGCCATCGAACCCCCCGTCCGGCCTTCCGACAAGCCTCTCCGTCTTCCTCTTCAG
GATGTCTACAAAATTGGTGGTATTGGCACGGTGCCCGTCGGTCGTGTCGAGACCGGTATC
ATCAAGGCCGGCATGGTTGTCACCTTCGCTCCTACAAACGTGACCACCGAAGTCAAGTCC
GTCGAAATGCACCACGAGCAGCTTGAGCAGGGCAACCCCGGTGACAACGTTGGTTTCAAC
GTCAAGAACGTCTCTGTCAAGGATATCCGTCGCGGTAACGTCGCCTCCGACTCGAAGAAC
GACCCCGCCAAGGAGGCCGCTTCCTTCACCGCTCAGGTTATCATTCTTAATCACCCTGGT
CAGATCGGCGCCGGCTACGCTCCCGTTCTGGATTGCCACACTGCCCACATTGCTTGCAAG
TTCCAGGAGCTCATCGAGAAGATCGATCGTCGTACCGGCAAGTCTATTGAGGCCGCCCCC
AAGTTCGTCAAGTCTGGTGATGCCTGCATTGCTACCCTCGTTCCATCCAAGCCCATGTGT
GTTGAAGAGT
>Steccherinum_sp4_X1245
------------------TGAGTGGGGTTGTAGCTGGCCTTTTACCGGGCATGTGCACAC
CTCATTCAACCAC-CTTCTATACCTCTGTGCACTTCTCATGAGTTGGGCYGMGTCT--GA
AATA-TGACAAAG--TCCGGCTCATGTGC--TTTATACAAACAA--ATTATGTTATAGAA
TGTC--ATWACCATGCTTT-AAAGCATAT-AATACAACTTTCAACAACGGATCTCTTGGC
TCTCGCATCGATGAAGAACGCAGCGAAATGCGATAAGTAATGTGAATTGCAGAATTCAGT
GAATCATCGAATCTTTGAACGCACCTTGCGCTCCTTGGTATTCCGAGGAGCATGCTTGTT
TGAGTGTCATGGTCTTCTCAACCCTTCTGTCTTTTTT-GTT---AAAGGCAGCTGGGCTT
GGACTTGGAGGT--CTTGCCGGCGTCCGAATTTTG---AATTCAGAAGTCGGCTCCTCTG
AAATGCATTAGCTTGAATAGAACCAAGCATGATTCAGCGTGATAATTGTCTACGTTGCTT
CATCTCGGTGAA-TTTAATGTTCGAGCTTCTAACCGTCCCTC--GGGACAA---TATCTG
AACATCTGACCTCAAATCAAGTAGGACTACCCGCTGAACTTAAGCATATCAATAAGCGGA
GGAAAAGAAACTAACAAGGATTCCCCTAGTAACTGCGAGTGAAGCGGGAAAAGCTCAAAT
TTAAAATCTGGCAGCTTTGGCTGTCCGAGTTGTAGTCTGGAGAAGCGTTTTCTGTGCTGG
ACCGTGTACAAGTCTCTTGGAATAGAGCGTCATAGAGGGTGAGAATCCCGTCTTTGACAC
GGACTGCCAGTGCTTTGTGATGCGCTCTCAAAGAGTCGAGTTGTTTGGGAATGCAGCTCA
AAATGGGTGGTAAATTCCATCTAAAGCTAAATATTGGCGAGAGACCGATAGCGAACAAGT
ACCGTGAGGGAAAGATGAAAAGCACTTTGGAAAGAGAGTTAAACAGTACGTGAAATTGTT
GAAAGGGAAACGATTGAAGTCAGTCGCGTCTTCTAGAACTCAGCCTGGCTTTTGCTTGGT
GCATTTTCTAGTTGACGGGCCAGCATCAGTTTCGACCGCTGGATAAAGGCTTTGGGAATG
TGGCACCCTCGGGTGTGTTATAGCCCAGAGTCACATACAGCGGTTGGGACTGAGGATCAC
AGCATGCCTTT-TGGCCGGGGTTCGCCCACGTTCATGCTTAGGATGCTGGCGTAATGGCT
TTAAACGACCCGTCTTGAAACACGGACCAAGGAGTCTAACATGCCTGCGAGTGTTTGGGT
GGTAAACCCGAGCGCGTAATGAAAGTGAAAGTTGGGATCCCTGTCGCGGGGAGCACCGAC
GCCCGGACCAGACCTTCTGTGACGGATCCGCGGTAGAGCATGTATGTTGGGACCCGAAAG
ATGGTGAACTATGCCTGAATAGGGTGAAGCCAGAGGAAACTCTGGTGGAGGCTCGTAGCG
ATTCTGACGTGCAAATCGATCGTCGAATTTGGGTATAGGGGCGAAAGACTAATCGAACCA
TCTAGTAGCTGGTTCCTGCCGAANNNNNNNNNNNNNNNNNNNNNNNNNNNNNNNNNNNNN
NNNNNNNNNNNNNNNNNNNNNNNNNNNNNNNNNNNNNNNNNNNNNNNNNNNNNNNNNNNN
NNNNNNNNNNNNNNNNNNNNNNNNNNNNNNN-----------------------------
------------------------------------------------------------
------------------------------------------------------------
------------------------------------------------------------
------------------------------------------------------------
------------------------------------------------------------
------------------------------------------------------------
------------------------------------------------------------
------------------------------------------------------------
------------------------------------------------------------
------------------------------------------------------------
------------------------------------------------------------
------------------------------------------------------------
------------------------------------------------------------
------------------------------------------------------------
------------------------------------------------------------
------------------------------------------------------------
------------------------------------------------------------
------------------------------------------------------------
------------------------------------------------------------
------------------------------------------------------------
----------
>Stenue_5356
----------AATGAAATTGAGTGGGGTTGTAGCTGGCCTTTCATCAGGCATGTGCACAC
CTCATTCGACCAC-CTTCTACACCTCTGTGCACTTCTCATGGGTTGGGTCAAGTCT--GA
AATATTGATGAAG--CCCTTCTCGTGTGT--TTTATACAAACAA---TCATGTTATAGAA
TGTC--ATTATCATGTGTA-AAAGCATAT-AATACAACTTTCAGCAACGGATCTCTTGGC
TCTCGCATCGATGAAGAACGCAGCGAAATGCGATAAGTAATGTGAATTGCAGAATTCAGT
GAATCATCGAATCTTTGAACGCACCTTGCGCTCCTTGGTATTCCGAGGAGCATGCTTGTT
TGAGTGTCATGGTATTCTCAACCCTTCTGTATTTTTT-TTAAAAAAAGGCAGCTGGGCTT
GGACTTGGAGGC-TTTTGCTGGTGATTGAATTTTTA----TTCAAGCATCAGCTCCTCTG
AAATGCATYAGCTTGAATAGAACCAAGTATGATTCAACGTGATAATTGTCTACGTTGCTT
CATCTCGGTGAA-AAAAATATTCTAGCTTCCAACTGTCCTTT--GGGACAA---TCTCTG
AACATCTGACCTCAAATCAAGTAGgACTACCCGCTGAACTTAAGCATATCAATAAGCGGA
GGAAAAGAAACTAACAAGGATTCCCCTAGTAACTGCGAGTGAAGCGGGAAAAGCTCAAAT
TTAAAATCTGGCAGCTTTGGTTGTCCGAGTTGTAGTCTGGAGAAGCGTTTTCTGTGCTGG
ACCGTGTACAAGTCTCTTGGAATAGAGCGTCATAGAGGGTGAGAATCCCGTCTTTGACAC
GGACTGCCAGTGCTTTGTGATGCGCTCTCAAAGAGTCGAGTTGTTTGGGAATGCAGCTCA
AAATGGGTGGTAAATTCCATCTAAAGCTAAATATTGGCGAGAGACCGATAGCGAACAAGT
ACCGTGAGGGAAAGATGAAAAGCACTTTGGAAAGAGAGTTAAACAGTACGTGAAATTGCT
GAAAGGGAAACGCTTGAAGTCAGTCGCGTTGACCAGAACTCAGCCTGGCTTTTGCTTGGT
GCATTTTCTGGTTGACGGGCCAGCATCGGTTTTGACCGCTGGATAAAGGCCTTGGGAATG
TGGCACCTTCGGGTGTGTTATAGCCCAGGGTTGTATACAGTGGTTGGGACTGAGGATCTC
AGCATGCCTTTATGGTCGGGGTTCGCCCACGTTCATGCTTAGGATGCTGGCGTAATGGCT
TTAAACGACCCGTCTTGAAACACGGACCAAGGAGTCTAACATGCCTGCGAGTGTTTGGGT
GGAAAACCCGAGCGCGTAATGAAAGTGAAAGTTGGGATCCCTGTCGTGGGGAGCACCGAC
GCCCGGACCAGACCTTCTGTGACGGATCCGCGGTAGAGCATGTATGTTGGGACCCGAAAG
ATGGTGAACTATGCCTGAATAGGGTGAAGCCAGAGGAAACTCTGGTGGAGGCTCGTAGCG
ATTCTGACGTGCAAATCGATCGTCAAATTTGGGTATAGGGGCGAAAGACTAATCGAACCA
TCTAGTAGCTGGTTCCTGCCGAAGTTTCCCTCAGGATAGCAGAAACTCATGTCAGATTTA
TGTGGTAAAGCGAATGATTAGAGGCCTTGGGGTTGAAACAACCTTAACCTATTCTCAAAC
TTTAAATATGTAAGAACGAGCCGTCACTTGATTGGACCGCTCGGCGATTGAGAGTTTCTA
GTGGGCCATTTTTGGTAAGCAGAACTGGCGATGCGGGATGAACCGAACGCGAGGTTAAGG
TGCCGGAATACACGCTCATCAGACACCACAAAAGGTGTTAGTTCATCTAGACAGCAGGAC
GGTGGCCATGGAAGTCGGAACCCGCTAAGGAGTGTGTAACAACTCACCTGCCGAATGAAC
TAGCCCTGAAAATGGATGGCGCTCAAGCGTGTTACCCATACCTCGCCGTCAGTGTTGAAG
TGACACACTGACGAGTAGGCAGGCGTGGAGGAAGAACATGATCACTGGTACCTCCCAGGC
CGATTGCGCTATTCTCATCATTGCCGCTGGTACTGGTGAATTCGAGGCTGGTATTTCTAA
GGATGGCCAGACCCGTGAACACGCTCTCCTTGCCTTCACCCTCGGTGTCAGGCAGCTCAT
CGTCGCCATTAACAAGATGGACACCACCAGTGGAGCGAGGACCGTTACAACGAAATTGTC
AAGGAAACCTCCAACTTCATCAAGAAGGTCGGCTACAACCCCAAGGCTGTCGCCTTCGTC
CCCATCTCCGGCTGGCACGGTGACAACATGTTGGAGGAGTCTACCAACATGGGCTGGTTC
AAGGGCTGGACCAAGGAGACCAAGGCTGGTGTCGTCAAGGGCAAGACCCTCCTCGATGCT
ATTGATGCTATCGAGCCCCCCGTTCGTCCCTCCGACAAGCCTCTCCGTCTTCCTCTCCAG
GATGTCTACAAAATTGGTGGTATCGGCACGGTGCCCGTCGGTCGTGTCGAGACCGGTATC
ATCAAGGCCGGCATGGTTGTCACCTTCGCTCCTACCAACGTGACTACTGAAGTCAAGTCC
GTCGAAATGCATCACGAGCAGCTCGAGCAGGGCAACCCTGGTGATAACGTCGGTTTCAAC
GTCAAGAACGTCTCCGTYAAGGATATCCGCCGTGGTAACGTCGCTTCTGACTCCAAGAAC
GACCCCGCCAAGGAGGCCGCGTCGTTCACCGCTCAGGTCATCATCCTCAACCACCCTGGT
CAAATTGGTGCCGGCTACGCTCCTGTCCTCGATTGCCACACCGCCCACATTGCTTGCAAG
TTCCAGGAACTTGTTGAGAAGATCGATCGTCGTACCGGCAAATCCATCGAGGCTTCCCCC
AAGTTCGTTAAGTCTGGTGATGCTTGCATTGCCGTCCTCGTCCCCTCCAAGCCCATGTGC
GTTGAGGAGT
>Stenuispinum_LE231603
ATCATTAATGAATGAAATTGAGTGGGGTTGTAGCTGGCCTGTTACCGGGCATGTGCACAC
CTCNCTCAACCAC-CTTCTCTACCTCTGTGCACTTCTCATGGGTTGGGCTGCGTCT--GA
AATA-CGACAAAG--TCNGGCTCATGTGC--TTTATACAAACAA--CATATGTCATAGAA
TGTC--ACTATCATGCTTT-AAAGCATAT-AATACAACTTTCAACAACGGATCTCTTGGC
TCTCGCATCGATGAAGAACGCAGCGAAATGCGATAAGTAATGTGAATTGCAGAATTCAGT
GAATCATCGAATCTTTGAACGCACCTTGCGCTCCTTGGTATTCCGAGGAGCATGCTTGTT
TGAGTGTCATGGTCTTCTCAACCCTCCAGTTTTTTGTTATC---AAAGGCTGTTGGGCTT
GGATGTGGAGGT--TCTGCGGGCATCTGAATTTTT---GGTTCAGGAGTCGGCTCCTCTG
AAATGCATTAGCTTGAATAGAACCAAGCATGATTCAGCGTGATAATTGTCTACGTTGCTT
CGTCTCGGTGAA-CTTAATGTTCTAGCTTCTAACTGTCCCTC--AGGACAA---TCTCTG
AACATCTGACCTCAAATCAAGTAGGACTACCCGCTGAACTTAAGCATATCAATAAGCGGA
GGAAAAGAAACTAACAAGGATTCCCCTAGTAACTGCGAGTGAAGCGGGAAAAGCTCAAAT
TTAAAATCTGGCAGCTTTGGCTGTCCGAGTTGTAGTCTGGAGAAGTGTTTTCCGTGCTGG
ACCGTGTACAAGTCTCTTGGAATAGAGCGTCATAGAGGGTGAGAATCCCGTCTTTGACAC
GGACTGCCAGTGCTCTGTGATGCGCTCTCAAAGAGTCGAGTTGTTTGGGAATGCAGCTCA
AAATGGGTGGTAAATTCCATCTAAAGCTAAATATTGGCGAGAGACCGATAGCGAACAAGT
ACCGTGAGGGAAAGATGAAAAGCACTTTGGAAAGAGAGTTAAACAGTACGTGAAATTGTT
GAAAGGGAAACGATTGAAGTCAGTCGCGTCTTCTAGAACTCAGCCTGGCTCTTGCTTGGT
GCATTTTCTAGTTGACGGGCCAGCATCAGTTTCGACCGCTGGATAAAGGCTTTGGGAATG
TGGCACCCTCGGGTGTGTTATAGCCCAGAGTCACATACAGCGGTTGGGACTGAGGATCAC
AGCATGCCTTT-TGGCCGGGGTTCGCCCACGTTCATGCTTAGGATGCTGGCGTAATGGCT
TTAAACGACCCGTCTTGAAACACGGACCAAGGAGTCTAACATGCCTGCGAGTGTTTGGGT
GGTAAACCCGAGCGCGTAATGAAAGTGAAAGTTGGGATCCCTGTCGTGGGGAGCACCGAC
GCCCGGACCAGACCTTCTGTGACGGATCCGCGGTAGAGCATGTATGTTGGGACCCGAAAG
ATGGTGAACTATGCCTGAATAGGGTGAAGCCAGAGGAAACTCTGGTGGAGGCTCGTAGCG
ATTCTGACGTGCAAATCGATCGTCGAATTTGGGTATAGGGGCGAAAGACTAATCGAACCA
TCTAGTAGCTGGTTCCTGCCGAAGTTTCCCTCAGGATAGCAGAAACTCATGTCAGATTTA
TGTGGTAAAGCGAATGATTAGAGGCCTTGGGGTTGAAACAACCTTAACCTATTCTCAAAC
TTTAAATATGTAAGAACGAGCCGTCACTTGATTGGACCGCTCGGCGATTGAGAGTTTCTA
GTGGGCCATTTTTGGTAAGCAGAACTGGCGATGCGGGATGAACCGAACGTGAGGTTAAGG
TGCCGGAATATACGCTCATCAGACACCACAAAAGGTGTTAGTTCATCTAGACAGCAGGAC
GGTGGCCATGGAAGTCGGAATCCGCTAAGGAGTGTGTAACAACTCACCTGCCGAATGAAC
TAGCCCTGAAAATGGATGGCGCTCAAGCGTATTACCCATACCTCACCGTC----------
-------------------------------AAGAACATGATCACCGGTACCTCCCAGGC
TGATTGCGCTATCCTCATCATCGCCGCTGGTACTGGTGAATTCGAGGCCGGTATCTCCAA
GGATGGCCAGACCCGTGAACACGCTCTCCTTGCCTTCACTCTCGGTGTCAGGCAGCTCAT
CGTCGCCATCAACAAGATGGATACCACCAGTGGAGTGAGGAGCGTTTCAACGAAATCGTC
AAAGAAACGTCCAACTTCATCAAGAAGGTCGGTTACAACCCCAAGTCTGTCGCCTTNGTC
CCTATTTCCGGCTGGCACGGTGACAACATGTTGGAGGAGTCAGCCAACATGCCATGGTTC
AAGGGCTGGACCAAGGAGACCAAGGCCGGTGTCGTCAAGGGCAAGACCCTCCTCGATGCT
ATCGATGCCATTGAGCCCCCGGTCCGTCCTTCCGACAAGCCCCTCCGTCTTCCTCTCCAG
GATGTCTACA--------------------------------------------------
------------------------------------------------------------
------------------------------------------------------------
------------------------------------------------------------
------------------------------------------------------------
------------------------------------------------------------
------------------------------------------------------------
------------------------------------------------------------
----------
>Sundigerum_MCW_426_13
ATCATTAATGAATGAAATTGAGTGGGGTTGTAGCTGGCCTTTCACGGGGCATGTGCACAC
CTCATTCAACCAC-CTTCTACACCTCTGTGCACTTCTCATGGGTCGGGTCGCGTCT--GA
AACA-CGGCGAAG--CCTGGCCTGTGTGTCTTTCATACAAACAA----CTTGTCATAGAA
TGTC--ACTATCATGCTTT-AAAGCATAT-AATACAACTTTCAACAACGGATCTCTTGGC
TCTCGCATCGATGAAGAACGCAGCGAAATGCGATAAGTAATGTGAATTGCAGAATTCAGT
GAATCATCGAATCTTTGAACGCACCTTGCGCTCCTTGGTATTCCGAGGAGCATGCTTGTT
TGAGTGTCATGGTCTTCTCAACCCCTTTGTGTTTTTA-ATC---GAACGCAACCGGGCTT
GGACTTGGAGGC-TTTTGCGGGCTTCGGGACCTTCC--GGTCCAGGAGCCGGCTCCTCTG
AAATGCATTAGCTTGAACAGAACCAAGCATGATTCAACGTGATAATTGTCTACGTTGCTT
CATCTCGGTGAACTTCAATGTTTGGGCTTCCAACCGTCCTCC--GGGACAC---TATCTG
AACATCTGACCTCAAATCAAGTAGGACTACCCGCTGAACTTAAGCATATCAATAAGCGGA
GGAAAAGAAACTAACAAGGATTCCCCTAGTAACTGCGAGTGAAGCGGGAAAAGCTCAAAT
TTAAAATCTGGCAGCTTTGGCTGTCCGAGTTGTAGTCTGGAGAAGCGTTTTCTGTGCTGG
ACCGTGTACAAGTCTCTTGGAATAGAGCGTCATAGAGGGTGAGAATCCCGTCTTTGACAC
GGACTGCCAGTGCTCTGTGATGCGCTCTCAAAGAGTCGAGTTGTTTGGGAATGCAGCTCA
AAATGGGTGGTAAATTCCATCTAAAGCTAAATATTGGCGAGAGACCGATAGCGAACAAGT
ACCGTGAGGGAAAGATGAAAAGCACTTTGGAAAGAGAGTTAAACAGTACGTGAAATTGTT
GAAAGGGAAACGATTGAAGTCAGTCGCGTCTTCTAGAACTCAGCCTGGCTCTTGCTTGGT
GCATTTTCTAGCTGACGGGCCAGCATCAGTTTCGACCGCTGGATAAAGGCTTCGGGAATG
TGGCACCTTCGGGTGTGTTATAGCCTGAAGTCACATACAGCGGTTGGGACTGAGGATCAC
AGCATGCCTTT-TGGCCGGGGTTCGCCCACGTTCATGCTTAGGATGCTGGCGTAATGGCT
TTAAACGACCCGTCTTGAAACACGGACCAAGGAGTCTAACATGCCTGCGAGTGTTTGGGT
GGTAAACCCGAGCGCGTAATGAAAGTGAAAGTTGGGATCCCTGTCGCGGGGAGCACCGAC
GCCCGGACCAGACCTTCTGTGACGGATCCGCGGTAGAGCATGTATGTTGGGACCCGAAAG
ATGGTGAACTATGCCTGAATAGGGTGAAGCCAGAGGAAACTCTGGTGGAGGCTCGTAGCG
ATTCTGACGTGCAAATCGATCGTCGAATTTGGGTATAGGGGCGAAAGACTAATCGAACCA
TCTAGTAGCTGGTTCCTGCCGAAGTTTCCCTCAGGATAGCAGAAACTCATGTCAGATTTA
TGTGGTAAAGCGAATGATTAGAGGCCTTGGGGTTGAAACAACCTTAACCTATTCTCAAAC
TTTAAATATGTAAGAACGAGCCGTCACTTGA-----------------------------
------------------------------------------------------------
------------------------------------------------------------
------------------------------------------------------------
------------------------------------------------------------
------------------------------------------------------------
----TGCGCTATCCTCATCATCACCGCCGGAACTGGTGAATTCAAGGCCGGTATCTCCAA
GGATGGTCAGACCCGTGAACACGCCCTCCTTGCCTTCACTCTCGGTGTCAGGCAGCTCAT
CGTTGCCATCAACAAGATGGACACCACCAGTGGAGCGAGGATCGTTACAACGAAATCGTC
AAGGAAACCTCCAACTTCATCAAGAAGGTCGGTTACAACCCCAAGACTGTCGCCTTCGTC
CCCATCTCTGGCTGGCACGGCGACAACATGTTGGAGGAGTCCACCAACATGCCATGGTTC
AAGGGCTGGACCAAGGAGACCAAGGCTGGTGTCACCAAGGGCAAGACCCTCCTCGATGCC
ATCGATGCCATCGAGCCCCCAGTTCGTCCCTCCGACAAGCCTCTCCGTCTCCCCCTCCAG
GACGTGTACAAGATCGGTGGTATCGGCACGGTGCCCGTTGGTCGTGTCGAGACTGGTATC
ATCAAGGCCGGCATGGTTGTCACCTTCGCTCCTACGAACGTGACCACTGAAGTCAAGTCC
GTCGAAATGCATCACGAGCAGCTCGAGCAGGGCAACCCTGGTGACAACGTCGGTTTCAAC
GTCAAGAACGTCTCTGTCAAGGATATTCGCCGTGGTAACGTCGCTTCCGACTCCAAGAAC
GACCCAGCCAAGGAGGCCGCTTCGTTCACCGCTCAGGTCATCATCCTCAACCACCCTGGT
CAGATCGGTGCCGGTTACGCCCCCGTCCTCGATTGCCACACCGCCCACATTGCTTGCAAG
TTCCAGGAGCTCATCGAGAAGATCGATCGTCGTACCGGCAAGTCTATCGAGGCCTCCCCC
AAGTTCGTCAAGTCCGGTGATGCATGCATTGCTACCCTCGTCCCCTCCAAGCCCATGTGT
GTTGAGGAAT
>S_amapaense_M245
ATCATTATCGAATGAAATTGAGTGGGGTTGTAGCTGGCCTTTCACTGGGCATGTGCACAT
CTCATTCGTCCTTCTTACTACACCTTTGTGCACTTCTCATGGGTCTAGTTGTATCT--GA
AATAATGTTGAAA--CCTGGCTCATGTGT-TTTCACATGCGTATC-GTTATGTCAAAGAA
TGTC----TATGACGCATG-AATGCATAT-AATACAACTTTCAGCAACGGATCTCTTGGC
TCTCGCATCGATGAAGAACGCAGCGAAATGCGATAAGTAATGTGAATTGCAGAATTCAGT
GAATCATCGAATCTTTGAACGCACCTTGCGCTCCTTGGTATTCCGAGGAGCATGCTTGTT
TGAGTGTCATGGTATTCTCAACTCTTCTGTGTTCTTTTTTTAAAGAACATGGTTGAGTTT
GGACTTGGAGGT--TTCTATTGCCAGTTGAGTCTGA--TCNTCAGGCACTGGCTCCTCTA
AAATGCATTAGCTTGGGTGTAACCAAGTGCAATTCAGTGTGATAATTGTCTATGCTGTCT
TGTCCTGGTAC-TTGAAAACATCTGACTTTGAATTGTCTTCT--GAGACAG-CGTCTTTG
AACATCTGACCTCAAATCAAGTAGGACTACCCGCTGAACTTAAGCATATCAATAAGCGGA
GGAA-----------------------AGTAACTGCGAGTGAAGCGGGAAAAGCTCAAAT
TTAAAATCTGGCAGCTTTGGCTGTCCGAGTTGTAGTCTGGAGAAGTGTTTTCTGTGCTGG
ACCATGTACAAGTCTCTTGGAAtAGAGCGTCATAGAGGGTGAGAATCCCGTCTTTGACAT
GGACTGCCAGTGCTCTGTGATGCGCTCTCAAAGAGTCGAGTTGTTTGGGAATGCAGCTCA
AAATGGGTGGTAAATTCCATCTAAAGCTAAATATTGGCGAGAGACCGATAGCGAACAAGT
ACCGTGAGGGAAAGATGAAAAGCACTTTGGAAAGAGAGTTAAACAGTACGTGAAATTGCT
GAAAGGGAAACGCTTGAAGTCAGTCGCGTTAGCTAGAACTCAGTCTGGCTTTTGCCTGAT
GCATTTTCTAGTTGACGGGCCAGCATCAGTTTTGACTGCTGGACAAAGGCCATGGAAATG
TGGCACCTCCGGGTGTGTTATAGTCCAGGGTTGTATACAGTGGTTGGGACTGAGGATCTC
AGCATGCCTTTATGGTCGGGGTTTGCCCACGTTCATGCTTAGGATGCTGGCATAATGGCT
TTAAACGACCCGTCTTGAAACACGGACCAAGGAGTCTAACATGCCTGCGAGTGTTTGGGT
GGAAAACCCGAGCGCGCAATGAAAGTGAAAGTTGGGATCTCTGTCGTGGAGAGCACCGAC
GCCCGGACCAGACCTTCTGTGACGGATCCGCGGTAGAGCATGTATGTTGGGACCCGAAAG
ATGGTGAACTATGCCTGAATAGGGTGAAGCCAGAGGAAACTCTGGTGGAGGCTCGTAGCG
ATTCTGACGTGCAAATCGATCGTCAAATTTGGGTATAGG---------------------
------------------------------------------------------------
------------------------------------------------------------
------------------------------------------------------------
------------------------------------------------------------
------------------------------------------------------------
------------------------------------------------------------
------------------------------------------------------------
------------------------------------------------------------
------------------------------------------------------------
------------------------------------------------------------
------------------------------------------------------------
------------------------------------------------------------
------------------------------------------------------------
------------------------------------------------------------
------------------------------------------------------------
------------------------------------------------------------
------------------------------------------------------------
------------------------------------------------------------
------------------------------------------------------------
------------------------------------------------------------
------------------------------------------------------------
------------------------------------------------------------
------------------------------------------------------------
----------
>S_austrosinense_Dai17540
--CATTATTGAATGAAATTGAGTGGGGTTGTAGCTGGCCTTTCAACGGGCATGTGCACAC
CTCATTCGACCAC-CTT-CACACCTCTGTGCACTTCTCATGAGTTCGGTCGCGCCT--GA
AATAGTGGCATGG---CCTGCTTGTGTGT-TTTTATACAAACGA--ATCAAGTTATAGAA
TGTC--ACTATCATGCTTG-AAAGCATAT-AATACAACTTTCAACAACGGATCTCTTGGC
TCTCGCATCGATGAAGAACGCAGCGAAATGCGATAAGTAATGTGAATTGCAGAATTCAGT
GAATCATCGAATCTTTGAACGCACCTTGCGCTCCTTGGTATTCCGAGGAGCATGCTTGTT
TGAGTGTCATGGTATTCTCAACCCTCCTGTATTTTTT-ATT---AAATGCAGTTGGGCTT
GGATGTGGAGGC--TTTGCAGGCAGCTGGATATTTTTTTATTCAGACGTCAGCTCCTCTG
AAATGCATTAGCTTGAATAGAACCAAGCAGGATTCAACGTGATAATTGTCTACGTTGCTT
CCTCTCGGTGAA-TATAATATTCTAGCTTCTAACCGTCCTTC--GGGAC-----------
------------------------------------------------------------
------------------------------------------------------------
------------------GGCTGTCCGAGTTGTAGTCTGGAGAAGCGTTTTCTGTGCTGG
ACCGTGTACAAGTCTCTTGGAATAGAGCGTCATAGAGGGTGAGAATCCCGTCTTTGACAC
GGACTGCCAGTGCTCTGTGATGCGCTCTCAAAGAGTCGAGTTGTTTGGGAATGCAGCTCA
AAATGGGTGGTAAATTCCATCTAAAGCTAAATATTGGCGAGAGACCGATAGCGAACAAGT
ACCGTGAGGGAAAGATGAAAAGCACTTTGGAAAGAGAGTTAAACAGTACGTGAAATTGTT
GAAAGGGAAACGATTGAAGTCAGTCGCGTCTTCTAGAACTCAGCCTGGCTTTTGCTTGGT
GCATTTTCTAGTTGACGGGCCAGCATCAGTTTCGACCGCTGGAAAAAGGCTTTGGGAATG
TGGCACCCTCGGGTGTGTTATAGCCCAGAGTCATATACAGTGATTGGGACTGAGGATCTC
AGCATGCCTTT-TGGCCGGGGTTCGCCCACGTTCATGCTTAGGATGCTGGCGTAATGGCT
TTAAACGACCCGTCTTGAAACACGGACCAAGGAGTCTAACATGCCTGCGAGTGTTTGGGT
GGTAAACCCGAGCGCGTAATGAAAGTGAAAGTTGGGATCCCTGTCGCGGGGAGCACCGAC
GCCCGGACCAGACCTTCTGTGACGGATCCGCGGTAGAGCATGTATGTTGGGACCCGAAAG
ATGGTGAACTATGCCTGAATAGGGTGAAGCCAGAGGAAACTCTGGTGGAGGCTCGTAGCG
ATTCTGACGTGCAAATCGATCGTCGAATTTGGGTATAGGGGCGAAAGACTAATCGAACCA
TCTAGTAGCTGGTTCCTGCCGAAGTTTCCCTCAGGATAGCAGAAACTCATGTCAGATTTA
TGTGGTAAAGCGAATGATTAGAGGCCTTGGGGTTGAAACAACCTTAACCTATTCTCAAAC
TTTAAATATGTAAGAACGAACCGTCACTTGATTGGACCGTTCGGCGATTGAGAGTTTCTA
GTGGGCCATTTTTGGTAAGCAGAACTGGCGATGCGGGATGAACCGAACGCGAGGTTAAGG
TGCCGGAATATACGCTCATCAGACACCACAAAAGGTGTTAGTTCATCTAGACAGCAGGAC
GGTGGCCATGGAAGTCGGAATCCGCTAAGGAGTGTGTAACAACTCACCTGCCGAATGAAC
TAGCCCTGAAAATGGATGGCGCTCAAGCGTGTTACCCATACCTCGCCGTCAGTGTTGAAG
TGACACACTGACGAGTAGGCAGGCGTGGAGG-----------------------------
------------------------------------------------------------
------------------------------------------------------------
------------------------------------------------------------
------------------------------------------------------------
------------------------------------------------------------
------------------------------------------------------------
------------------------------------------------------------
------------------------------------------------------------
------------------------------------------------------------
------------------------------------------------------------
------------------------------------------------------------
------------------------------------------------------------
------------------------------------------------------------
------------------------------------------------------------
------------------------------------------------------------
----------
>S_austrosinense_Dai17679
---ATTATTGAATGAAATTGAGTGGGGTTGTAGCTGGCCTTTCAACGGGCATGTGCACAC
CTCATTCGACCAC-CTT-CACACCTCTGTGCACTTCTCATGAGTTTGGTCGCGCCT--GA
AATAGTGGCATGG---CCTGCTTGTGTGT-TTTTATACAAACGA--ATAAAGTTATAGAA
TGTC--ACTATCATGCTTG-AAAGCATAT-AATACAACTTTCAACAACGGATCTCTTGGC
TCTCGCATCGATGAAGAACGCAGCGAAATGCGATAAGTAATGTGAATTGCAGAATTCAGT
GAATCATCGAATCTTTGAACGCACCTTGCGCTCCTTGGTATTCCGAGGAGCATGCTTGTT
TGAGTGTCATGGTATTCTCAACCCTCCTGTATTTTTT-ATT---AAATGCAGTTGGGCTT
GGATGTGGAGGC--TTTGCAGGCAGCTGGATATTTTTTTATTCAGACGTCAGCTCCTCTG
AAATGCATTAGCTTGAATAGAACCAAGCAGGATTCAACGTGATAATTGTCTACGTTGCTT
CCTCTCGGTGAA-TTTAATATTCTCGCTTCTAACCGTCCTTC--GGGACAC---TATCTG
AACATCTGACCTCAAATCAAGTAGGACTACCCGCTGAACTTAAGCATATCAATA------
------------------------------------------------------------
------------------GGCTGTCCGAGTTGTAGTCTGGAGAAGCGTTTTCTGTGCTGG
ACCGTGTACAAGTCTCTTGGAATAGAGCGTCATAGAGGGTGAGAATCCCGTCTTTGACAC
GGACTGCCAGTGCTCTGTGATGCGCTCTCAAAGAGTCGAGTTGTTTGGGAATGCAGCTCA
AAATGGGTGGTAAATTCCATCTAAAGCTAAATATTGGCGAGAGACCGATAGCGAACAAGT
ACCGTGAGGGAAAGATGAAAAGCACTTTGGAAAGAGAGTTAAACAGTACGTGAAATTGTT
GAAAGGGAAACGATTGAAGTCAGTCGCGTCTTCTAGAACTCAGCCTGGCTTTTGCTTGGT
GCATTTTCTAGTTGACGGGCCAGCATCAGTTTCGACCGCTGGAAAAAGGCTTTGGGAATG
TGGCACCCTCGGGTGTGTTATAGCCCAGAGTCATATACAGTGATTGGGACTGAGGATCTC
AGCATGCCTTT-TGGCCGGGGTTCGCCCACGTTCATGCTTAGGATGCTGGCGTAATGGCT
TTAAACGACCCGTCTTGAAACACGGACCAAGGAGTCTAACATGCCTGCGAGTGTTTGGGT
GGTAAACCCGAGCGCGTAATGAAAGTGAAAGTTGGGATCCCTGTCGCGGGGAGCACCGAC
GCCCGGACCAGACCTTCTGTGACGGATCCGCGGTAGAGCATGTATGTTGGGACCCGAAAG
ATGGTGAACTATGCCTGAATAGGGTGAAGCCAGAGGAAACTCTGGTGGAGGCTCGTAGCG
ATTCTGACGTGCAAATCGATCGTCGAATTTGGGTATAGGGGCGAAAGACTAATCGAACCA
TCTAGTAGCTGGTTCCTGCCGAAGTTTCCCTCAGGATAGCAGAAACTCATGTCAGATTTA
TGTGGTAAAGCGAATGATTAGAGGCCTTGGGGTTGAAACAACCTTAACCTATTCTCAAAC
TTTAAATATGTAAGAACGAACCGTCACTTGATTGGACCGTTCGGCGATTGAGAGTTTCTA
GTGGGCCATTTTTGGTAAGCAGAACTGGCGATGCGGGATGAACCGAACGCGAGGTTAAGG
TGCCGGAATATACGCTCATCAGACACCACAAAAGGTGTTAGTTCATCTAGACAGCAGGAC
GGTGGCCATGGAAGTCGGAATCCGCTAAGGAGTGTGTAACAACTCACCTGCCGAATGAAC
TAGCCCTGAAAATGGATGGCGCTCAAGCGTGTTACCCATACCTCGCCGTCAGTGTTGAAG
TGACACACTGACGAGTAGGC----------------------------------------
------------------------------------------------------------
------------------------------------------------------------
------------------------------------------------------------
------------------------------------------------------------
------------------------------------------------------------
------------------------------------------------------------
------------------------------------------------------------
------------------------------------------------------------
------------------------------------------------------------
------------------------------------------------------------
------------------------------------------------------------
------------------------------------------------------------
------------------------------------------------------------
------------------------------------------------------------
------------------------------------------------------------
----------
>S_filiferum_BLS_M_5230
ATCATTATTGAATGAAATTGAGTGGGGTTGTAGCTGGCCTTTTGCTGGGCATGTGCACAC
CTCATTCAACCAA-CCTCTATACCTCTGTGCACTTCTCATGTGTTGGGCTGCATCT--GA
AATATTGATGAGG--CTCTTCTCATGTGT-TTTTACACATACTA---CTATGTTTTAGAA
TGTT--ATTACGATGCATA-AAAGCATAT-AATACAACTTTCAGCAACGGATCTCTTGGC
TCTCGCATCGATGAAGAACGCAGCGAAATGCGATAAGTAATGTGAATTGCAGAATTCAGT
GAATCATCGAATCTTTGAACGCACCTTGCGCTCCTTGGTATTCCGAGGAGCATGCTTGTT
TGAGTGTCATGGTATTCTCAACCCTTTTGTATTTTTC-TTAGAAAGATACGACTGGGCTT
GGACTTGGAGGT--TTTAATTGC---TGGCATCTGT--ACTTCAGATGTAGGCTCCTCTG
AAATGTATTAGCTTGAGTATAGCCAAGTTTGATTCAGCGTGATAAATGTCTACGTTGCTT
CATTCTGGTGTCACAAAAAACTCTAGCTTCCAACTGTCTCTT--GAGAGACAATTTATTG
GACATCTGACCTCAAATCAAGTAGGACTACCCGCTGAACTTAAGCATAT-----------
------------------------------------------------------------
------------------------------------------------------------
------------------------------------------------------------
------------------------------------------------------------
------------------------------------------------------------
------------------------------------------------------------
------------------------------------------------------------
------------------------------------------------------------
------------------------------------------------------------
------------------------------------------------------------
------------------------------------------------------------
------------------------------------------------------------
------------------------------------------------------------
------------------------------------------------------------
------------------------------------------------------------
------------------------------------------------------------
------------------------------------------------------------
------------------------------------------------------------
------------------------------------------------------------
------------------------------------------------------------
------------------------------------------------------------
------------------------------------------------------------
------------------------------------------------------------
------------------------------------------------------------
------------------------------------------------------------
------------------------------------------------------------
------------------------------------------------------------
------------------------------------------------------------
------------------------------------------------------------
------------------------------------------------------------
------------------------------------------------------------
------------------------------------------------------------
------------------------------------------------------------
------------------------------------------------------------
------------------------------------------------------------
------------------------------------------------------------
------------------------------------------------------------
------------------------------------------------------------
----------
>S_fragile_Dai_19972
ATCATTATCGAATGAAATTGAGTGGGGTTGTAGCTGGCCTTCTACCAGGCATGTGCACAC
CTTGCTCGACCACCTTTCTATACCTCTGTGCACTTCTCATGGGCCAGGTTTCATTGTTGA
AAAATAATTGGAG--CTTGGTCCATGTGC-TCTCACATACACTA---CTTAGTTATGGCA
TGTT---TTGTAATGCATG-AATGCATATAAATACAACTTTCAGCAACGGATCTCTTGGC
TCTCGCATCGATGAAGAACGCAGCGAAATGCGATAAGTAATGTGAATTGCAGAATTCAGT
GAATCATCGAATCTTTGAACGCACCTTGCGCTCCTTGGTATTCCGAGGAGCATGCTTGTT
TGAGTGTCATGGTACTCTCAACCCTTTGGTTTTTTTT-----------------------
------------------------------------------------------------
------------------------------------------------------------
------------------------------------------------------------
------------------------------------------------------------
---------------------TCCCCTAGTAACTGCGAGTGAAGCGGGAAAAGCTCAAAT
TTAAAATCTGGTAGCTTTGGCTGCCCGAGTTGTAGTCTGGAGAAGTGTTTTCTGTGCTGG
ACCATGTACAAGTCTCTTGGAATAGAGCATCATAGAGGGTGAGAATCCCGTCTTTGACAT
GGACTACCAGTGCTTTGTGATGCACTCTCAAAGAGTCGAGTTGTTTGGGAATGCAGCTCA
AAATGGGTGGTAAATTCCATCTAAAGCTAAATATTGGCGAGAGACCGATAGCGAACAAGT
ACCGTGAGGGAAAGATGAAAAGCACTTTGGAAAGAGAGTTAAACAGTACGTGAAATTGCT
GAAAGGGAAACGCTTGAAGTCAGTCGCATTGGCTAGAACTCAGCCTGACTTTTGTTTGGT
GCATTTTCTAGTCGATGGGCCAGCATCAGTTTTGACYGCTGGATAAAGGCCTCAGGAATG
TGGCACCTTTCGGTGTGTTATAGCCTGGGGTTGTATACAGTGGTTGGGACTGAGGATCTC
AGCATGCCTTTATGGTCGGGGTTTACTCACGCTCATGCTTAGGATGCTGGCGTAATGGCT
TTAAACGACCCGTCTTGAAACACGGACCAAGGAGTCTAACATGCCTGCGAGTGTTTGGGT
GGAAAACCCGAGCGCGCAATGAAAGTGAAAGTTGGGATCCCTGTCGTGGGGAGCACCGAC
GCCCGGACCAGACCTTCTGTGACGGATCCGCGGTAGAGCATGTATGTTGGGACCCGAAAG
ATGGTGAACTATGCCTGAATAGGGTGAAGCCAGAGGAAACTCTGGTGGAGGCTCGTAGCG
ATTCTGACGTGCAAATCGATCGTCAAATTTGGGTATAGGGGCGAAAGACTAATCGAACCA
TCTAGTAGCTGGTTCCTGCCGAAGTTTCCCTCAGGATAGCAGAAACTCATGTCAGATTTA
TGTGGTAAAGCGAATGATTAGAGGCCTTGGGGTTGAAACAACCTTAACCTATTCTCAAAC
TTTAAATATGTAAGAACGAGCCGTCACTTGATTGGACCGCTCGGCGATTGAGAGTTTCTA
GTGGGCCATTTTTGGTAAGCAGAACTGGCGATGCGGGATGAACCGAACGCAAGGTTAAGG
TGCCGGAATATACGCTCATCAGACACCACAAAAGGTGTTAGTTCATCTAGACAGCAGGAC
GGTGGCCATGGAAGTCGGAACCCGCTAAGGAGTGTGTAACAACTCACCTGCCGAATGAAC
TAGCCCTGAAAATGGATGGCGCTCAAGCGTGTTACCCATACCTTGCCGTCAGTGTTGAAG
TGATACATTGACGAGTAGGCAGGCGTGGAGG-----------------------------
------------------------------------------------------------
------------------------------------------------------------
------------------------------------------------------------
------------------------------------------------------------
------------------------------------------------------------
------------------------------------------------------------
------------------------------------------------------------
------------------------------------------------------------
------------------------------------------------------------
------------------------------------------------------------
------------------------------------------------------------
------------------------------------------------------------
------------------------------------------------------------
------------------------------------------------------------
------------------------------------------------------------
----------
>S_fragile_Dai_20479
ATCATTATCGAATGAAATTGAGTGGGGTTGTAGCTGGCCTTCTACCAGGCATGTGCACAC
CTTGCTCGACCACCTTTCTATACCTCTGTGCACTTCTCATGGGCCAGGTTTCATTGTTGA
AAAATAACTGGAG--CTTGGTCCATGTGC-TCTCACATACACTA---CTCAGTTATGGCA
TGTC---TTGTAATGCATG-AATGCATATAAATACAACTTTCAGCAACGGATCTCTTGGC
TCTCGCATCGATGAAGAACGCAGCGAAATGCGATAAGTAATGTGAATTGCAGAATTCAGT
GAATCATCGAATCTTTGAACGCACCTTGCGCTCCTTGGTATTCCGAGGAGCATGCTTGTT
TGAGTGTCATGGTACTCTCAACCCTTTGGTT-----------------------------
------------------------------------------------------------
------------------------------------------------------------
------------------------------------------------------------
------------------------------------------------------------
--------------------TTCCCCTAGTAACTGCGAGTGAAGCGGGAAAAGCTCAAAT
TTAAAATCTGGTAGCTTTGGCTGCCCGAGTTGTAGTCTGGAGAAGTGTTTTCTGTGCTGG
ACCATGTACAAGTCTCTTGGAATAGAGCATCATAGAGGGTGAGAATCCCGTCTTTGACAT
GGACTACCAGTGCTTTGTGATGCACTCTCAAAGAGTCGAGTTGTTTGGGAATGCAGCTCA
AAATGGGTGGTAAATTCCATCTAAAGCTAAATATTGGCGAGAGACCGATAGCGAACAAGT
ACCGTGAGGGAAAGATGAAAAGCACTTTGGAAAGAGAGTTAAACAGTACGTGAAATTGCT
GAAAGGGAAACGCTTGAAGTCAGTCGCATTGGCTAGAACTCAGCCTGACTTTTGTTTGGT
GCATTTTCTAGTCGATGGGCCAGCATCAGTTTTGACTGCTGGATAAAGGCCTCAGGAATG
TGGCACCTTTCGGTGTGTTATAGCCTGGGGTTGTATACAGTGGTTGGGACTGAGGATCTC
AGCATGCCTTTATGGTCGGGGTTTACTCACGCTCATGCTTAGGATGCTGGCGTAATGGCT
TTAAACGACCCGTCTTGAAACACGGACCAAGGAGTCTAACATGCCTGCGAGTGTTTGGGT
GGAAAACCCGAGCGCGCAATGAAAGTGAAAGTTGGGATCCCTGTCGTGGGGAGCACCGAC
GCCCGGACCAGACCTTCTGTGACGGATCCGCGGTAGAGCATGTATGTTGGGACCCGAAAG
ATGGTGAACTATGCCTGAATAGGGTGAAGCCAGAGGAAACTCTGGTGGAGGCTCGTAGCG
ATTCTGACGTGCAAATCGATCGTCAAATTTGGGTATAGGGGCGAAAGACTAATCGAACCA
TCTAGTAGCTGGTTCCTGCCGAAGTTTCCCTCAGGATAGCAGAAACTCATGTCAGATTTA
TGTGGTAAAGCGAATGATTAGAGGCCTTGGGGTTGAAACAACCTTAACCTATTCTCAAAC
TTTAAATATGTAAGAACGAGCCGTCACTTGATTGGACCGCTCGGCGATTGAGAGTTTCTA
GTGGGCCATTTTTGGTAAGCAGAACTGGCGATGCGGGATGAACCGAACGCAAGGTTAAGG
TGCCGGAATATACGCTCATCAGACACCACAAAAGGTGTTAGTTCATCTAGACAGCAGGAC
GGTGGCCATGGAAGTCGGAACCCGCTAAGGAGTGTGTAACAACTCACCTGCCGAATGAAC
TAGCCCTGAAAATGGATGGCGCTCAAGCGTGTTACCCATACCTTGCCGTCAGTGTTGAAG
TGATACATTGACGAGTAGGCAGGCGTGGAGG-----------------------------
------------------------------------------------------------
------------------------------------------------------------
------------------------------------------------------------
------------------------------------------------------------
------------------------------------------------------------
------------------------------------------------------------
------------------------------------------------------------
------------------------------------------------------------
------------------------------------------------------------
------------------------------------------------------------
------------------------------------------------------------
------------------------------------------------------------
------------------------------------------------------------
------------------------------------------------------------
------------------------------------------------------------
----------
>S_hirsutum_CLZhao_4222
----------------------------------------------------------AC
CTCATTCAACCAC-CTTCTACACCTCTGTGCACTTCTCATGAGTTGGGCCGCGTCT--GA
AACA-CGACAAAG--TCCGGCTCATGTGC--TTTATACAAACAA--ATTATGTTATAGAA
TGTC--ACTATCATGCTTT-AAAGCATAT-AATACAACTTTCAACAACGGATCTCTTGGC
TCTCGCATCGATGAAGAACGCAGCGAAATGCGATAAGTAATGTGAATTGCAGAATTCAGT
GAATCATCGAATCTTTGAACGCACCTTGCGCTCCTTGGTATTCCGAGGAGCATGCTTGTT
TGAGTGTCATGGTCTTCTCAACCCTTCTGTCTTTGTC-ATT---GAAGGCAGCTGGGCTT
GGACTTGGAGGT--CTTGCAGGCGCCCGAATTTTTT--TATTCGGATGTCGGCTCCTCTG
AAATGCATTAGCTTGAATAGAACCAAGCATGATTCAGCGTGATAATTGTCTACGTTGCTT
CGTCTCGGTGAA-TTCAATGTTCAGGCTTCCAACCGTCCCCT--GGGACAA---TATCTG
AACATCTGACCTCAAATCAAGTAGGACTACCCGCTGAACTTAAGCATATCAA--------
----------------AGGATTCCCCTAGTAACTGCGAGTGAAGCGGGAAAAGCTCAAAT
TTAAAATCTGGCAGCTTTGGCTGTCCGAGTTGTAGTCTGGAGAAGCGTTTTCTGTGCTGG
ACCGTGTACAAGTCTCTTGGAATAGAGCGTCATAGAGGGTGAGAATCCCGTCTTTGACAC
GGACTGCCAGTGCTTTGTGATGCGCTCTCAAAGAGTCGAGTTGTTTGGGAATGCAGCTCA
AAATGGGTGGTAAATTCCATCTAAAGCTAAATATTGGCGAGAGACCGATAGCGAACAAGT
ACCGTGAGGGAAAGATGAAAAGCACTTTGGAAAGAGAGTTAAACAGTACGTGAAATTGTT
GAAAGGGAAACGATTGAAGTCAGTCGCGTCTTCTAGAACTCAGCCTGGCTTTTGCTTGGT
GCATTTTCTAGTTGACGGGCCAGCATCAGTTTCGACCGCTGGATAAAGGCTTTGGGAATG
TGGCACCCTCGGGTGTGTTATAGCCCAGAGTCACATACAGCGGTTGGGACTGAGGATCAC
AGCATGCCTTT-TGGCCGGGGTTCGCCCACGTTCATGCTTAGGATGCTGGCGTAATGGCT
TTAAACGACCCGTCTTGAAACACGGACCAAGGAGTCTAACATGCCTGCGAGTGTTTGGGT
GGTAAACCCGAGCGCGTAATGAAAGTGAAAGTTGGGATCCCTGTCGCGGGGAGCACCGAC
GCCCGGACCAGACCTTCTGTGACGGATCCGCGGTAGAGCATGTATGTTGGGACCCGAAAG
ATGGTGAACTATGCCTGAATAGGGTGAAGCCAGAGGAAACTCTGGTGGAGGCTCGTAGCG
ATTCTGACGTGCAAATCGATCGTCGAATTTGGGTATAGGGGCGAAAGACTAATCGAACCA
TCTAGTAGCTGGTTCCTGCCGAAGTTTCCCTCAGGATAGCAGAAACTCATGTCAGATTTA
TGTGGTAAAGCGAATGATTAGAGGCCTTGGGGTTGAAACAACCTTAACCTATTCTCAAAC
TTTAAATATGTAAGAACGAGCCGTCACTTGATTGGACCGCTCGGCGATTGAGAGTTTCTA
GTGGGCCATTTTTGGTAAGCAGAACTGGCGATGCGGGATGAACCGAACGCGAGGTTAAGG
TGCCGGAATATACGCTCATCAGACACCACAAAAGGTGTTAGTTCATCTAGACAGCAGGAC
GGTGGCCATGGAAGTCGGAATCCGCTAAGGAGTGTGTAACAACTCACCTGCCGAATGAAC
TAGCCCTGAAAATGGATGGCGCTCAAGCGTGTTACCCATACCTCGCCGTCAGTGTTGAAG
TGACACACTGACGAGTAGGCAGGCGTGGAGG-----------------------------
------------------------------------------------------------
-------------------------------------------GGTGTCAGGCAGCTTAT
TGTCGCCTTCAACAAGATGGATACCCCCAGTGGAGCGAGGAGCGTTACAACGAAATCGTC
AAGGAAACCTCCAACTTCATCAAGAAGGTCGGTTACAACCCCAAGGCCGTGCCCTTCGTC
CCCATCTCCGGCTGGCACGGTGACAACATGTTGGAGGAGTCCACCAACATGCCATGGTTC
AAGGGCTGGACCAAGGAGACCAAGGCCGGTGTCGTCAAGGGCAAGACCCTCCTCGATGCC
ATCGATGCCATTGAGCCCCCTGTTCGTCCTTCCGACAAGCCCCTTCGTCTTCCTCTCCAG
GATGTTTACAAGATCGGTGGTATCGGCACGGTGCCCGTCGGTCGTGTCGAGACTGGTATC
ATCAAGGCCGGCATGGTCGTCACCTTCGCTCCTACAAACGTGACCACTGAAGTCAAGTCC
GTCGAGATGCACCACGAGCAGCTCGAGCAGGGCAACCCTGGTGACAACGTCGGTTTCAAC
GTCAAGAACGTCTCCGTCAAGGATATCCGCCGTGGCAACGTCGCTTCCGACTCCAAGAAC
GACCCCGCCAAGGAGGCTGCCTCCTTCACCGCTCAGGTCATCATCCTCAACCACCCTGGT
CAGATTGGCGCCGGCTACGCCCCCGTCCTCGATTGCCACACCGCCCACATTGCTTGCAAG
TTCCAGGAGCTGATCGAGAAGATCGACCGTCGTACCGGCAAGTCCATCGAGGCTTCACCC
AAGTTCGTCAAGTCTGGTGATGCCTGCATTGCTACCCTCGTTCCCTCCAAGCCTATGTGT
GTTGAGGAGT
>S_incrustans_Dai_19442
---ATTAATGAATGAAATTGAGTGGGGTTGTTGCTGGCCTTTCCTTGGGCATGTGCACAC
CTCATTCAACCTC-TCTACACACCTCTGTGCACTTCTCATGGGTTGGACTGTGTCT--GA
AATATCGACATGGAACCCTTCTCATGTGT--TTCATACAAACTA--TGCAAGTTTCAGAA
TGTCTATATGAAATGTTTA-AAAGCATTA-AATACAACTTTCAACAACGGATCTCTTGGC
TCTCGCATCGATGAAGAACGCAGCGAAATGCGATAAGTAATGTGAATTGCAGAATTCAGT
GAATCATCGAATCTTTGAACGCACCTTGCGCTCCTTGGTATTCCGAGGAGCATGCTTGTT
TGAGTGTCATGGTATTCTCAACCCTCTTGCATTTTTT-----------------------
------------------------------------------------------------
------------------------------------------------------------
------------------------------------------------------------
------------------------------------------------------------
---------------AAGGATTCCCCTAGTAACTGCGAGTGAAGCGGGAAAAGCTCAAAT
TTAAAATCTGGCAGCTTTGGCTGTCCGAGTTGTAGTCTGGAGAAGCGTTTTCTGTGCTGG
ACCGTGTACAAGTCTCTTGGAATAGAGCGTCATAGAGGGTGAGAATCCCGTCTTTGACAC
GGACTGCCAGTGCTCTGTGATGCGCTCTCAAAGAGTCGAGTTGTTTGGGAATGCAGCTCA
AAATGGGTGGTAAATTCCATCTAAAGCTAAATATTGGCGAGAGACCGATAGCGAACAAGT
ACCGTGAGGGAAAGATGAAAAGCACTTTGGAAAGAGAGTTAAACAGTACGTGAAATTGTT
GAAAGGGAAACGCTTGAAGTCAGTCGCGTGTGCCAGAACTCAGCCTGGTTTTTACTTGGT
GCATTTTCTGGTACACGGGCCAGCATCAATTTTGACCGCTGGATAAAGGCCTCAGGAATG
TGGCACCTTCGGGTGTGTTATAGCCTGGGGTTGTATACGGCGGTTGGGATTGAGGATATC
AGCATGCCTTA-TGGCCGGGGTTCGCCCACGTTCATGCTTAGGATGCTGGCGTAATGGCT
TTAAACGACCCGTCTTGAAACACGGACCAAGGAGTCTAACATGCCTGCGAGTGTTTGGGT
GGAAAACCCGAGCGCGAAATGAAAGTGAAAGTTGGGATCCCTGTCGTGGGGAGCACCGAC
GCCCGGACCAGACCTTCTGTGACGGATCCGCGGTAGAGCATGTATGTTGGGACCCGAAAG
ATGGTGAACTATGCCTGAATAGGGTGAAGCCAGAGGAAACTCTGGTGGAGGCTCGTAGCG
ATTCTGACGTGCAAATCGATCGTCAAATTTGGGTATAGGGGCGAAAGACTAATCGAACCA
TCTAGTAGCTGGTTCCTGCCGAAGTTTCCCTCAGGATAGCAGAAACTCATGTCAGATTTA
TGTGGTAAAGCGAATGATTAGAGGCCTTGGGGTTGAAACAACCTTAACCTATTCTCAAAC
TTTAAATATGTAAGAACGAGCCGTCACTTGATTGGACCGCTCGGCGATTGAGAGTTTCTA
GTGGGCCATTTTTGGTAAGCAGAACTGGCGATGCGGGATGAACCGAACGCGAGGTTAAGG
TGCCGGAATACACGCTCATCAGACACCACAAAAGGTGTTAGTTCATCTAGACAGCAGGAC
GGTGGCCATGGAAGTCGGAACCCGCTAAGGAGTGTGTAACAACTCACCTGCCGAATGAAC
TAGCCCTGAAAATGGATGGCGCTCAAGCGTGTTACCCATACCTCGCCGTCAGTGTTGAAG
TGACACACTGACGAGTAGGCAGGCGTGGAGG-----------------------------
------------------------------------------------------------
------------------------------------------------------------
------------------------------------------------------------
------------------------------------------------------------
------------------------------------------------------------
------------------------------------------------------------
------------------------------------------------------------
------------------------------------------------------------
------------------------------------------------------------
------------------------------------------------------------
------------------------------------------------------------
------------------------------------------------------------
------------------------------------------------------------
------------------------------------------------------------
------------------------------------------------------------
----------
>S_juniperi_Dai_23931
--CATTAATGAATGAAATTGAGTGGGGTTGTTGCTGGCCTTTCCTTGGGCATGTGCACAC
CTCATTCAACCTC-TCT--ACACCTCTGTGCACTTCTCATGGGTTGGACTGTGTCT--GA
GATATTGACATGGAACCCTTCTCATGTGT--TTCATACAAACTA--CGCAAGTTTCAGAA
TGTCTATATGAAATGTTTA-AAAGCATTA-AATACAACTTTCAACAACGGATCTCTTGGC
TCTCGCATCGATGAAGAACGCAGCGAAATGCGATAAGTAATGTGAATTGCAGAATTCAGT
GAATCATCGAATCTTTGAACGCACCTTGCGCTCCTTGGTATTCCGAGGAGCATGCTTGTT
TGAGTGTCATGGTATTCTCAACCCTCTTGCATTTTTTTATG---TAATGCAATTGGGCTT
GGACTTGGAGGC--TTTGCTGGTGTCTGGATTTTTTTAAATTCAGATATAGGCTCCTCTT
AAACGCATCAGCTTGAGTGAATCCAAGCATGATCCAGTGTGATAATTGTCTACGCTGTGT
CATCTTGGAACTGAAAAAAATTCTAGCTTCTAACTGTCCTTC--GGGACTT---ACCCTG
AACATCTGACCTCAAATCAAGTAGGACTACCCGCTGAACTTAAGCATATCA---------
---------------AAGGATTCCCCTAGTAACTGCGAGTGAAGCGGGAAAAGCTCAAAT
TTAAAATCTGGCAGCTTTGGCTGTCCGAGTTGTAGTCTGGAGAAGTGTTTTCTGTGCTGG
ACCGTGTACAAGTCTCTTGGAATAGAGCGTCATAGAGGGTGAGAATCCCGTCTTTGACAC
GGACTGCCAGTGCTCTGTGATGCACTCTCAAAGAGTCGAGTTGTTTGGGAATGCAGCTCA
AAATGGGTGGTAAATTCCATCTAAAGCTAAATATTGGCGAGAGACCGATAGCGAACAAGT
ACCGTGAGGGAAAGATGAAAAGCACTTTGGAAAGAGAGTTAAACAGTACGTGAAATTGTT
GAAAGGGAAACGCTTGAAGTCAGTCGCGTGTGCTAGAACTCAGCCTGGTTTTTACCTGGT
GCATTTTCTGGTGCACGGGCCAGCATCAATTTTGACCGCTGGATAAAGGCCTCAGGAATG
TGGCACCTTCGGGTGTGTTATAGCCTGGGGTTGTATACGGCGGTTGGGATTGAGGATATC
AGCATGCCTTA-TGGCCGGGGTTCGCCCACGTTCATGCTTAGGATGCTGGCGTAATGGCT
TTAAACGACCCGTCTTGAAACACGGACCAAGGAGTCTAACATGCCTGCGAGTGTTTGGGT
GGAAAACCCGAGCGCGAAATGAAAGTGAAAGTTGGGATCCTTGTCGTGGGGAGCACCGAC
GCCCGGACCAGACCTTCTGTGACGGATCCGCGGTAGAGCATGTATGTTGGGACCCGAAAG
ATGGTGAACTATGCCTGAATAGGGTGAAGCCAGAGGAAACTCTGGTGGAGGCTCGTAGCG
ATTCTGACGTGCAAATCGATCGTCAAATTTGGGTATAGGGGCGAAAGACTAATCGAACCA
TCTAGTAGCTGGTTCCTGCCGAAGTTTCCCTCAGGATAGCAGAAACTCATGTCAGATTTA
TGTGGTAAAGCGAATGATTAGAGGCCTTGGGGTTGAAACAACCTTAACCTATTCTCAAAC
TTTAAATATGTAAGAACGAGCCGTCACTTGATTGGACCGCTCGGCGATTGAGAGTTTCTA
GTGGGCCATTTTTGGTAAGCAGAACTGGCGATGCGGGATGAACCGAACGCAAGGTTAAGG
TGCCGGAATACACGCTCATCAGACACCACAAAAGGTGTTAGTTCATCTAGACAGCAGGAC
GGTGGCCATGGAAGTCGGAACCCGCTAAGGAGTGTGTAACAACTCACCTGCCGAATGAAC
TAGCCCTGAAAATGGATGGCGCTCAAGCGTGTTACCCATACCTCGCCGTCAGTGTTGAAG
TGACACACTGACGAGTAGGCAGGCGTGGAGG-----------------------------
------------------------------------------------------------
------------------------------------------------------------
------------------------------------------------------------
------------------------------------------------------------
------------------------------------------------------------
------------------------------------------------------------
------------------------------------------------------------
------------------------------------------------------------
------------------------------------------------------------
------------------------------------------------------------
------------------------------------------------------------
------------------------------------------------------------
------------------------------------------------------------
------------------------------------------------------------
------------------------------------------------------------
----------
>S_larssonii_593
------------------TGAGTGGGGTTGTAGCTGGCCTTTCACCGGGCATGTGCACAC
CTCATTCGACCAC-CTTCTACACCACTGTGCACTTCTCATGAGTTGGGCTGCGTCT--GA
AACA-CGACAAAG--TCCGGCTCGTGTGT--TTYATACAAACGA--ATCATGTTACAGAA
TGTC--ACTACCATGCTTT-GAAGCATAT-AATACAACTTTCAACAACGGATCTCTTGGC
TCTCGCATCGATGAAGAACGCAGCGAAATGCGATAAGTAATGTGAATTGCAGAATTCAGT
GAATCATCGAATCTTTGAACGCACCTTGCGCTCCTTGGTATTCCGAGGAGCATGCTTGTT
TGAGTGTCATGGTCTTCTCAACCCTTCYGTCTTTTTC-ATC---GGAGACTGTCGGGCTT
GGATGTGGAGGT--CTTGCAGGCATCTGGATCTTTT--GAYTCAGAAGTCGGCTCCTCTG
AAATGCATTAGCTTGAATAGTACCAAGCATGATTCAGCGTGATAATTGTCTACGTTGCTT
CATCTCGGTGAA-TTTAATGTTCAAGCTTCYAACCGTCCCTC--GGGACAA---TCTCTG
AACATCTGACCTCAAATCAAGTAGGACTACCCGCTGAACTTAAGCATATCAATAAGCGGA
GGAAAAGAAACTAACAAGGATTCCCCTAGTAACTGCGAGTGAAGCGGGAAAAGCTCAAAT
TTAAAATCTGGCAGCTTTGGCTGTCCGAGTTGTAGTCTGGAGAAGCGTTTTCTGTGCTGG
ACCGTGTACAAGTCTCTTGGAATAGAGCGTCATAGAGGGTGAGAATCCCGTCTTTGACAC
GGACTGCCAGTGCTATGTGATGCGCTCTCAAAGAGTCGAGTTGTTTGGGAATGCAGCTCA
AAATGGGTGGTAAATTCCATCTAAAGCTAAATATTGGCGAGAGACCGATAGCGAACAAGT
ACCGTGAGGGAAAGATGAAAAGCACTTTGGAAAGAGAGTTAAACAGTACGTGAAATTGTT
GAAAGGGAAACGATTGAAGTCAGTCGCGTCCTCTAGAACTCAGCCTGGCTTTTGCTCGGT
GCATTTTCTAGTTGACGGGCCAGCATCAGTTTCGACCGCTGGATAAAGGCCTCGGGAATG
TGGCACCTTCGGGTGTGTTATAGCCCGGAGTCACATACAGCGGTTGGGACTGAGGATCAC
AGCATGCCTTT-TGGCCGGGGTTCGCCCACGTTCATGCTTAGGATGCTGGCGTAATGGCT
TTAAACGACCCGTCTTGAAACACGGACCAAGGAGTCTAACATGCCTGCGAGTGTTTGGGT
GGTAAACCCGAGCGCGTAATGAAAGTGAAAGTTGGGATCCCTGTCGTGGGGAGCACCGAC
GCCCGGACCAGACCTTCTGTGACGGATCCGCGGTAGAGCATGTATGTTGGGACCCGAAAG
ATGGTGAACTATGCCTGAATAGGGTGAAGCCAGAGGAAACTCTGGTGGAGGCTCGTAGCG
ATTCTGACGTGCAAATCGATCGTCGAATTTGGGTATAGGGGCGAAAGACTAATCGAACCA
TCTAGTAGCTGGTTCCTGCCGAAGTTTCCCTCAGGATAGCAGAAACTCATGTCAGATTTA
TGTGGTAAAGCGAATGATTAGAGGCCTTGGGGTTGAAACAACCTTAACCTATTCTCAAAC
TTTAAATATGTAAGAACGAGCCGTCACTTGATTGGACCGCTCGGCGATTGAGAGTTTCTA
GTGGGCCATTTTTGGTAAGCAGAACTGGCGATGCGGGATGAACCGAACGTGAGGTTAAGG
TGCCG-------------------------------------------------------
------------------------------------------------------------
------------------------------------------------------------
-----------------------------------------------GTACTTCCCAGGC
CGATTGCGYTATCCTCATCATCGCCGCTGGTACTGGTGAATTCGAGGCTGGTATCTCCAA
GGATGGCCAGACTCGTGAACACGCTCTCCTCGCYTTCACTCTCGGTGTCAGGCAGCTCAT
CGTCGCCATCAACAAGATGGATACCACCAGTGGAGCGAGGATCGTTACAACGAAATTGTA
AAGGAAACCTCCAACTTCATCAAGAAGGTCGGTTACAACCCCAAGTCCGTTCCTTTCGTC
CCCATCTCCGGCTGGCATGGTGATAACATGTTGGAAGAGTCCACCAACATGGGTTGGTTC
AAGGGCTGGACCAARGAGACCAAGGCCGGTGCCACCAAGGGTAAGACCCTCCTCGACGCC
ATCGACGCCATCGAGCCCCCCGTCCGGCCTTCCGACAAGCCTCTCCGTCTTCCTCTCCAG
GATGTCTACAAAATTGGCGGTATTGGCACGGTGCCCGTCGGTCGTGTCGAGACTGGTATT
ATCAAGGCCGGCATGGTTGTCACCTTCGCTCCTACAAACGTGACCACTGAAGTCAAGTCC
GTCGAAATGCACCACGAGCAGCTCGAGCAGGGCAACCCGGGTGACAACGTCGGTTTCAAC
GTCAAGAACGTCTCTGTCAAGGATATTCGCCGTGGTAACGTCGCTTCCGACTCCAAGAAC
GATCCCGCCAAGGAGGCTGCTTCCTTCACCGCTCAAGTCATCATTCTCAACCACCCTGGT
CAGATCGGTGCTGGCTACGCCCCCGTTCTCGATTGCCACACTGCCCACATTGCTTGCAAG
TTCCAGGAGCTGATCGAGAAGATCGATCGTCGTACCGGCAAGTCCATCGAAGCCGCCCCC
AAGTTCGTCAAGTCTGGTGATGCTTGCATTGCTACCCTCGTCCCCTCCAAGCCCATGTGT
GTTGAGGAGT
>S_larssonii_594
ATCATTAATGAATGAAATTGAGTGGGGTTGTAGCTGGCCTTTCACCGGGCATGTGCACAC
CTCATTCGACCAC-CTTCTACACCACTGTGCACTTCTCATGAGTTGGGCTGCGTCT--GA
AACA-CGACAAAG--TCCGGCTCGTGTGT--TTTATACAAACAA--ATCATGTTACAGAA
TGTC--ACTACCATGCTTT-GAAGCATAT-AATACAACTTTCAACAACGGATCTCTTGGC
TCTCGCATCGATGAAGAACGCAGCGAAATGCGATAAGTAATGTGAATTGCAGAATTCAGT
GAATCATCGAATCTTTGAACGCACCTTGCGCTCCTTGGTATTCCGAGGAGCATGCTTGTT
TGAGTGTCATGGTCTTCTCAACCCTTCCGTCTTTTTC-ATC---GGAGACTGTCGGGCTT
GGATGTGGAGGT--CTTGCAGGCATCTGGATCTTTT--GATTCAGAAGTCGGCTCCTCTG
AAATGCATTAGCTTGAATAGTACCAAGCATGATTCAGCGTGATAATTGTCTACGTTGCTT
CATCTCGGTGAA-TTTAATGTTCAAGCTTCTAACCGTCCCTC--GGGACAA---TCTCTG
AACATCTGACCTCAAATCAAGTAGGACTACCCGCTGAACTTAAGCATATCAATAAGCGGA
GGAAAAGAAACTAACAAGGATTCCCCTAGTAACTGCGAGTGAAGCGGGAAAAGCTCAAAT
TTAAAATCTGGCAGCTTTGGCTGTCCGAGTTGTAGTCTGGAGAAGCGTTTTCTGTGCTGG
ACCGTGTACAAGTCTCTTGGAATAGAGCGTCATAGAGGGTGAGAATCCCGTCTTTGACAC
GGACTGCCAGTGCTATGTGATGCGCTCTCAAAGAGTCGAGTTGTTTGGGAATGCAGCTCA
AAATGGGTGGTAAATTCCATCTAAAGCTAAATATTGGCGAGAGACCGATAGCGAACAAGT
ACCGTGAGGGAAAGATGAAAAGCACTTTGGAAAGAGAGTTAAACAGTACGTGAAATTGTT
GAAAGGGAAACGATTGAAGTCAGTCGCGTCCTCTAGAACTCAGCCTGGCTTTTGCTCGGT
GCATTTTCTAGTTGACGGGCCAGCATCAGTTTCGACCGCTGGATAAAGGCCTCGGGAATG
TGGCACCTTCGGGTGTGTTATAGCCCGGAGTCACATACAGCGGTTGGGACTGAGGATCAC
AGCATGCCTTT-TGGCCGGGGTTCGCCCACGTTCATGCTTAGGATGCTGGCGTAATGGCT
TTAAACGACCCGTCTTGAAACACGGACCAAGGAGTCTAACATGCCTGCGAGTGTTTGGGT
GGTAAACCCGAGCGCGTAATGAAAGTGAAAGTTGGGATCCCTGTCGTGGGGAGCACCGAC
GCCCGGACCAGACCTTCTGTGACGGATCCGCGGTAGAGCATGTATGTTGGGACCCGAAAG
ATGGTGAACTATGCCTGAATAGGGTGAAGCCAGAGGAAACTCTGGTGGAGGCTCGTAGCG
ATTCTGACGTGCAAATCGATCGTCGAATTTGGGTATAGGGGCGAAAGACTAATCGAACCA
TCTAGTAGCTGGTTCCTGCCGAAGTTTCCCTCAGGATAGCAGAAACTCATGTCAGATTTA
TGTGGTAAAGCGAATGATTAGAGGCCTTGGGGTTGAAACAACCTTAACCTATTCTCAAAC
TTTAAATATGTAAGAACGAGCCGTCACTTGATTGGACCGCTCGGCGATTGAGAGTTTCTA
GTGGGCCATTTTTGGTAAGCAGAACTGGCGATGCGGGATGAACCGAACGTGAGGTTAAGG
TGCCGGAATATACGCTCATCAGACACCACAAAAGGTGTTAGTTCATCTAGACAGCAGGAC
GGTGGCCATGGAAGTCGGAATCCGCTAAGGAGTGTGTAACAACTCACCTGCCGAATGAAC
TAGCCCTGAAAATGGATGGCGCTCAAGCGTATTACCCATACCTCACCGTCAGTGTTGAAG
TGACACACTGACGAGTAGGCAGGCGTGGAGG----------------GTACTTCCCAGGC
CGATTGCGYTATCCTCATCATCGCCGCTGGTACTGGTGAATTCGAGGCTGGTATCTCCAA
GGATGGCCAGACTCGTGAACACGCTCTCCTCGCYTTCACTCTCGGTGTCAGGCAGCTCAT
CGTCGCCATCAACAAGATGGATACCACCAGTGGAGCGAGGATCGTTACAACGAAATTGTA
AAGGAAACCTCCAACTTCATCAAGAAGGTCGGTTACAACCCCAAGTCCGTTCCTTTCGTC
CCCATCTCCGGCTGGCATGGTGATAACATGTTGGAAGAGTCCACCAACATGGGTTGGTTC
AAGGGCTGGACCAARGAGACCAAGGCCGGTGCCACCAAGGGTAAGACCCTCCTCGACGCC
ATCGACGCCATCGAGCCCCCCGTCCGGCCTTCCGACAAGCCTCTCCGTCTTCCTCTCCAG
GATGTCTACAAAATTGGCGGTATTGGCACGGTGCCCGTCGGTCGTGTCGAGACTGGTATT
ATCAAGGCCGGCATGGTTGTCACCTTCGCTCCTACAAACGTGACCACTGAAGTCAAGTCC
GTCGAAATGCACCACGAGCAGCTCGAGCAGGGCAACCCGGGTGACAACGTCGGTTTCAAC
GTCAAGAACGTCTCTGTCAAGGATATTCGCCGTGGTAACGTCGCTTCCGACTCCAAGAAC
GATCCCGCCAAGGAGGCTGCTTCCTTCACCGCTCAAGTCATCATTCTCAACCACCCTGGT
CAGATCGGTGCTGGCTACGCCCCCGTTCTCGATTGCCACACTGCCCACATTGCTTGCAAG
TTCCAGGAGCTGATCGAGAAGATCGATCGTCGTACCGGCAAGTCCATCGAAGCCGCCCCC
AAGTTCGTCAAGTCTGGTGATGCTTGCATTGCTACCCTCGTCCCCTCCAAGCCCATGTGT
GTTGAGGAGT
>S_laxum_7154
----------------------------------------TTCAGTGGGCATGTGCACAC
CTCGTTCAACCAACCTTCTATACCTCTGTGCACTTCTCATGTGTTGGGCTGCATCT--GA
AATATCGATGAAG--CTCTTCTCATGTGTTTTTAATACACACTA---CTATGTTTTAGAA
TGTCTATTTATGATGTGTA-AAAGCATAATAATACAACTTTCAGCAACGGATCTCTTGGC
TCTCGCATCGATGAAGAACGCAGCGAAATGCGATAAGTAATGTGAATTGCAGAATTCAGT
GAATCATCGAATCTTTGAACGCACCTTGCGCTCCTTGGTATTCCGAGGAGCATGCTTGTT
TGAGTGTCATGGTATTCTCAACCCTCTTGTAATTTTT--TT---TTTTACGACTGGGCTT
GGACTTGGAGTT--GCTG---------GCAATCTAT--ACTCTAGATGTGGGCTCCTCTG
AAATGCATTAGCTTGAGTAAAACCGAGTATGATTCAGCGTGATAAATGTCTACGTTGCTT
CATTTTGGTACCATGAAAGACTCTAGCTTCTAGCTGTCTCTGTTGAGACAAATAAATTTA
GACATCTGACCTCAAATCAAGTAGGACTACCCGCTGAACTTATGCATATCAATTAGCGGA
GGAAAAGAAACTAACAAGGATTCCCCTAGTAACTGCGAGTGAAGCGGGAAAAGCTCAAAT
TTAAAATCTGGCGGCTTTGGCTGTCCGAGTTGTAGTCTGGAGAAGCGTTTTCTGTGCTGG
ACCATGTACAAGTCTCTTGGAATAGAGCGTCGTAGAGGGTGAGAATCCCGTCTTTGACAT
GGACTGCCAGTGCTCTGTGATGCGCTCTCAAAGAGTCGAGTTGTTTGGGAATGCAGCTCA
AAATGGGTGGTAAATTCCATCTAAAGCTAAATATTGGCGAGAGACCGATAGCGAACAAGT
ACCGTGAGGGAAAGATGAAAAGCACTTTGGAAAGAGAGTTAAACAGTACGTGAAATTGCT
GAAAGGGAAACGCTTGAAGTCAGTCGCGTCGGCCAAAACTCAGCCTGGCTTTTGCTTGGT
GCATTTTTTGGTTGACGGGCCAGCATCAGTTTCGACTGCTGGATAAAGGCTTTAGAAATG
TGGCACCTTCGGGTGTGTTATAGTCTAGAGTTGTATACAGTGGTTGGGACTGAGGATCTC
AGCATGCCTTTAGGGTCGGGGTTCGCCCACGTTCATGCTTAGGATGCTGGCGTAATGGCT
TTAAACGACCCGTCTTGAAACACGGACCAAGGAGTCTAACATGCCTGCGAGTGTTTGGGT
GGAAAACCCGAGCGCGCAATGAAAGTGAAAGTTGGGATCCCTGTCGTGGGGAGCACCGAC
GCCCGGACCAGACCTTCTGTGACGGATCCACGGTAGAGCATGTATGTTGGGACCCGAAAG
ATGGTGAACTATGCCTGAATAGGGTGAAGCCAGAGGAAACTCTGGTGGAGGCTCGTAGCG
ATTCTGACGTGCAAATCGATCGTCAAATTTGGGTATAGGGGCGAAAGACTAATCGAACCA
TCTAGTAGCTGGTTCCTGCCGAAGTTTCCCTCAGGATAGCAGAAACTCATGTCAGATTTA
TGTGGTAAAGCGAATGATTAGAGGCCTTGGGGTTGAAACAACCTTAACCTATTCTCAAAC
TTTAAATATGTAAGAACGAGCCGTCACTTGATTGGACCGCTCGGCGATTGAGAGTTTCTA
GTGGGCCATTTTTGGTAAGCAGAACTGGCGAAG---------------------------
------------------------------------------------------------
------------------------------------------------------------
------------------------------------------------------------
----------------------------------AACATGATCACCGGCACCTCTCAGGC
TGATTGTGCTATCCTCATCATTGCTGCCGGTACTGGTGAATTCGAGGCTGGTATTTCCAA
GGATGGTCAGACTCGTGAACACGCTCTCCTTGCCTTCACCCTCGGTGTCAGGCAGCTCAT
TGTTGCCATCAACAAGATGGATACCACCAGTGGAGTGAGGACCGCTACAATGAGATCGTT
AAGGAAACCTCTAACTTCATCAAGAAGGTCGGTTACAACCCCAARGCCGTCGCCTTCGTG
CCTATCTCTGGTTGGCACGGTGACAACATGTTGGAGGAGTCCACAAATATGTCGTGGTTC
AAAGGCTGGACCAAGGAGACCAAGGCTGGTGTCGTCAAGGGCAAGACTCTCCTCGATGCC
ATTGACGCTATTGAGCCTCCCGTCCGACCCTCTGACAAGCCCCTCCGACTTCCTCTCCAA
GATGTCTACAAAATCGGTGGTATTGGCACGGTGCCAGTCGGTCGTGTYGAAACTGGTATT
ATCAAGGCCGGCATGGTTGTTACCTTCGCTCCTACCAACGTGACTACCGAAGTGAAGTCT
GTCGAGATGCACCACGAGCAACTTGAGCAAGGTAACCCGGGTGATAACGTCGGCTTCAAC
GTCAAGAACGTCTCCGTCAAGGATATCCGCCGTGGTAACGTTGCTTCCGACTCCAAGAAC
GATCCCGCCAAGGAGGCTGCTTCCTTCACCGCTCAGGTCATCATTCTCAACCACCCTGGT
CAAATTGGTGCCGGCTACGCTCCTGTCCTCGATTGTCACACCGCCCACATCGCYYGCAAG
TTCCAGGAGCTTATCGAGAAGATCGATCGCCGKACAGGCAAGTCCATCGAGGCCTCTCCC
AAATTCGTCAAGT-----------------------------------------------
----------
>S_nandinae_BJFC_Dai_21107
----TTATTGAATGAAATTGAGTGGGGTTGTCGCTGGCCTTTCATCGGGCATGTGCACAC
CTCATTCAACCTC-TCT--ACACCTCTGTGCACTTCTCATGGGTTGGGCTGCGTCT--GA
AATATTGACATGG----TCCCTCATGTGT--TTTATACAAACCA--TACAAGTTTTAGAA
TGTC--TATTAGATGTGTA-AAAGCATAT-AATACAACTTTCAACAACGGATCTCTTGGC
TCTCGCATCGATGAAGAACGCAGCGAAATGCGATAAGTAATGTGAATTGCAGAATTCAGT
GAATCATCGAATCTTTGAACGCACCTTGCGCTCCTTGGTATTCCGAGGAGCATGCTTGTT
TGAGTGTCATGGTATTCTCAACCTGCCTGCATTTTTT-ATT---AAATGTGGTCAGGCTT
GGACTTGGAGGC--TTTGCTGGTGTCTGAATATTTTTTTATTCAGATGTGGGCTCCTCTG
AAATGCATTAGCTTGAATAAATCCAAGCATGATCCAGTGTGATAATTGTCTACGCTGCTT
CATCTCGGAGCTGAAAAAAATTCTAGCTTCTAACTGTCCTTC--GGGACTT---ACTCTG
AACATCTGACCTCAAATCAA----------------------------------------
--------AACTAACAAGGATTCCCCTAGTAACTGCGAGTGAAGCGGGAAAAGCTCAAAT
TTAAAATCTGGCAGCTTTGGCTGTCCGAGTTGTAGTCTGGAGAAGCGTTTTCTGTGCTGG
ACCGTGTACAAGTCTCTTGGAATAGAGCGTCATAGAGGGTGAGAATCCCGTCTTTGACAC
GGACTGCCAGTGCTTTGTGATGCGCTCTCAAAGAGTCGAGTTGTTTGGGAATGCAGCTCA
AAATGGGTGGTAAATTCCATCTAAAGCTAAATATTGGCGAGAGACCGATAGCGAACAAGT
ACCGTGAGGGAAAGATGAAAAGCACTTTGGAAAGAGAGTTAAACAGTACGTGAAATTGTT
GAAAGGGAAACGCTTGAAGTCAGTCGCGTGTGCTGGAACTCAGCCTGGTTTTTACTTGGT
GCATTTTCTAGTACACGGGCCAGCATCAATTTTGACCGCTGGATAAAGGCCTCAGGAATG
TGGCACCTTCGGGTGTGTTATAGCCTGGGGTTGTATACAGCGGTTGGGATTGAGGATCTC
AGCATGCCTTT-TGGCCGGGGTTCGCCCACGTTCATGCTTAGGATGCTGGCGTAATGGCT
TTAAACGACCCGTCTTGAAACACGGACCAAGGAGTCTAACATGCCTGCGAGTGTTTGGGT
GGAAAACCCGAGCGCGAAATGAAAGTGAAAGTTGGGATCCCTGTCGCGGGGAGCACCGAC
GCCCGGACCAGACCTTCTGTGACGGATCCGCGGTAGAGCATGTATGTTGGGACCCGAAAG
ATGGTGAACTATGCCTGAATAGGGTGAAGCCAGAGGAAACTCTGGTGGAGGCTCGTAGCG
ATTCTGACGTGCAAATCGATCGTCAAATTTGGGTATAGGGGCGAAAGACTAATCGAACCA
TCTAGTAGCTGGTTCCTGCCGAAGTTTCCCTCAGGATAGCAGAAACTCATGTCAGATTTA
TGTGGTAAAGCGAATGATTAGAGGCCTTGGGGTTGAAACAACCTTAACCTATTCTCAAAC
TTTAAATATGTAAGAACGAGCCGTCACTTGATTGGACCGCTCGGCGATTGAGAGTTTCTA
GTGGGCCATTTTTGGTAAGCAGAACTGGCGATGCGGGATGAACCGAACGCGAGGTTAAGG
TGCCGGAATATACGCTCATCAGACACCACAAAAGGTGTTAGTTCATCTAGACAGCAGGAC
GGTGGCCATGGAAGTCGGAACCCGCTAAGGAGTGTGTAACAACTCACCTGCCGAATGAAC
TAGCCCTGAAAATGGATGGCGCTCAAGCGTGTTACCCATACCTCGCCGTCAGTGTTGAAG
TGACACACTGACGAGTAGGCAGGCGTGGAGG-----------------------------
------------------------------------------------------------
------------------------------------------------------------
------------------------------------------------------------
------------------------------------------------------------
------------------------------------------------------------
------------------------------------------------------------
------------------------------------------------------------
------------------------------------------------------------
------------------------------------------------------------
------------------------------------------------------------
------------------------------------------------------------
------------------------------------------------------------
------------------------------------------------------------
------------------------------------------------------------
------------------------------------------------------------
----------
>S_nitidum_3135
--------------------AGTGGGGTTGTCGCTGGCCTTTCACCGGGCATGTGCACAC
CTCATTCAACCTC-TCT--ACACCTCTGTGCACTTCTCATGGGTTGGGCTGCGTCT--GA
AATATTGACATGG--CCCCTCTCATGTGT--TTTATACAAACTA--TACATGTTTTAGAA
TGTC--TATACAATGCGTA-AAAGCATAT-AATACAACTTTCAACAACGGATCTCTTGGC
TCTCGCATCGATGAAGAACGCAGCGAAATGCGATAAGTAATGTGAATTGCAGAATTCAGT
GAATCATCGAATCTTTGAACGCACCTTGCGCTCCTTGGTATTCCGAGGAGCATGCTTGTT
TGAGTGTCATGGTATTCTCAACCCTCCTGCATTTTTT-ATT---AAACGCGGTTGGGCTT
GGACTTGGAGGC--TTTGCTGGTGTCTGAATATTTTTTTATTCGGACGTGGGCTCCTCTG
AAATGCATTAGCTTGAATAAATCCAAGCATGATCCAGTGTGATAATTGTCTACGCTGCTT
CATCTCGGAATA-AAAAAAATTCTAGCTTCTAATCGTCCTTC--GGGACTT---ACTCTG
AACATCTGACCTCAAATCAAGTAGGACTACCCGCTGAACTTAAGCATATCAATAAGCGGA
GGAAAAGAAACTAACAAGGATTCCCCTAGTAACTGCGAGTGAAGCGGGAAAAGCTCAAAT
TTAAAATCTGGCAGCTTTGGCTGTCCGAGTTGTAGTCTGGAGAAGCGTTTTCTGTGCTGG
ACCGTGTACAAGTCTCTTGGAATAGAGCGTCATAGAGGGTGAGAATCCCGTCTTTGACAC
GGACTGCCAGTGCTTTGTGATGCGCTCTCAAAGAGTCGAGTTGTTTGGGAATGCAGCTCA
AAATGGGTGGTAAATTCCATCTAAAGCTAAATATTGGCGAGAGACCGATAGCGAACAAGT
ACCGTGAGGGAAAGATGAAAAGCACTTTGGAAAGAGAGTTAAACAGTACGTGAAATTGTT
GAAAGGGAAACGCTTGAAGTCAGTCGCGTGTGCTAGAACTCAGCCTGGTTTTTACTTGGT
GCATTTTCTGGTACACGGGCCAGCATCAATTTTGACCGCTGGATAAAGGCCTCAGGAAGG
TGGCACCTTCGGGTGTGTTATAGCCTGGGGTTGTATACAGCGGTTGGGATTGAGGATCTC
AGCATGCCTTT-TGGCCGGGGTTCGCCCACGTTCATGCTTAGGATGCTGGCGTAATGGCT
TTAAACGACCCGTCTTGAAACACGGACCAAGGAGTCTAACATGCCTGCGAGTGTTTGGGT
GGAAAACCCGAGCGCGAAATGAAAGTGAAAGTTGGGATCCCTGTCGTGGGGAGCACCGAC
GCCCGGACCAGACCTTCTGTGACGGATCCGCGGTAGAGCATGTATGTTGGGACCCGAAAG
ATGGTGAACTATGCCTGAATAGGGTGAAGCCAGAGGAAACTCTGGTGGAGGCTCGTAGCG
ATTCTGACGTGCAAATCGATCGTCAAATTTGGGTATAGGGGCGAAAGACTAATCGAACCA
TCTAGTAGCTGGTTCCTGCCGAAGTTTCCCTCAGGATAGCAGAAACTCATGTCAGATTTA
TGTGGTAAAGCGAATGATTAGAGGCCTTGGGGTTGAAACAACCTTAACCTATTCTCAAAC
TTTAAATATGTAAGAACGAGCCGTCACTTGATTGGACCGCTCGGCGATTGAGAGTTTCTA
GTGGGCCATTTTTGGTAAGCAGAACTGGCGATGCGGGATGAACCGAACGCGAGGTTAAGG
TGCCGGAATACACGCTCATCAGACACCACAAAAGGTGTTAGTTCATCTAGACAGCAGGAC
GGTGGCCATGGAAGTCGGAATCCGCTAAGGAGTGTGTAACAACTCACCTGCCGAATGAAC
TAGCCCTGAAAATGGATGGCGCTCAAGCGTGTTACCCATACCTCGCCGTCAGTGTTGAAG
TGACACACTGACGAGTAGGCAGGCGTGGAGG-----------------------------
---------------------CGCCGCCGGTACTGGTGAGTTCGAGGCTGGTATCTCCAA
GGATGGCCAGACCCGTGAACACGCCCTCCTCGCCTTCACCCTCGGTGTCAGGCAGCTCAT
CGTCGCCATCAACAAGATGGACACCACCAGTGGAGCGAGGACCGTTWCAACGAAATTGTT
AAGGAAACCTCCAACTTCATCAAGAAGGTCGGCTACAACCCTAAGTCCGTCGCTTTCGTC
CCCATCTCCGGCTGGCACGGCGACAACATGTTGGAGGAGTCCACYAACATGACCTGGTTC
AAGGGCTGGACCAAGGAGACCAAGGCCGGTGTCACCAAGGGCAAGACTCTCCTCGATGCC
ATCGATGCCATCGAGCCTCCCGTCCGTCCTTCCGACAGGCCTCTCCGTCTTCCTCTCCAG
GATGTCTACAAAATCGGTGGTATTGGCACGGTGCCCGTCGGTCGTGTCGAGACTGGTATC
ATCAAGGCCGGCATGGTTGTCACCTTCGCTCCTACCAACGTGACCACTGAAGTGAAGTCC
GTCGAGCTGCATCACGAGCAGCTCGAGCAGGGCAACCCCGGTGACAACGTCGGTTTCAAC
GTCAAGAACGTCTCCGTCAAGGATATCCGCCGTGGTAACGTCGCTTCTGACTCCAAGAAC
GATCCCGCCAAGGAGGCCGCCTCCTTCACCGCCCAGGTCATCATCCTCAACCACCCTGGT
CAGATCGGTGCCGGTTACGCTCCCGTCCTCGATTGCCACACCGCCCACATCGCTTGCAAG
TTCCAGGAGCTCGTCGAGAAGATCGATCGTCGTACCGGCAAGTCCATCGAGGCTGCGCCC
AAATTCGTCAAGTCCGGTGATGCTTGCATTGCTGTCCTCGTTCCCTCGAAGCCCATGTGC
GTCGAGGAGT
>S_puerense_CLZhao_3122
ATCATTAATGAATGAAATTGAGTGGGGTTGTAGCTGGCCTTTCATCGGGCATGTGCACAC
CTCATTCGACCAC-CTTCTACACCTCTGTGCACTTCTCATGAGTTGAATCGAGTCT--GA
AATAATGGCGAGG--TTCTTCTTGTGTGTTTTTAATACAAACAA------TGTTATAGAA
TGTC--ATTATCATGTGTA-AAAGCATAT-AATACAACTTTCAGCAACGGATCTCTTGGC
TCTCGCATCGATGAAGAACGCAGCGAAATGCGATAAGTAATGTGAATTGCAGAATTCAGT
GAATCATCGAATCTTTGAACGCACCTTGCGCTCCTTGGTATTCCGAGGAGCATGCTTGTT
TGAGTGTCATGGTATTCTCAACCCTCCTGTGTTTTTT-TCTAAAAGACGCAGCTGGGCTT
GGATGTGGAGGC--TTTGCTGGCATCT-------------TTTAGACACCGGCTCCTCTT
AAATGCATTAGCTTGAATAAAACCAAGCATGATTCAGCGTGATAATTGTCTACGTTGCTT
CATCTCGGTGAA-TACAAAGTTCTAGCTTCTAATCGTCTTTC--GAGACAA--TTTTCTG
AACATCTGACCTCAAATCAAGTAGGACTACCCGCTGAACTTAAGCATATCAATAAGCGGA
GGAA--------------------------------------------------------
------------------------------------------------------------
------------------------------------------------------------
------------------------------------------------------------
------------------------------------------------------------
------------------------------------------------------------
------------------------------------------------------------
------------------------------------------------------------
------------------------------------------------------------
------------------------------------------------------------
------------------------------------------------------------
------------------------------------------------------------
------------------------------------------------------------
------------------------------------------------------------
------------------------------------------------------------
------------------------------------------------------------
------------------------------------------------------------
------------------------------------------------------------
------------------------------------------------------------
------------------------------------------------------------
------------------------------------------------------------
------------------------------------------------------------
------------------------------------------------------------
------------------------------------------------------------
------------------------------------------------------------
------------------GGATACCCCTAGTGGAGCGAGGACCGTTTCAACGAAATCGTC
AAGGAAACCTCCAACTTCATCAAGAAGGTCGGTTACAACCCCAAGGCTGTCGCCTTCGTA
CCCATCTCCGGCTGGCACGGCGACAACATGTTGGAGGAGTCTACCAACATGCCCTGGTTC
AAGGGCTGGACCAAGGAGACCAAGGCCGGCGTTGTCAAGGGCAAGACTCTCCTCGATGCC
ATCGACGCCATCGAGCCCCCCGTCCGTCCGTCCGACAAGCCCCTCCGTCTTCCTCTCCAG
GATGTTTACAAAATTGGTGGTATCGGCACGGTGCCCGTCGGACGTGTCGAGACCGGTATT
ATCAAGGCTGGCATGGTTGTCACCTTCGCTCCTACGAACGTGACCACTGAAGTCAAGTCG
GTCGAGATGCACCACGAGCAGCTCGAGCAGGGCAACCCTGGTGACAACGTCGGTTTCAAC
GTCAAGAACGTCTCCGTCAAGGATATCCGCCGTGGTAACGTCGCTTCTGACTCCAAGAAC
GACCCCGCCAAGGAGGCAGCCTCCTTCACCGCCCAGGTCATCATCCTCAACCACCCTGGT
CAGATCGGTGCCGGCTACGCCCCCGTCCTCGATTGCCACACCGCCCACATTGCTTGCAAG
TTCCAAGAGCTCATCGAGAAGATCGATCGTCGTACCGGCAAGTCCATCGAGGCCTCCCCC
AAGTTCGTCAAGTCTGGTGATGCTTGCATTGCCACTCTCGTCCCCTCCAAGCCCATGTGC
GTTGAGG---
>S_rubigimaculatum_CLZhao_10638
ATCATTAATGAATGAAATTGAGTGGGGTTGTAGCTGGCCTTCTACCGGGCATGTGCACGC
CTCATTCAACCAC-CTTCTACACCTCTGTGCACTTCTCATGAGTTGGGCCGCGTCT--GA
AATA-TGACAAAG--CCCGGCTTGTGTGT--TTTATACAAACAA--ATTATGTTATAGAA
TGTC--ACTATCATGCTTT-GAAGCATAT-AATACAACTTTCAACAACGGATCTCTTGGC
TCTCGCATCGATGAAGAACGCAGCGAAATGCGATAAGTAATGTGAATTGCAGAATTCAGT
GAATCATCGAATCTTTGAACGCACCTTGCGCTCCTTGGTATTCCGAGGAGCATGCTTGTT
TGAGTGTCATGGTCTTCTCAACCCTTCAGTCTTTTTT-GCT---AAAGGCTGTCGGGCTT
GGATGTGGAGGT--TTTGCAGGCAACTGGATTTTTTG-AATTCGGCAGTCGGCTCCTCTA
AAATGCATTAGCTTGAATAGTACCGAGCATGATTCAACGTGATAATTGTCTACGTTGCTT
CGTCTCGGTGAA-TTCAATGTTCAAGCTTCCAACCGTCCCTC--GGGACAA---TCTCTG
AACATCTGACCTCAAATCAAGTAGGACTACCCGCTGAACTTAAGCATATCAA--------
---------------AAGGATTCCCCTAGTAACTGCGAGTGAAGCGGGAAAAGCTCAAAT
TTAAAATCTGGCAGCTTTGGCTGTCCGAGTTGTAGTCTGGAGAAGCGTTTTCTGTGCTGG
ACCGTGTACAAGTCTCTTGGAATAGAGCGTCATAGAGGGTGAGAATCCCGTCTTTGACAC
GGACTGCCAGTGCTCTGTGATGCGCTCTCAAAGAGTCGAGTTGTTTGGGAATGCAGCTCA
AAATGGGTGGTAAATTCCATCTAAAGCTAAATATTGGCGAGAGACCGATAGCGAACAAGT
ACCGTGAGGGAAAGATGAAAAGCACTTTGGAAAGAGAGTTAAACAGTACGTGAAATTGTT
GAAAGGGAAACGATTGAAGTCAGTCGCGTCTTCTAGAACTCAGCCTGGCTTTTGCTTGGT
GCATTTTCTAGTTGACGGGCCAGCATCAGTTTCGACCGCTGGATAAAGGCTTTGGGAATG
TGGCACCTTCGGGTGTGTTATAGCCCAGAGTCACATACAGCGGTCGGGACTGAGGATCAC
AGCATGCCTTT-TGGCCGGGGTTCGCCCACGTTCATGCTTAGGATGCTGGCGTAATGGCT
TTAAACGACCCGTCTTGAAACACGGACCAAGGAGTCTAACATGCCTGCGAGTGTTTGGGT
GGTAAACCCGAGCGCGTAATGAAAGTGAAAGTTGGGATCCCTGTCGCGGGGAGCACCGAC
GCCCGGACCAGACCTTCTGTGACGGATCCGCGGTAGAGCATGTATGTTGGGACCCGAAAG
ATGGTGAACTATGCCTGAATAGGGTGAAGCCAGAGGAAACTCTGGTGGAGGCTCGTAGCG
ATTCTGACGTGCAAATCGATCGTCGAATTTGGGTATAGGGGCGAAAGACTAATCGAACCA
TCTAGTAGCTGGTTCCTGCCGAAGTTTCCCTCAGGATAGCAGAAACTCATGTCAGATTTA
TGTGGTAAAGCGAATGATTAGAGGCCTTGGGGCTGAAACAGCCTTAACCTATTCTCAAAC
TTTAAATATGTAAGAACGAGCCGTCACTTGATTGGACCGCTCGGCGATTGAGAGTTTCTA
GTGGGCCATTTTTGGTAAGCAGAACTGGCGATGCGGGATGAACCGAACGTGAGGTTAAGG
TGCCGGAATATACGCTCATCAGACACCACAAAAGGTGTTAGTTCATCTAGACAGCAGGAC
GGTGGCCATGGAAGTCGGAATCCGCTAAGGAGTGTGTAACAACTCACCTGCCGAATGAAC
TAGCCCTGAAAATGGATGGCGCTCAAGCGTATTACCCATACCTCACCGTCAGTGTTGAAG
TGACACACTGACGAGTAGGCAGGCGTGGAGG-----------------------------
TGATTGCGCTATCCTCATCATCGCCGCTGGTACTGGTGAATTCGAGGCTGGTATCTCCAA
GGATGGCCAGACCCGTGAACACGCTCTCCTCGCTTTCACCCTCGGTGTCAAGCAGCTCAT
CGTCGCCATCAACAAGATGGATACCACCAGTGGAGCGAGGATCGTTACAACGAAATCGTT
AAGGAGACCTCCAACTTCATCAAGAAGGTCGGTTACAACCCCAAGTCTGTTCCCTTCGTC
CCCATCTCTGGCTGGCATGGTGACAACATGTTGGAGGAGTCCACCAACATGGGTTGGTTC
AAGGGCTGGACCAAGGAGACCAAGGCTGGTGCCTCCAAGGGCAAGACCCTCCTCGACGCC
ATCGACGCCATCGAGCCCCCCGTCCGGCCTTCCGACAAGCCCCTTCGTCTTCCTCTCCAG
GATGTCTACAAAATTGGCGGTATTGGCACGGTGCCCGTCGGTCGTGTTGAGACTGGTATC
ATCAAGGCCGGCATGGTTGTCACCTTCGCTCCTACAAACGTGACCACTGAAGTCAAGTCC
GTCGAAATGCACCACGAGCAGCTCGAGCAGGGCAACCCTGGTGACAACGTCGGTTTCAAC
GTCAAGAACGTCTCCGTCAAGGATATCCGCCGTGGTAACGTCGCCTCCGACTCCAAGAAC
GACCCCGCCAAGGAGGCTGCCTCCTTCACTGCCCAGGTCATCATTCTGAACCACCCTGGT
CAGATTGGTGCTGGCTACGCCCCCGTCCTCGATTGTCACACTGCCCACATTGCCTGCAAG
TTCCAGGAGCTCATCGAGAAGATCGATCGTCGTACCGGCAAGTCCATCGAAGCCGCCCCC
AAGTTCGTCAAGTCCGGTGATGCATGCATTGCTACTCTCGTCCCCTCCAAGCCTATGTGT
GTTGAGGAGT
>S_rubigimaculatum_CLZhao_4069
ATCATTAATGAATGAAATTGAGTGGGGTTGTAGCTGGCCTTCTACCGGGCATGTGCACGC
CTCATTCAACCAC-CTTCTACACCTCTGTGCACTTCTCATGAGTTGGGCCGCGTCT--GA
AATA-CGACAAAG--CCCGGCTTGTGTGT--TTTATACAAACGA--ATTATGTTATAGAA
TGTC--ACTATCATGCTTT-GAAGCATAT-AATACAACTTTCAACAACGGATCTCTTGGC
TCTCGCATCGATGAAGAACGCAGCGAAATGCGATAAGTAATGTGAATTGCAGAATTCAGT
GAATCATCGAATCTTTGAACGCACCTTGCGCTCCTTGGTATTCCGAGGAGCATGCTTGTT
TGAGTGTCATGGTCTTCTCAACCCTTCTGTCTTTTTC-GCT---AAAGGCTGTCGGGCTT
GGATGTGGAGGT--TTTGCAGGCAACTGGATTTTCTG-AATTCAGGAGTCGGCTCCTCTA
AAATGCATTAGCTTGAATAGTACCGAGCATGATTCAACGTGATAATTGTCTACGTTGCTT
CGTCTCGGTGAA-TTCAATGTTCAAGCTTCCAACCGTCCCTC--GGGACAA---TCTCTG
AACATCTGACCTCAAATCAAGTAGGACTACCCGCTGAACTTAAGCATATCAA--------
----------------AGGATTCCCCTAGTAACTGCGAGTGAAGCGGGAAAAGCTCAAAT
TTAAAATCTGGCAGCTTTGGCTGTCCGAGTTGTAGTCTGGAGAAGCGTTTTCTGTGCTGG
ACCGTGTACAAGTCTCTTGGAATAGAGCGTCATAGAGGGTGAGAATCCCGTCTTTGACAC
GGACTGCCAGTGCTCTGTGATGCGCTCTCAAAGAGTCGAGTTGTTTGGGAATGCAGCTCA
AAATGGGTGGTAAATTCCATCTAAAGCTAAATATTGGCGAGAGACCGATAGCGAACAAGT
ACCGTGAGGGAAAGATGAAAAGCACTTTGGAAAGAGAGTTAAACAGTACGTGAAATTGTT
GAAAGGGAAACGATTGAAGTCAGTCGCGTCTTCTAGAACTCAGCCTGGCTTTTGCTTGGT
GCATTTTCTAGTTGACGGGCCAGCATCAGTTTCGACCGCTGGATAAAGGCTTTGGGAATG
TGGCACCTTCGGGTGTGTTATAGCCCAGAGTCACATACAGCGGTCGGGACTGAGGATCAC
AGCATGCCTTT-TGGCCGGGGTTCGCCCACGTTCATGCTTAGGATGCTGGCGTAATGGCT
TTAAACGACCCGTCTTGAAACACGGACCAAGGAGTCTAACATGCCTGCGAGTGTTTGGGT
GGTAAACCCGAGCGCGTAATGAAAGTGAAAGTTGGGATCCCTGTCGCGGGGAGCACCGAC
GCCCGGACCAGACCTTCTGTGACGGATCCGCGGTAGAGCATGTATGTTGGGACCCGAAAG
ATGGTGAACTATGCCTGAATAGGGTGAAGCCAGAGGAAACTCTGGTGGAGGCTCGTAGCG
ATTCTGACGTGCAAATCGATCGTCGAATTTGGGTATAGGGGCGAAAGACTAATCGAACCA
TCTAGTAGCTGGTTCCTGCCGAAGTTTCCCTCAGGATAGCAGAAGCTCATGTCAGATTTA
TGTGGTAAAGCGAATGATTAGAGGCCTTGGGGCTGAAACAGCCTTAACCTATTCTCAAAC
TTTAAATATGTAAGAACGAGCCGTCACTTGATTGGACCGCTCGGCGATTGAGAGTTTCTA
GTGGGCCATTTTTGGTAAGCAGAACTGGCGATGCGGGATGAACCGAACGTGAGGTTAAGG
TGCCGGAATATACGCTCATCAGACACCACAAAAGGTGTTAGTTCATCTAGACAGCAGGAC
GGTGGCCATGGAAGTCGGAATCCGCTAAGGAGTGTGTAACAACTCACCTGCCGAATGAAC
TAGCCCTGAAAATGGATGGCGCTCAAGCGTATTACCCATACCTCACCGTCAGTGTTGAAG
TGACACACTGACGAGTAGGCAGGCGTGGAGG-----------------------------
------------------------------------------------------------
------------------------------------------------------------
------------------------------------------------------------
------------------------------------------------------------
------------------------------------------------------------
------------------------------------------------------------
------------------------------------------------------------
------------------------------------------------------------
------------------------------------------------------------
------------------------------------------------------------
------------------------------------------------------------
------------------------------------------------------------
------------------------------------------------------------
------------------------------------------------------------
------------------------------------------------------------
----------
>S_subcollabens_Dai19345
--CATTATTGAATGAAATTGAGTGGAGTTGTAGCTGGCCTTTCAACGGGCATGTGCACGC
CTTGCTTAATCCA-TCTCTACACCTCTGTGCACTTCTCATGGGTCGGGTTACGTCT--GA
AATATTGACGAGG--CCCTTCTCATGTGT--CTCATACACACTA---CTATGTTATAGAA
TGTT----TTTAATGCATG-AATGCATAT-AATACAACTTTCAGCAACGGATCTCTTGGC
TCTCGCATCGATGAAGAACGCAGCGAAATGCGATAAGTAATGTGAATTGCAGAATTCAGT
GAATCATCGAATCTTTGAACGCACCTTGCGCTCCTTGGTATTCCGAGGAGCATGCTTGTT
TGAGTGTCATGGTATTCTCAACCCTCTTGCAATTTTT-GTT-------GCAGATGGGCTT
GGACTTGGAGGC--TTTGCTGGCAGCCGAATTTATT----TTCAGCCATCGGCTCCTCTG
AAATGCATTAGCTTGAATGAGACCAAGCATGATTTAGCGTGATAAATGTCTACGTTGCTT
CATCTCGGTTGAAAAAAAAATTCTAGCTTCTAATCGTCTCTCTTGAGACAA---TATATG
AAAATCTGACCTCAAATCAAGTAGGACTACCCGCTGAACTTAAGCATATC----------
------------------------------AACTGCGAGTGAAGCGGGAAAAGCTCAAAT
TTAAAATCTGGCAGCTTTGGCTGTCCGAGTTGTAGTCTGGAGAAGCGTTTTCTGTGCTGG
ACCGTGTACAAGTCTCTTGGAATAGAGCGTCATAGAGGGTGAGAATCCCGTCTTTGACAC
GGACTACCAGTGCTTTGTGATGCGCTCTCAAAGAGTCGAGTTGTTTGGGAATGCAGCTCA
AAATGGGTGGTAAATTCCATCTAAAGCTAAATATTGGCGAGAGACCGATAGCGAACAAGT
ACCGTGAGGGAAAGATGAAAAGCACTTTGGAAAGAGAGTTAAACAGTACGTGAAATTGCT
GAAAGGGAAACGCTTGAAGTCAGTCGCGTCGACCAGAACTCAGCCTGGCTTTTGCCTGGT
GTATTTTCTGGTAGACGGGCCAGCATCAGTTTTGACCGCTGGATAAAGGTCTTGGGAATG
TGGCACCTTCGGGTGTGTTATAGCCTAGGGTTGTATACAGTGGTTGGGACTGAGGATCTC
AGCATGCCTTTATGGTCGGGGTTCGCCCACGTTCATGCTTAGGATGCTGGCGTAATGGCT
TTAAACGACCCGTCTTGAAACACGGACCAAGGAGTCTAACATGCCTGCGAGTGTTTGGGT
GGAAAACCCGAGCGCGTAATGAAAGTGAAAGTTGGGATCCCTGTCGTGGGGAGCACCGAC
GCCCGGACCAGACCTTCTGTGACGGTTCCGCGGTAGAGCATGTATGTTGGGACCCGAAAG
ATGGTGAACTATGCCTGAATAGGGTGAAGCCAGAGGAAACTCTGGTGGAGGCTCGTAGCG
ATTCTGACGTGCAAATCGATCGTCAAATTTGGGTATAGGGGCGAAAGACTAATCGAACCA
TCTAGTAGCTGGTTCCTGCCGAAGTTTCCCTCAGGATAGCAGAAACTCATGTCAGATTTA
TGTGGTAAAGCGAATGATTAGAGGCCTTGGGGTTGAAACAACCTTAACCTATTCTCAAAC
TTTAAATATGTAAGAACGAGCCGTCACTTGATTGGACCGCTCGGCGATTGAGAGTTTCTA
GTGGGCCATTTTTGGTAAGCAGAACTGGCGATGCGGGATGAACCGAACGCGAGGTTAAGG
TGCCGGAATACACGCTCATCAGACACCACAAAAGGTGTTAGTTCATCTAGACAGCAGGAC
GGTGGCCATGGAAGTCGGAATCCGCTAAGGAGTGTGTAACAACTCACCTGCCGAATGAAC
TAGCCCTGAAAATGGATGGCGCTCAAGCGTGTTACCCATACCTCGCCGTCAGTGTTGAAG
TGACACACTGACGAGTAGGC----------------------------------------
------------------------------------------------------------
------------------------------------------------------------
------------------------------------------------------------
------------------------------------------------------------
------------------------------------------------------------
------------------------------------------------------------
------------------------------------------------------------
------------------------------------------------------------
------------------------------------------------------------
------------------------------------------------------------
------------------------------------------------------------
------------------------------------------------------------
------------------------------------------------------------
------------------------------------------------------------
------------------------------------------------------------
----------
>S_subtropicum_CLZhao_F11059
ATCATTATTGAATGAAATTGAGTGGGGTTGTAGCTGGCCTTTTACCGGGCATGTGCACAC
CTCATTCAACCAC-CTTCTCTACCTCTGTGCACTTCTCATGAGTTGGGCTGCGTCT--GA
AATA-CGACAAAG--TCCGGCTTGTGTGC--TTTATACAAACTA--CTTATGTTATAGAA
TGTC--ACTATCATGCTTT-AAAGCATAT-AATACAACTTTCAACAACGGATCTCTTGGC
TCTCGCATCGATGAAGAACGCAGCGAAATGCGATAAGTAATGTGAATTGCAGAATTCAGT
GAATCATCGAATCTTTGAACGCACCTTGCGCTCCTTGGTATTCCGAGGAGCATGCTTGTT
TGAGTGTCATGGTCTTCTCAACCCCTCAGTCTTTTTT-ATTT--AGAGGCAGTCGGGCTT
GGACTTGGAGGC--TTTGCGGGCATCTGGATTTCAT--AGTTCAGACGTCGGCTCCTCTG
AAATGCATTAGCTTGAATAGAACCGAGCATGATCCAGCGTGATAATTGTCTACGTTGCTT
CATCTCGGTGAA-TTTAATGTTCAAGCTTCTAACCGTCCCTC--GGGACAA---TCTCTG
AACATCTGACCTCAAATCAAGTAGGACTACCCGCTGAACTTAAGCATATCAA--------
----------------AGGATTCCCCTAGTAACTGCGAGTGAAGCGGGAAAAGCTCAAAT
TTAAAATCTGGCAGCTTTGGTTGTCCGAGTTGTAGTCTGGAGAAGCGTTTTCCGTGCTGG
ACCGTGTACAAGTCTCTTGGAATAGAGCGTCATAGAGGGTGAGAATCCCGTCTTTGACAC
GGACTGCCAGTGCTTTGTGATGCGCTCTCAAAGAGTCGAGTTGTTTGGGAATGCAGCTCA
AAATGGGTGGTAAATTCCATCTAAAGCTAAATATTGGCGAGAGACCGATAGCGAACAAGT
ACCGTGAGGGAAAGATGAAAAGCACTTTGGAAAGAGAGTTAAACAGTACGTGAAATTGTT
GAAAGGGAAACGATTGAAGTCAGTCGCGTCTTCTAGAACTCAGCCTGGCTTTTGCTTGGT
GCATTTTCTAGTTGACGGGCCAGCATCAGTTTCGGCCGCTGGATAAAGGCTTTGGGAATG
TGGCACCTTCGGGTGTGTTATAGCCCAGAGTCACATACAGCGGTTGGGACTGAGGATCAC
AGCATGCCTTT-TGGCCGGGGTTCGCCCACGTTCATGCTTAGGATGCTGGCGTAATGGCT
TTAAACGACCCGTCTTGAAACACGGACCAAGGAGTCTAACATGCCTGCGAGTGTTTGGGT
GGTAAACCCGAGCGCGTAATGAAAGTGAAAGTTGGGATCCCTGTCGCGGGGAGCACCGAC
GCCCGGACCAGACCTTCTGTGACGGATCCGCGGTAGAGCATGTATGTTGGGACCCGAAAG
ATGGTGAACTATGCCTGAATAGGGTGAAGCCAGAGGAAACTCTGGTGGAGGCTCGTAGCG
ATTCTGACGTGCAAATCGATCGTCGAATTTGGGTATAGGGGCGAAAGACTAATCGAACCA
TCTAGTAGCTGGTTCCTGCCGAAGTTTCCCTCAGGATAGCAGAAGCTCATGTCAGATTTA
TGTGGTAAAGCGAATGATTAGAGGCCTTGGGGTTGAAACAACCTTAACCTATTCTCAAAC
TTTAAATATGTAAGAACGAGCCGTCACTTGATTGGACCGCTCGGCGATTGAGAGTTTCTA
GTGGGCCATTTTTGGTAAGCAGAACTGGCGATGCGGGATGAACCGAACGTGAGGTTAAGG
TGCCGGAATATACGCTCATCAGACACCACAAAAGGTGTTAGTTCATCTAGACAGCAGGAC
GGTGGCCATGGAAGTCGGAATCCGCTAAGGAGTGTGTAACAACTCACCTGCCGAATGAAC
TAGCCCTGAAAATGGATGGCGCTCAAGCGTATTACCCATACCTCACCGTCAGTGTTGAAG
TGACACACTGACGAGTAGGCAGGCGTGGAGG-----------------------------
------------------------------------------------------------
------------------------------------------------------------
------------------------------------------------------------
------------------------------------------------------------
------------------------------------------------------------
------------------------------------------------------------
------------------------------------------------------------
------------------------------------------------------------
------------------------------------------------------------
------------------------------------------------------------
------------------------------------------------------------
------------------------------------------------------------
------------------------------------------------------------
------------------------------------------------------------
------------------------------------------------------------
----------
>S_wumengshanense_CLZhao_23586
ATCATTATTGAATGAAATTGAGTGGGGTTGTAGCTGGCTTTTTACGAAGCATGTGCACAC
CTCATTCAACCAC-TTC-TACACCACTGTGCACTTCTCATGGGTTGGATTGCGTTT--TA
AA---CGACGAGA--TCCTTCTCATGTGT--CTTATACACACTA--CTATGTCTATAGAA
TGTA--AACGCAATGCATG-AATGCATTTTAATACAACTTTCAGCAACGGATCTCTTGGC
TCTCGCATCGATGAAGAACGCAGCGAAATGCGATAAGTAATGTGAATTGCAGAATTCAGT
GAATCATCGAATCTTTGAACGCACCTTGCGCTCCTTGGTATTCCGAGGAGCATGCTTGTT
TGAGTGTCATGGTATTCTCAACCCTCTTGCTGTTTTT-ACA---AACGACAATTGGGCTT
GGACTTGGGGG---TTTGCGGGCATCTGAATTTTTT--AATTCAGACGTCGGCTCCTCTG
AAATGCATTAGCTTGAATGTAT-CAAGTATGGTTCAACGTGATAATTATCTACGTTGCTT
CAACTTGTT----------GTTCTAGCTTCTAATTGTCTTTC--GGGACAAACATATCTG
AACATCTGACCTCAAATCAAGTA-------------------------------------
---------------GAGGATTCCCCTAGTAACTGCGAGTGAAGCGGGAAAAGCTCAAAT
TTAAAATCTGGCAGTCTTGACTGTCCGAGTTGTAGTCTGGAGAAGCGTTTTCTGTGCTGG
ACCGTGTACAAGTCTCTTGGAATAGAGCGTCATAGAGGGTGAGAATCCCGTCTTTGACAC
GGACTGCCAGTGCTTTGTGATGCGCTCTCAAAGAGTCGAGTTGTTTGGGAATGCAGCTCA
AAATGGGTGGTAAATTCCATCTAAAGCTAAATATTGGCGAGAGACCGATAGCGAACAAGT
ACCGTGAGGGAAAGATGAAAAGCACTTTGGAAAGAGAGTTAAACAGTACGTGAAATTGCT
GAAAGGGAAACGCTTGAAGTCAGTCGCGTTGTTCAGAACTCAGCCTGGCTTTTGCCTGGT
GCATTTTCTGTTCGACGGGCCAGCATCAGTTTTGATCACTGGATAAAGACTTTGGGAATG
TGGCACCTTCGGGTGTGTTATAGCCCATTGTTGTATACAGTGGTTGGGACTGAGGATTTC
AGCATGCCTTTATGGTCGGGGTTCGCCCACGTTCATGCTTAGGATGCTGGCGTAATGGCT
TTAAACGACCCGTCTTGAAACACGGACCAAGGAGTCTAACATGCCTGCGAGTGTTTGGGT
GGAAAACCCGAGCGCGTAATGAAAGTGAAAGTTGGGATCCCTGTCGTGGGGAGCACCGAC
GCCCGGACCAGACCTTTTGTGACGGATCCGCGGTAGAGCATGTATGTTGGGACCCGAAAG
ATGGTGAACTATGCCTGAATAGGGTGAAGCCAGAGGAAACTCTGGTGGAGGCTCGTAGCG
ATTCTGACGTGCAAATCGATCGTCAAATTTGGGTATAGGGGCGAAAGACTAATCGAACCA
TCTAGTAGCTGGTTCCTGCCGAAGTTTCCCTCAGGATAGCAGAAACTCATGTCAGATTTA
TGTGGTAAAGCGAATGATTAGAGGCCTTGGGGTTGAAACAACCTTAACCTATTCTCAAAC
TTTAAATATGTAAGAACGAGCCGTCACTTGATTGGACCGCTCGGCGATTGAGAGTTTCTA
GTGGGCCATTTTTGGTAAGCAGAACTGGCGATGCGGGATGAACCGAACGCGAGGTTAAGG
TGCCGGAATACACGCTCATCAGACACCACAAAAGGTGTTAGTTCATCTAGACAGCAGGAC
GGTGGCCATGGAAGTCGGAATCCGCTAAGGAGTGTGTAACAACTCACCTGCCGAATGAAC
TAGCCCTGAAAATGGATGGCGCTCAAGCGTGTTACCCATACCTCGCCGTCAGTGTTGAAG
TGACACACTGACGAGTAGGCAGGCGTGGAGG-----------------------------
------------------------------------------------------------
------------------------------------------------------------
------------------------------------------------------------
------------------------------------------------------------
------------------------------------------------------------
------------------------------------------------------------
------------------------------------------------------------
------------------------------------------------------------
------------------------------------------------------------
------------------------------------------------------------
------------------------------------------------------------
------------------------------------------------------------
------------------------------------------------------------
------------------------------------------------------------
------------------------------------------------------------
----------
>S_yunnanense_CLZhao_1445
--CATTATTGAATGAAATTGAGTGGGGTTGTAGCTGGCTTTTTACGAAGCATGTGCACAC
CTCATTCAACCAC-TTC-TACACCACTGTGCACTTCTCATGGGTTGGATTGCGTTT--TA
AA---TGACGAGA--TCCTTCTCATGTGT--CTTATACACACTACTATATGTCTATAGAA
TGTA--AACGTAATGCATG-AATGCATTTTAATACAACTTTCAGCAACGGATCTCTTGGC
TCTCGCATCGATGAAGAACGCAGCGAAATGCGATAAGTAATGTGAATTGCAGAATTCAGT
GAATCATCGAATCTTTGAACGCACCTTGCGCTCCTTGGTATTCCGAGGAGCATGCTTGTT
TGAGTGTCATGGTATTCTCAACCCTCTTGTTGTTTTT-ACA---AACGACAATTGGGCTT
GGACTTGGGGG---TTTGCAGGCATCGGAATTTTTT-TAATTCAGATGTCAGCTCCTCTG
AAATGCATTAGCTTGAATGTAT-CAAGTACGGTTCAACGTGATAATTATCTACGTTGCTT
CAACTTGTT----------GTTCTAGCTTCTAATCGTCCTTT--GGGACAAACGTATCTG
AACATCTGACCTCAAATCAAGTAGGACTACCCGCTGAACTTAAGCATATC----------
---------------AAGGATTCCCCTAGTAACTGCGAGTGAAGCGGGAAAAGCTCAAAT
TTAAAATCTGGCAGTCTTGACTGTCCGAGTTGTAGTCTGGAGAAGCGTTTTCTGTGCTGG
ACCGTGTACAAGTCTCTTGGAATAGAGCGTCATAGAGGGTGAGAATCCCGTCTTTGACAC
GGACTGCCAGTGCTTTGTGATGCGCTCTCAAAGAGTCGAGTTGTTTGGGAATGCAGCTCA
AAATGGGTGGTAAATTCCATCTAAAGCTAAATATTGGCGAGAGACCGATAGCGAACAAGT
ACCGTGAGGGAAAGATGAAAAGCACTTTGGAAAGAGAGTTAAACAGTACGTGAAATTGCT
GAAAGGGAAACGCTTGAAGTCAGTCGCGTTGTTCAGAACTCAGCCTGGCTTTTGCCTGGT
GCATTTTCTGTTCGACGGGCCAGCATCAGTTTTGATCACTGGATAAAGGCTTTGGGAATG
TGGCATCTTCGGATGTGTTATAGCCCATTGTTGTATACAGTGGTTGGGACTGAGGATCTC
AGCATGCCTTTATGGTCGGGGTTCGCCCACGTTCATGCTTAGGATGCTGGCGTAATGGCT
TTAAACGACCCGTCTTGAAACACGGACCAAGGAGTCTAACATGCCTGCGAGTGTTTGGGT
GGAAAACCCGAGCGCGTAATGAAAGTGAAAGTTGGGATCCCTGTCGTGGGGAGCACCGAC
GCCCGGACCAGACCTTCTGTGACGGATCCGCGGTAGAGCATGTATGTTGGGACCCGAAAG
ATGGTGAACTATGCCTGAATAGGGTGAAGCCAGAGGAAACTCTGGTGGAGGCTCGTAGCG
ATTCTGACGTGCAAATCGATCGTCAAATTTGGGTATAGGGGCGAAAGACTAATCGAACCA
TCTAGTAGCTGGTTCCTGCCGAAGTTTCCCTCAGGATAGCAGAAACTCATGTCAGATTTA
TGTGGTAAAGCGAATGATTAGAGGCCTTGGGGTTGAAACAACCTTAACCTATTCTCAAAC
TTTAAATATGTAAGAACGAGCCGTCACTTGATTGGACCGCTCGGCGATTGAGAGTTTCTA
GTGGGCCATTTTTGGTAAGCAGAACTGGCGATGCGGGATGAACCGAACGCGAGGTTAAGG
TGCCGGAATACACGCTCATCAGACACCACAAAAGGTGTTAGTTCATCTAGACAGCAGGAC
GGTGGCCATGGAAGTCGGAATCCGCTAAGGAGTGTGTAACAACTCACCTGCCGAATGAAC
TAGCCCTGAAAATGGATGGCGCTCAAGCGTGTTACCCATACCTCGCCGTCAGTGTTGAAG
TGACACACTGACGAGTAGGCAGGCGTGGAGG-----------------------------
TGATTGTGCTATCCTCATCATTGCCGCTGGTACTGGCGAATTCGAGGCTGGTATCTCCAA
GGATGGTCAGACACGTGAACACGCCCTTCTTGCCTTCACCCTCGGTGTCAGGCAGCTCAT
CGTTGCCATCAACAAGATGGACACCACCAGTGGAGCGAGGACCGTTTCAACGAAATCGTC
AAGGAAACCTCCAACTTCATCAAGAAGGTCGGTTACAACCCCAAGGCTGTTGCCTTCGTC
CCCATCTCCGGCTGGCACGGTGACAACATGTTGGAGGAGTCCAGCAACATGCCTTGGTTC
AAGGGCTGGACCAAGGAGACTAAGGCTGGTGCCTCCAAGGGAAAGACCCTCCTCGATGCC
ATCGATGCCATCGAGCCCCCCGTCCGTCCCTCCGACAAGCCTCTCCGTCTTCCTCTCCAG
GATGTCTACAAAATTGGTGGTATTGGCACGGTGCCCGTCGGTCGTGTCGAGACTGGCATC
ATCAAGGCCGGCATGGTTGTCACCTTCGCTCCCACGAACGTGACCACTGAAGTCAAGTCC
GTCGAAATGCATCACGAGCAACTCGAGCAGGGCAACCCCGGTGACAACGTCGGTTTCAAC
GTCAAGAACGTCTCCGTCAAGGATATCCGCCGTGGCAACGTCGCTTCCGACTCTAAGAAC
GATCCCGCCAAGGAGGCTGCTTCCTTCACCGCCCAGGTCATCATCCTCAACCACCCTGGT
CAGATCGGTGCCGGTTACGCTCCCGTGCTCGATTGCCACACCGCCCACATTGCTTGCAAG
TTCCAGGAGCTCATCGAGAAGATCGATCGTCGTACCGGCAAGTCCATCGAGGCTTCCCCC
AAGTTCGTCAAGTCCGGTGATGCTTGCATTGCTACCCTCGTACCCTCCAAGCCTATGTGC
GTTGAGGAGT
