# Supplementary material for: Unveiling the hidden diversity of neotropical Steccherinum and allied genera (Steccherinaceae, Basidiomycota)
Source: IMA Fungus. 2026 Feb 27;17:e182915. doi: 10.3897/imafungus.17.182915 (PMC12966849; doi:10.3897/imafungus.17.182915)
Supplement: Supplementary material 2 — Alignment Cabalodontia [file imafungus-17-e182915-s002.fas]

>Atraporiella_neotropica_HQ659221_L_Ryvarden_44447
--------------------AGTGGGGTTGTTGCTGGCCTCAGTGATGGGGCATGTGCAC
GCCTTGCTT-GTTCCACCTTCTACACCCCTGTGCAC-TTCTCATAGG-TTGGGCTGCGTC
TGAAATATTGG-CAACGCACTTCCTGTGTGTTT-AAT-CATACAC-ATGTTTGTTACAGA
ATGTTTTTACTGTGCATGAATGCATAT-AATACAACTTTCAGCAACGGATCTCTTGGCTC
TCGCATCGATGAAGAACGCAGCGAAATGCGATAAGTAATGTGAATTGCAGAATTCAGTGA
ATCATCGAATCTTTGAACGCACCTTGCGCTCCTTGGTATTCCGAGGAGCATGCCTGTTTG
AGTGTCATGGTATTCTCAATTCATTTGCATTTTTTTAGTG------AATGGATTGGATGT
GGAGG-TTTGCAGACAGAGGAA-CCATGTGTTCC-GATGCCGGCTTCTCTGAAACTCATT
AGCTTGAA--TGTGATCAAGCATGTCCCAGTGTGATAATTGTCKACGCTGCTTCATGTCT
GGTATTTA--ATAGATCTAGATTCGAACTGTCTGTTG--CAGACAAYTTCTGATCATCTG
ACCTCAAATCAGGTAGGACTACCCGCTGAACTTAAGCATATCAATAAGCGGAGGAAAAGA
AACTAACAAGGATTCCCCTAGTAACTGCGAGTGAAGCGGGAAAAGCTCAAATTTAAAATC
TGGCAGCTTTGGCTGTCCGAGTTGTAGTCTGGAGAAGCGTTATCTGTGCTGGACCGTGTA
CAAGTCTCTTGGAACAGAGCGTCATAGAGGGTGAGAATCCCGTCTTTGACACGGACTGCC
AGTGCTTTGTGATGCGCTCTCAAAGAGTCGAGTTGTTTGGGAATGCAGCTCAAAATGGGT
GGTAAATTCCATCTAAAGCTAAATATTGGCGAGAGACCGATAGCGAACAAGTACCGTGAG
GGAAAGATGAAAAGCACTTTGGAAAGAGAGTTAAACAGTACGTGAAATTGCTGAAAGGGA
AACGCTTGAAGTCAGTCGCGTTGGCCAGAACTCAGCCTGGCTTTTGCTTGGTGCATTTTC
TGGTGAACGGGCCAGCATCAATTTTGACTGTTGGAAAAAGGCCTTGGGAATGTGGCATCT
TCGGGTGCGTTATAGCCTAGGGTTGTATACAACRGTTGGGATTGAGGATCTCAGCATGCC
TTTATGGTCGGGGTTCGCCCACGTTCATGCTTAGGATGCTGGCGTAATGGCTTTAAACGA
CCCGTCTTGAAACACGGACCAAGGAGTCTAACATGCCTGCGAGTGTTTGGGTGGAAAACC
CGAGCGCGCAATGAAAGTGAAAGTTGGGATCCCTGTCGTGGGGAGCACCGACGCCCGGAC
CAGACCTTTTGTGACGGATCCGCGGTAGAGCATGCATGTTGGGACCCGAAAGATGGTGAA
CTATGCCTGAATAGGGTGAAGCCAGAGGAAACTCTGGTGGAGGCTCGTAGCGATTCTGAC
GTGCAAATCGATCGTCAAATTTGGGTATAGGGGCGAAAGACTAATCGAACCATCTAGTAG
CTGGTTCCTGCCGAAGTTTCCCTCAGGATAGCAGAAACTCATGTCAGATTTATGTGGTAA
AGCGAATGATTAGAGGCCTTGGGGTTGAAACAACCTTAACCTATTCTCAAACTTTAAATA
TGTAAGAACGAGCCGTCACTTGATTGGACCGCTCGGCGATTGAGAGTTTCTAGTGGGCCA
TTTTTGGTAAGCAGAACTGGCGATGCGGGATGAACCGAACGCGAGGTTAAGGTGCCGGAA
TATACGCTCATCAGACACCACAAAAGGTGTTAGTTCATCTAGACAGCAGGACGGTGGCCA
TGGAAGTCGGAACCCGCTAAGGAGTGTGTAACAACTCACCTGCCGAATGAACTAGCCCTG
AAAATGGATGGCGCTCAAGCGTGTTACCCATACCTCGCCGTCAGTGTTGAAGTGACACAC
TGACGAGTAGGCAGGCGTGGAGG-------------------------------------
------------------------------------------------------------
------------------------------------------------------------
------------------------------------------------------------
------------------------------------------------------------
------------------------------------------------------------
------------------------------------------------------------
------------------------------------------------------------
------------------------------------------------------------
------------------------------------------------------------
------------------------------------------------------------
------------------------------------------------------------
------------------------------------------------------------
------------------------------------------------------------
------------------------------------------------------------
------------------------------------------------------------
------------------------------------------------------------
------------------------------------------------------------
------------------------------------------------------------
------------------------------------------------------------
------------------------------------------------------------
------------------------------------------------------------
------------------------------------------------------------
------------------------------------------------------------
------------------------------------------------------------
------------------------------------------------------------
------------------------------------------------------------
------------------------------------------------------------
------------------------------------------------------------
------------------------------------------------------------
------------------------------------------------------------
------------------------------------------------------------
------------------------------------------------------------
------------------------------------------------------------
------------------------------------------------------------
------------------------------------------------------------
------------------------------------------------------------
------------------------------------------------------------
------------------------------------------------------------
------------------------------------------------------------
------------------------------------------------------------
------------------------------------------------------------
------------------------------------------------------------
------------------------------------------------------------
------------------------------------------------------------
-------------------
>Atraporiella_yunnanensis_MF962482_CLZhao_604
ATCATTATTGAATGAA-TCGAGTGGGGTTGTCGCTGGCCTCAGCAATGGGGCATGTGCAC
ACCTTGCTC-ATTCCACCTTCTACACCTCTGTGCAC-TTCTCATGGG-TTGGGCTGCGTC
TGAAATAACGA-CAACGCACTTCCTGTGTGTTTTAAACCATACAC-ATGTTTGTTATAGA
ATG-TTTTA-TGTGCATGAATGCATAC-AATACAACTTTCAGCAACGGATCTCTTGGCTC
TCGCATCGATGAAGAACGCAGCGAAATGCGATAAGTAATGTGAATTGCAGAATTCAGTGA
ATCATCGAATCTTTGAACGCACCTTGCGCTCCTTGGTATTCCGAGGAGCATGCCTGTTTG
AGTGTCATGGTATTCTCAACCCCCTTGCATTTTT-TGCAG-------AGGGATTGGATGT
GGAGG-TTTGCTGGCAGAGGAA--CATTTGTTTC-GATACCGGCTTCTCTGAAATGTATT
AGCTTGAA--TGTTATCGAGCATGTCCCAGTGTGATAATTGTCTACGCTGCTTCA-TGTC
GGTATTAAAAATGGTTCAAGCTTCGAACTGTCTGTTCG-CAGACACTTTCTGATCATCTG
ACCTCAAATCAGGTAGGACTACCCGCTGAACTTAAGCATAC-------------------
------------------------------------------------------------
------------------------------------------------------------
------------------------------------------------------------
------------------------------------------------------------
------------------------------------------------------------
------------------------------------------------------------
------------------------------------------------------------
------------------------------------------------------------
------------------------------------------------------------
------------------------------------------------------------
------------------------------------------------------------
------------------------------------------------------------
------------------------------------------------------------
------------------------------------------------------------
------------------------------------------------------------
------------------------------------------------------------
------------------------------------------------------------
------------------------------------------------------------
------------------------------------------------------------
------------------------------------------------------------
------------------------------------------------------------
------------------------------------------------------------
-------------------------------------------CTCGCAGGCTGACTGCG
CTATCCTTATCATTGCTGCTGGTACTGGTGAATTTGAGGCTGGTATTTCCAAGGATGGTC
AGACTCGTGAACACGCCCTCCTTGCCTTCACGCTTGGTGTCAGGCAACTCATTGTTGCCA
TCAACAAGATGGACACCACTAAGTGGAGCGAGGACCGTTACAACGAAATTGTCAAGGAAA
CCTCCAACTTCATCAAGAAGGTTGGTTACAACCCGAAGGCTGTTGCTTTCGTTCCTATCT
CTGGCTGGCACGGTGACAATATGTTGGAAGAGTCCACCAACATGACTTGGTTCAAGGGCT
GGACCAAGGAGACTAAGGCTGGTGTCGTCAAGGGCAAGACTCTCCTCGATGCTATTGACG
CTATCGAGCCCCCCGTTCGTCCCTCCGACAAGCCTCTCCGACTTCCTCTTCAGGATGTCT
ACAAGATCGGTGGTATTGGCACGGTGCCCGTTGGTCGTGTCGAGACTGGTATCATCAAAG
CTGGCATGGTTGTCACCTTCGCTCCTACCAACGTGACCACCGAAGTCAAATCGGTTGAAA
TGCACCACGAGCAACTCGAGTCCGGTCAGCCTGGTGACAACGTCGGTTTCAACGTTAAGA
ACGTATCCGTAAAAGATATCCGCCGCGGTAACGTCGCGTCCGACTCCAAGAATGATCCCG
CCAAGGAGGCTGCTTCCTTCACAGCCCAGGTCATCATTCTCAACCATCCCGGCCAGATCG
GTGCCGGATACGCTCCTGTTCTCGATTGCCACACTGCCCACATTGCTTGCAAGTTCTCCG
AGCTCGTAGAGAAGATCGATCGCCGAACCGGCAAGTCCATCGAAGCCTCGCCCAAGTTCG
TCAAGTCTGGTGACGCTTGCATTGCTACTCTCGTTCCTTCCAAGCCTATGTGTGTTGAGG
AGT---------------------------------------------------------
------------------------------------------------------------
------------------------------------------------------------
------------------------------------------------------------
------------------------------------------------------------
------------------------------------------------------------
------------------------------------------------------------
------------------------------------------------------------
------------------------------------------------------------
------------------------------------------------------------
------------------------------------------------------------
------------------------------------------------------------
------------------------------------------------------------
------------------------------------------------------------
------------------------------------------------------------
------------------------------------------------------------
------------------------------------------------------------
------------------------------------------------------------
------------------------------------------------------------
------------------------------------------------------------
------------------------------------------------------------
---------------ACTGAATCATATTTGTGTCAAATGTGATGTCGTAAGGGAAAATAA
TGATATTACCTTACTATTAGTGTCGTCCAAAACTGGTGCCAGAAGACTCGGTAAGGCCAG
AGACGCGAACGTTAATCGTCTTAATCAGGCGTAAAGGGTTTGTAGGCAGCTTTGAAAATA
TTAATTTAAAAAATGTAAATTAATATCAATTAAAGCTAGAATCAAATGGAGGATATTTAC
TAAATAATGCTTGGAGGAGGGCTGATATCCTAAGATCTCAAGTGGAGTACTCATGGCGTA
AGCTTTTATCCATTAATGATTGACGCTGAGAAACGAAGGTGAGGATAGGAAATAGGATTA
GATACCCAGATACCCCTCTCTGTAAACGATGAATGGTAGTTGTTAGTTA--ATAAAACTA
GTGGCAAAGTTAACACGTTAACCATTCCGCCTTGTGAGTACGACTGCAAAGTTGAAAACA
AAAAAATTAGTCGGTCTCG
>Cabalodontia_563
ATCATTAACGAATGAAGTTGAGCGAGGTTGTCGCTGGCCTTTGG------GCATGTGCAC
GCCTTGTTC-GTCCAACCTTCTACACCTCTGTGCAC-TTCTCATGGGTTCGGGTACTGTG
CCTT--CGGGCTGGAACCCTTGCCTGTGTGCTC-ACA-CATACACAATGTTTGTTATAGA
ATG--TCTACTGTGCATGAATGCATAT-AATACAACTTTCAGCAACGGATCTCTTGGCTC
TCGCATCGATGAAGAACGCAGCGAAATGCGATAAGTAATGTGAATTGCAGAATTCAGTGA
ATCATCGAATCTTTGAACGCACCTTGCGCTCCTTGGTATTCCGAGGAGCATGCCTGTTTG
AGTGTCATGGTATTCTCAATCTCTGCTGCTTT---TGCGG------CTGCGATTGGATGT
GGAGG-CTTGCAGGCGGAC-------TTTTTTTG-TCTGTCTGCTCCTCTGAAATGCATC
AGTTTGGAC-TGTTTCCGAGCATGCTT-AGCGTGATAATTATCTGCGCTGCTGC----TT
TGTACAA---AATGTCCTTGCTTCCAACCGTCCCTCTG-TGGGACAACCTTTCACTTTTG
ACCTCAAATCAGGTAGGACTACCCGCTGAACTTAAGCATATCAATAAGCGGAGGAA---A
AACTAACAAGGATTCCCCTAGTAACTGCGAGTGAAGCGGGAAAAGCTCAAATTTAAAATC
TGGCAGCTTTGGCTGTCCGAGTTGTAGTCTGGAGAAGCGTTTTCTGTGCTGGACCGTGTA
CAAGTCTCTTGGAACAGAGCGTCGTAGAGGGTGAGAATCCCGTCTTTGACACGGACTGCC
AGTGCTTTGTGATGCGCTCTCAAAGAGTCGAGTTGTTTGGGAATGCAGCTCAAAATGGGT
GGTAAATTCCATCTAAAGCTAAATATTGGCGAGAGACCGATAGCGAACAAGTACCGTGAG
GGAAAGATGAAAAGCACTTTGGAAAGAGAGTTAAACAGTACGTGAAATTGCTGAAAGGGA
AACGCTTGAAGTCAGTCGCGTCGTCCGGAACTCAGCCTGGCTTTTGCCTGGTGTATTTTC
TGGTTGACGGGCCAGCATCAATTTTGATCGTTGGATAAAGGCTGCAGGAATGTGGCACCT
TCGGGTGTGTTATAGCCTGTGGTCGCATACAACGGTTGGGATTGAGGATCTCAGCACGCC
TTTATGGTCGGGGTTCGCCCACGTACGTGCTTAGGATGCTGGCGTAATGGCTTTAAACGA
CCCGTCTTGAAACACGGACCAAGGAGTCTAACATGCCTGCGAGTGTTTGGGTGGAAAACC
CGAGCGCGTAATGAAAGTGAAAGTTGGGATCCCTGTCGCGGGGAGCACCGACGCCCGGAC
CAGACCTTCTGTGACGGATCCGCGGTAGAGCATGTATGTTGGGACCCGAAAGATGGTGAA
CTATGCCTGAATAGGGTGAAGCCAGAGGAAACTCTGGTGGAGGCTCGTAGCGATTCTGAC
GTGCAAATCGATCGTCAAATTTGGGTATAGGGGCGAAAGACTAATCGAACCATCTAGTAG
CTGGTTCCTGCCGAAGTTTCCCTCAGGATAGCAGAAACTCATGTCAGATTTATGTGGTAA
AGCGAATGATTAGAGGCCTTGGGGTTGAAACAACCTTAACCTATTCTCAAACTTTAAATA
TGTAAGAACGAGCCGTCACTTGATTGGACCGCTCGGCGATTGAGAGTTTCTAGTGGGCCA
TTTTTGGTAAGCAGAACTGGCGATGCGGGATGAACCGAACGCGAGGTTAAGGTGCCGGAA
TACACGCTCATCAGACACCACAAAAGGTGTTAGTTCATCTAGACAGCAGGACGGTGGCCA
TGGAAGTCGGAATCCGCTAAGGAGTGTGTAACAACTCACCTGCCGAATGAACTAGCCCTG
AAAATGGATGGCGCTCAAGCGTGTTACCCATACCTCGCCGTCAGTGTTGAAGTGACACAC
TGACGAGTAGGCAGGCGTGGAGG-------------------------------------
-------------CGCTGCTGGTACTGGTGAATTCGAGGCTGGTATTTCCAAGGATGGTC
AGACCCGTGAACACGCTCTCCTTGCCTTCACCCTCGGTGTCAGGCAGCTCATCGTCGCCA
TCAACAAGATGGACACCACCAAGTGGAGCGAGGACCGTTACAACGAAATCGTGAAGGAAA
CCTCCAACTTCATCAAGAAGGTCGGTTACAACCCCAAGGCCGTCGCTTTCGTCCCCATCT
CCGGCTGGCACGGTGACAACATGTTGGAGGAGTCCACCAACATGACCTGGTTCAAGGGCT
GGACCAAGGAGACCAAGGCCGGTGTCACCAAGGGCAAGACTCTCCTCGATGCCATCGATG
CCATCGAGCCCCCTGTCCGTCCCTCCGACAAGCCCCTCCGTCTTCCTCTCCAGGATGTCT
ACAAAATTGGTGGTATCGGCACGGTGCCCGTCGGTCGTGTTGAGACTGGTATTATCAAGG
CTGGTATGGTTGTCACCTTCGCTCCCACCAACGTGACTACCGAAGTCAAGTCCGTCGAGA
TGCACCACGAGCAGCTTGAGCAGGGCAACCCCGGTGACAACGTCGGCTTCAACGTCAAGA
ACGTCTCCGTCAAGGATATCCGCCGTGGTAACGTCGCCTCCGACTCCAAGAACGACCCCG
CCAAGGAGGCCGCGTCCTTCACCGCTCAGGTCATCATCCTCAACCACCCTGGTCAGATCG
GTGCTGGTTACGCCCCCGTCCTCGATTGCCACACCGCGCACATTGCTTGCAAGTTCCAGG
AGCTCATCGAGAAGATCGATCGTCGTACCGGCAAGTCCATTGAGGCCTCGCCCAAGTTCG
TCAAGTCTGGTGATGCTTGCATTGCCAACCTTGTGCCCTCCAAGCCCATGTGTGTTGAGG
AGT---------------------------------------------------------
--------------TCCGACCCCAATTTTGCAGATCGGATACGACATGTTCGTGACCCGA
AGGCACGGATGCAGGTTGTGTGGAACTTCTGCAAGAGCAAAATGGTGTGTGAGCCGGACG
AGCCGAAGGAGGACAACGACCAGATGGACGTGGAGGACGTGAAGAAGGGTCACGGAGGAT
GTGGTGCAGCGCAGCCGCTTATCCGCAAGGAGGGTTTGAAGCTGTTCGTCCAGTACAAGA
GGTCGAAGGATGAGGACGAGGAGTCGAAGACTCTTCAACCAGACAAGCGGCTCTTCCCTC
CCCATGAGGTCTACACCGCGCTGAAGAAGATTTCAGACTCGGACCTTCATCTTCTCGGTC
TCTCCGACGAGTATGCTCGTCCGGAATGGATGATCCTCACCGTGATGCCTGTGCCTCCGC
CACCTGTGCGACCCAGTATCGCAGTTGACGGCGGTGCCATGCGTAGCGAGGACGACTTGA
CGTACAAGCTCGGTGACATTATCAAGGCTTCAGCCAATGTCCGTCGTTGTGAGCAAGAAG
GCGCTCCCGCCCACGTCATCACAGAGTTCGAGCAGCTCTTGCAG----------------
------------------------------------------------------------
------------------------------------------TTCCACCCGTAGCGCGGT
TTGCGCGCGTTTTCGGTCGCTTGATCGCCGCGCGGACTCCTGCACACGCTCGG-GCTGGT
TGGACACGTGGTCGTGCGGTGAAATGGGGGGCTGAGCGAGGAGTGCGAAAAATTCTCGCA
GACGTTGGTCTCCCCGAACAACGCTGGGATGGACGGTCGAAACCGCCCTCTTCTGTGACG
CAGATAGAGGCGCGTGTCGTTC-GGCCTGCACTTATTACTCGATGTCGTTTTGCCCCCTG
TTATTTTCTTTCCTGTTGTGTGTCTACTGTGGCGACG--------------------GTC
ACAGGTGTGTT-GAATCATTATGCTGACGTA-TTGATGCTCCGGTTCTCGATGCTCCTTG
CGCAAATGCTTGGAAATG--CCACTTGACACGCTGCGGTATCGTAGGTGCGTAGCTCTCA
TGCGC--AGCAGAGCTTGACTAACCGTGGCGAGTTCGTCTCGCTATCAGGTATATGAGTT
TCAATTAT----------------------------------------------------
------------------------------------------------------------
------------------------------------------------------------
------------------------------------------------------------
------------------------------------------------------------
------------------------------------------------------------
------------------------------------------------------------
------------------------------------------------------------
-------------------
>Cabalodontia_564
ATCATTAACGAATGAAACAGAGTGGGGTTGTCGCTGGCCTCCGG------GCATGTGCAC
GCCTTGCTT-GTTCCACCTTCTACACCACTGTGCAC-TTCTCATGGG-TCGGRTCTGACG
CCTTCACGGGCAAACGATCCTGCCTGTGTGCTTAACA-CATACAC-ATGTTTGTTATAGA
ATG--TCTACTGTGCATGAATGCATAT-AATACAACTTTCAGCAACGGATCTCTTGGCTC
TCGCATCGATGAAGAACGCAGCGAAATGCGATAAGTAATGTGAATTGCAGAATTCAGTGA
ATCATCGAATCTTTGAACGCACCTTGCGCTCCTTGGTATTCCGAGGAGCATGCCTGTTTG
AGTGTCATGGTACTCTCAACCTCTGTTGCTTTTT-TGCAG------CTTTGGTTGGATGT
GGAGG-CTTGCTGGCGCAT------------TCG-TGCGTCTGCTCCTCTGAAATGCATT
AGTTTGGAC-TGTCTCCGAGCATGCTTCAGCGTGATAATTGTCTGCGCTGCTGCG-TTTT
GGTACAAA--AATGTCCCTGCTTACAACCGTCCCTCAG-TGGACAACCTATGAACTTCTG
ACCTCAAATCAGGTAGGACTACCCGCTGAACTTAAGCATATCAATAAGCGGAGGAAAAGA
AACTAACAAGGATTCCCCTAGTAACTGCGAGTGAAGCGGGAAAAGCTCAAATTTAAAATC
TGGCAGCTTTGGCTGTCCGAGTTGTAGTCTGGAGAAGCGTTTTCTGTGCCGGACCGTGTA
CAAGTCTCTTGGAACAGAGCGTCATAGAGGGTGAGAATCCCGTCTTTGACACGGACTGCC
GGTGCTTTGTGATGCGCTCTCAAAGAGTCGAGTTGTTTGGGAATGCAGCTCAAAATGGGT
GGTAAATTCCATCTAAAGCTAAATATTGGCGAGAGACCGATAGCGAACAAGTACCGTGAG
GGAAAGATGAAAAGCACTTTGGAAAGAGAGTTAAACAGTACGTGAAATTGCTGAAAGGGA
AACGCTTGAAGTCAGTCGCGTCGTCCGGAACTCAGCCTGGCTTTTGCCTGGTGTACTTTC
TGGTTGACGGGCCAGCATCAATTTTGATCGTCGGAGAAAGGCTTCAGGAATGTGGCACCT
TCGGGTGTGTTATAGCCTGGGGTTGCATACGACGGTTGGGATTGAGGATCTCAGCGCGCC
TTTATGGTCGGGGTTCGCCCACGTCCGCGCTTAGGATGCTGGCGTAATGGCTTTAAACGA
CCCGTCTTGAAACACGGACCAAGGAGTCTAACATGCCTGCGAGTGTTTGGGTGGAAAACC
CGAGCGCGTAATGAAAGTGAAAGTTGGGATCCCTGTCGCGGGGAGCACCGACGCCCGGAC
CAGACCTTCTGTGACGGATCCGCGGTAGAGCATGTATGTTGGGACCCGAAAGATGGTGAA
CTATGCCTGAATAGGGTGAAGCCAGAGGAAACTCTGGTGGAGGCTCGTAGCGATTCTGAC
GTGCAAATCGATCGTCAAATTTGGGTATAGGGGCGAAAGACTAATCGAACCATCTAGTAG
CTGGTTCCTGCCGAAGTTTCCCTCAGGATAGCAGAAACTCATGTCAGATTTATGTGGTAA
AGCGAATGATTAGAGGCCTTGGGGTTGAAACAACCTTAACCTATTCTCAAACTTTAAATA
TGTAAGAACGAGCCGTCACTTGA-------------------------------------
------------------------------------------------------------
------------------------------------------------------------
------------------------------------------------------------
------------------------------------------------------------
------------------------------------------------------------
------------------------------------------------------------
------------------------------------------------------------
--------------ACCACCAAGTGGAGCGAGGATCGTTACAACGAAATCGTCAAGGAGA
CCTCCAACTTCATCAAGAAGGTCGGTTACAACCCCAAGGCTGTTGCTTTCGTCCCCATCT
CCGGCTGGCACGGTGACAACATGTTGGAGGAGTCCGCCAACATGGGCTGGTTCAAGGGCT
GGACCAAGGAGACCAAAGCTGGTGTTACCAAGGGCAAGACTCTTCTCGACGCCATCGACG
CCATCGAGCCCCCCGTTCGTCCTTCCGACAAGCCCCTCCGTCTTCCTCTCCAGGATGTCT
ACAAAATTGGTGGTATCGGCACGGTGCCCGTCGGTCGTGTTGAGACTGGTATCATCAAGG
CTGGCATGATTGTCACCTTCGCTCCTACCAACGTGACCACTGAAGTCAAGTCCGTCGAGA
TGCACCACGAGCAGCTCGAGCAGGGTAACCCTGGTGACAACGTTGGTTTCAACGTCAAGA
ACGTTTCCGTCAAGGATATCCGCCGTGGTAACGTCGCCTCCGACTCCAAGAACGACCCCG
CCAAGGAGGCTGCTTCCTTCACCGCTCAGGTCATCATCCTCAACCACCCTGGTCAGATCG
GTGCAGGCTACGCCCCCGTCCTCGATTGCCACACTGCCCACATTGCTTGCAAGTTCCAGG
AGCTCGTCGAGAAGATTGATCGTCGTACCGGCAAGTCCATCGAGGCCGCGCCCAAGTTCG
TCAAGTCTGGTGACGCTTGCATTGCTGTCCTCGTCCCCTCCAAGCCCATGTGTGTTGAGG
AGT---------------------------------------------------------
--------------TCCGACCCCAACTTTGCGGATCGGATTCGACATGTCCGAGATCCCA
AGGCACGGATGCAGGTCGTATGGAACTTCTGCAAGAGCAAAATGGTGTGTGAGCCAGACG
AGCCCAAGGAGGAGAACGACCAGATGGACGTCGAAGACGCGAAGAAGGGTCACGGAGGAT
GTGGTGCTGCCCAGCCGCTTGTGCGCAAGGAGGGTTTGAAGCTGTTCGTTCAGTACAAGA
GGTCGAAGGATGAGGATGAGGAGTCTAAGACCCTCCAACCAGACAAGCGACTTTTCCCGC
CTCATGAGGTTTACACTGCGTTGAAGAAGATCTCGGACTCGGATCTCCATCTCCTCGGTC
TCTCCGACGAGTACGCCCGCCCAGAGTGGATGATCCTGACGGTGATGCCTGTGCCTCCGC
CACCGGTTCGTCCCAGTATCGCAGTCGACGGTGGYGCCATGCGTAGCGAAGATGATCTTA
CCTACAAACTTGGCGACATCATCAAGGCGTCGGCGAACGTTCGTCGTTGTGAGCAAGAGG
GTGCTCCCGCCCACGTCATCACTGAGTTCGAGCAACTCCTGCAG----------------
------------------------------------------------------------
------------------------------------------------------------
---------TTTTCGATCGCTTGATCGCCGCGTGGACTATTGCATACGCTCGGTGTTGGT
TGGACACGTGGTTGCGTGGTGAAAT-GGGGGCTGAGCGAGGAGTGCG-AAAATTCTCGCA
GACGTTGGTCTTACCGAACAACGCTGGGATGGATGGTCGAAACCGCCCTTCTCTGTGAAG
CAGATGGAGTGGCGTGTTGTTC-GGCCTGCACTTGTTACTCGATATCGTCTTGCCCCCTA
TTATTTTCTTTGCTGTTGCGTGTCCACTGTGGCGACT--------------------GTC
ACGAGTATRTT-GAAGCACGGTGCTGACGTTTTTGATGCTCTTGCCTTCGATGCCCCTTG
CGCCAATGCAATCGAAAT-ATC-CTTTGAACGCTCTGGTATGATAGGTGCGTATCGCCTG
TAGGAAAGAAGAGACTTGACTAACCGTAGCGAGTTGGTCTCGCTCTCAGGTATGTTAGCA
TAACCCTG-AGCTAACTGAAATCATATTTGTGTCAAATGTGATGTCGTAAGGGAAAATGA
TGATATTACCTTACTAATAGTGTCGTCCAAAACTGGTGCCAGAAGACTCGGTAAGGCCAG
AGACGCGAACGTTAATCGTCTTAATCAGGCGTAAAGGGTTTGTAGGCTGCTTTGAAAGTA
CTAATTTAATATTAGTAGATTAGTATTAATTAAAGCTAGAATCAAGAAGAGGATATTTAC
TAAACAATGCTTGAAGGAGGGCTGATATCCGTAGATTTCAAGTGGAGTACTAATGGCGTA
AGCTTTTATCCAATAATGATTGACGCTGAGAAACGAAGGTGAGGATAGGAAATAGGATTA
GATACCCAGATACCCCTCTCTGTAAACGATGAATGGTAGTTGTTAGTCTTATTTTGACTA
GTGGCAAAGTTAACACGTTAACCATTCCGCCTTGTGAGTACGACTGCAAAGTTGAAAACA
AAAAAATTAGTCGGTCTCG
>Cabalodontia_600
ATCATTAACGAATGAAACAGAGTGGGGTTGTCGCTGGCCTCCGG------GCATGTGCAC
GCCTCGCTT-GTTCCACCTTCTACACCCCTGTGCAC-TTCTCATGGG-TCGGATCTGATG
CCTTTGTGGGC-GATGATTCTGCCTGTGTGCCTTACA-CATACAC-ATGTTTGTCATAGA
ATG--TCTACTGTGCATGAATGCATAT-AATACAACTTTCAGCAACGGATCTCTTGGCTC
TCGCATCGATGAAGAACGCAGCGAAATGCGATAAGTAATGTGAATTGCAGAATTCAGTGA
ATCATCGAATCTTTGAACGCACCTTGCGCTCCTTGGTATTCCGAGGAGCATGCCTGTTTG
AGTGTCATGGTACTCTCAACCTCTGCTGCTTTTTTTGCGG------CTCAGGTTGGATGT
GGAGG-CCTGCTGGCGCAT------------TCG-TGCGTCTGCTCCTCTGAAATGCATT
AGTTTGGAC-CGTCTCCGAGCATGCTTCAGCGTGATAATTGTCTGCGCTGCTGCG-TCTT
GGTACAAG--CATGTCCCTGCTTACAACCGTCCCTCAG-TGGACACACTATGAACTTCTG
ACCTCAAATCAGGTAGGACTACCCGCTGAACTTAAGCATATCAATAAGCGGAG-------
AACTAACAAGGATTCCCCTAGTAACTGCGAGTGAAGCGGGAAAAGCTCAAATTTAAAATC
TGGCAGCTTTGGCTGTCCGAGTTGTAGTCTGGAGAAGCGTTTTCTGTGCCGGACCGTGTA
CAAGTCTCTTGGAACAGAGCGTCATAGAGGGTGAGAATCCCGTCTTTGACACGGACTGCC
GGTGCTTTGTGATGCGCTCTCAAAGAGTCGAGTTGTTTGGGAATGCAGCTCAAAATGGGT
GGTAAATTCCATCTAAAGCTAAATATTGGCGAGAGACCGATAGCGAACAAGTACCGTGAG
GGAAAGATGAAAAGCACTTTGGAAAGAGAGTTAAACAGTACGTGAAATTGCTGAAAGGGA
AACGCTTGAAGTCAGTCGCGTCGTCCGGAACTCAGCCTGGCTTTTGCCTGGTGTACTTTC
TGGTTGACGGGCCAGCATCAATTTTGATCGTCGGAGAAAGGCCTCAGGAATGTGGCACCT
TCGGGTGTGTTATAGCCTGGGGTTGCATACGACGGTTGGGATTGAGGATCTCAGCGCGCC
TTTATGGTCGGGGTTCGCCCACGTCCGCGCTTAGGATGCTGGCGTAATGGCTTTAAACGA
CCCGTCTTGAAACACGGACCAAGGAGTCTAACATGCCTGCGAGTGTTTGGGTGGAAAACC
CGAGCGCGTAATGAAAGTGAAAGTTGGGATCCCTGTCGCGGGGAGCACCGACGCCCGGAC
CAGACCTTCTGTGACGGATCCGCGGTAGAGCATGTATGTTGGGACCCGAAAGATGGTGAA
CTATGCCTGAATAGGGTGAAGCCAGAGGAAACTCTGGTGGA-------------------
------------------------------------------------------------
------------------------------------------------------------
------------------------------------------------------------
------------------------------------------------------------
------------------------------------------------------------
------------------------------------------------------------
------------------------------------------------------------
------------------------------------------------------------
-----------------------AAGAACATGATCACTGGAACTTCCCAGGCCGATTGCG
CTATCTTCATCATCGCCGCCGGGACTGGTGAATTCGAGGCTGGTATCTCCAAGGACGGCC
AGACCCGTGAACACGCTCTCCTCGCCTTCACCCTCGGTGTCAGGCAGCTCATCGTCGCCA
TCAACAAGATGGACACCACCAAGTGGAGCGAGGACCGTTACAACGAAATCGTCAAGGAAA
CCTCCAACTTCATCAAGAAGGTCGGTTACAACCCCAAGGCTGTTGCTTTCGTCCCCATCT
CCGGCTGGCACGGTGACAACATGTTGGAGGAGTCTACCAACATGGGCTGGTTCAAGGGCT
GGACCAAGGAGACCAAGGCTGGTGTCACCAAGGGCAAGACTCTTCTTGACGCCATCGACG
CCATCGAGCCCCCCGTCCGTCCCTCCGACAAGCCCCTCCGTCTTCCTCTCCAGGATGTCT
ACAAAATTGGTGGTATTGGCACGGTGCCCGTCGGTCGTGTTGAGACTGGTATCATCAAGG
CCGGCATGGTTGTCACCTTCGCTCCGACCAACGTGACCACCGAAGTCAAGTCCGTCGAGA
TGCATCACGAGCAGCTCGAGCAGGGTAACCCCGGTGACAACGTTGGCTTCAACGTCAAGA
ACGTTTCCGTCAAGGATATCCGTCGTGGTAACGTCGCCTCTGACTCCAAGAATGACCCCG
CCAAGGAGGCCGCTTCTTTCACCGCTCAGGTCATCATCCTCAACCACCCTGGTCAGATCG
GTGCCGGTTACGCCCCCGTCCTCGATTGCCACACTGCCCACATTGCGTGCAAGTTCCAGG
AGCTTGTCGAGAAGATCGATCGTCGTACCGGCAAGTCCATCGAGGCTGCGCCCAAGTTCG
TCAAGTCCGGCGATGCTTGCATTGCTGTCCTTGT--------------------------
------------------------------------------------------------
------------------------------------------------------------
------------------------------------------------------------
------------------------------------------------------------
------------------------------------------------------------
------------------------------------------------------------
------------------------------------------------------------
------------------------------------------------------------
------------------------------------------------------------
------------------------------------------------------------
------------------------------------------------------------
------------------------------------------------------------
------------------------------------------------------------
------------------------------------------------------------
------------------------------------------------------------
------------------------------------------------------------
------------------------------------------------------------
------------------------------------------------------------
------------------------------------------------------------
------------------------------------------------------------
------------------------------------------------------------
------------------------------------------------------------
------------------------------------------------------------
------------------------------------------------------------
------------------------------------------------------------
------------------------------------------------------------
------------------------------------------------------------
------------------------------------------------------------
------------------------------------------------------------
-------------------
>Cabalodontia_693
---------------------GTGGGGTTGTCGCTGGCCTCCGG------GCATGTGCAC
ACCTTGCTT-GTTCCACCTTCTACACCACTGTGCAC-TTCTCATGGG-TCGGATCTGACG
CCTTTACGGGCAAACGATCCTGCCTGTGTGCTTAACA-CATACAC-ATGTTTGTTATAGA
ATG--TCTACTGTGCATGAATGCATAT-AATACAACTTTCAGCAACGGATCTCTTGGCTC
TCGCATCGATGAAGAACGCAGCGAAATGCGATAAGTAATGTGAATTGCAGAATTCAGTGA
ATCATCGAATCTTTGAACGCACCTTGCGCTCCTTGGTATTCCGAGGAGCATGCCTGTTTG
AGTGTCATGGTACTCTCAACCTCTGTTGCTTTTT-TGCAG------CTTTGGTTGGATGT
GGAGG-CTTGCTGGCGCAT------------TCG-TGCGTCTGCTCCTCTGAAATGCATT
AGTTTGGAC-tGTCTCCGAGCATGCTTCAGCGTGATAATTGTCTGCGCTGCTGYG-TCTT
GGTACAA---AATGTCCCTGCTTACAACCGTCCCTCAG-TGGACACACTATGAACTTCTG
ACCTCAAATCAGGTAGGACTACCCGCTGAACTTAAGCATATCAATAAGCGGAGGAAAAGA
AACTAACAAGGATTCCCCTAGTAACTGCGAGTGAAGCGGGAAAAGCTCAAATTTAAAATC
TGGCAGCTTTGGCTGTCCGAGTTGTAGTCTGGAGAAGCGTTTTCTGTGCCGGACCGTGTA
CAAGTCTCTTGGAACAGAGCGTCATAGAGGGTGAGAATCCCGTCTTTGACACGGACTGCC
GGTGCTTTGTGATGCGCTCTCAAAGAGTCGAGTTGTTTGGGAATGCAGCTCAAAATGGGT
GGTAAATTCCATCTAAAGCTAAATATTGGCGAGAGACCGATAGCGAACAAGTACCGTGAG
GGAAAGATGAAAAGCACTTTGGAAAGAGAGTTAAACAGTACGTGAAATTGCTGAAAGGGA
AACGCTTGAAGTCAGTCGCGTCGTCCGGAACTCAGCCTGGCTTTTGCCTGGTGTACTTTC
TGGTTGACGGGCCAGCATCAATTTTGATCGTCGGAGAAAGGCCTCAGGAATGTGGCACCT
TCGGGTGTGTTATAGCCTGGGGTTGCATACGACGGTTGGGATTGAGGATCTCAGCGCGCC
TTTATGGTCGGGGTTCGCCCACGTCCGCGCTTAGGATGCTGGCGTAATGGCTTTAAACGA
CCCGTCTTGAAACACGGACCAAGGAGTCTAACATGCCTGCGAGTGTTTGGGTGGAAAACC
CGAGCGCGTAATGAAAGTGAAAGTTGGGATCCCTGTCGCGGGGAGCACCGACGCCCGGAC
CAGACCTTCTGTGACGGATCCGCGGTAGAGCATGTATGTTGGGACCCGAAAGATGGTGAA
CTATGCCTGAATAGGGTGAAGCCAGAGGAAACTCTGGTGGAGGCTCGTAGCGATTCTGAC
GTGCAAATCGATCGTCAAATTTGGGTATAGGGGCGAAAGACTAATCGAACCATCTAGTAG
CTGGTTCCTGCCGAAGTTTCCCTCAGGATAGCAGAAACTCATGTCAGATTTATGTGGTAA
AGCGAATGATTAGAGGCCTTGGGGTTGAAACAACCTTAACCTATTCTCAAACTTTAAATA
TGTAAGAACGAGCCGTCACTTGATTGGACCGCTCGGCGATTGAGAGTTTCTAGTGGGCCA
TTTTTGGTAAGCAGAACTGGCGATGCGGGATGAACCGAACGCGAGGTTAAGGTGCCGGAA
TACACGCTCATCAGACACCACAAAAGGTGTTAGTTCATCTAGACAGCAGGACGGTGGCCA
TGGAAGTCGGAATCCGCTAAGGAGTGTGTAACAACTCACCTGCCGAATGAACTAGCCCTG
AAAATGGATGGCGCTCAAGCGTGTTACCCATACCTCGCCGTCAGTGTTGAAGTGACACAC
TGACGAGTAGGCAGGCGTGGAGGAAGAACATGATCACCGGAACCTCCCAGGCTGATTGCG
CTATCCTCATCATCGCCGCCGGTACTGGTGAATTCGAGGCTGGTATCTCCAAGGATGGTC
AGACCCGTGAACACGCTCTCCTCGCCTTCACCCTCGGTGTCAGGCAGCTCATCGTCGCCA
TCAACAAGATGGATACCACCAAGTGGAGCGAGGACCGTTACAACGAAATCGTCAAGGAAA
CCTCCAACTTCATCAAGAAGGTCGGTTACAACCCCAAGGCTGTTGCCTTCGTCCCCATCT
CCGGCTGGCACGGTGACAACATGTTGGAGGAGTCCACCAACATGGGCTGGTTCAAGGGCT
GGACCAAGGAGACCAAGGCTGGTGTTACCAAGGGCAAGACTCTTCTCGACGCCATCGATG
CCATCGAGCCCCCCGTCCGTCCTTCCGACAAGCCCCTCCGTCTTCCTCTCCAGGATGTCT
ACAAAATCGGTGGTATCGG-----------------------------------------
------------------------------------------------------------
------------------------------------------------------------
------------------------------------------------------------
------------------------------------------------------------
------------------------------------------------------------
------------------------------------------------------------
------------------------------------------------------------
------------------------------------------------------------
--------------TCCGACCCCAACTTTGCGGATCGGATTCGACATGTCCGAGATCCCA
AGGCACGGATGCAGGTCGTATGGAACTTCTGCAAGAGCAAAATGGTGTGTGAGCCAGACG
AGCCCAAGGAGGAGAACGACCAGATGGACGTCGAAGACGCGAAGAAGGGTCACGGAGGAT
GTGGTGCTGCCCAGCCGCTTGTGCGCAAGGAGGGTTTGAAGCTGTTCGTTCAGTACAAGA
GGTCGAAGGATGAGGATGAGGAGTCTAAGACCCTCCAACCAGACAAGCGACTTTTCCCGC
CTCATGAGGTTTACACTGCGTTGAAGAAGATCTCGGACTCGGATCTCCATCTCCTCGGTC
TCTCCGACGAGTACGCCCGCCCAGAGTGGATGATCCTGACGGTGATGCCTGTGCCCCCGC
CACCGGTTCGTCCCAGTATCGCGGTCGACGGTGGCGCCATGCGTAGCGAAGATGATCTTA
CCTACAAACTTGGCGACATCATCAAGGCGTCGGCGAACGTTCGTCGTTGTGAACAAGAGG
GTGCTCCCGCCCACGTCATCACTGAGTTCGAGCAACTCCTGCAG----------------
-------------TCGCACCCCACCACCCAATTTTCTGGGGGCTCTCTCCAATGGAGAAC
CCCAAGCCCRCACTGCGTTCGTTCTCGACAATCGAGGCGTTCTCCCACCCGCAGCGCGGT
CTGCGCGCGTTTTCGATCGCTTGATCGCCGCGTGGACTATTGCATACGCTCGGTGTTGGT
TGGACACGTGGTTGTGTGGTGAAAT-GGGGGCTGAGCGAGGAGTGCG-AAAATTCTCGCA
KACGTTGGTCTTACCGAACAACGCTGGGATGGATGGTCGAAACCGCCCTTCTCTGTGAAG
CAGATGGAGTGGCGTGTTGTTC-GGCCTGCACTTGTTACTCGATATCGTCTTGCCCCCTA
TTATTTTCTTTGCTRTTGCGTGTCCAYTGTGGCGACT--------------------GTC
ACGAGTATGTT-GAAGCACGGTGCTGACGTTTTTGATGCTCTTGCCTTCGATGCCCCTTG
CGCCAATGCAATCGAAAT-ATC-CTTTGAACGCTCTGGTATGATAGGTGCGTATCGCCTG
TAGGAG-GAAGAGACTTGACTAACCGTAGCGAGTTGGTCCCGCTCTCAGGTATGTTAGCA
TAATCCTG----------------------------------------------------
------------------------------------------------------------
------------------------------------------------------------
------------------------------------------------------------
------------------------------------------------------------
------------------------------------------------------------
------------------------------------------------------------
------------------------------------------------------------
-------------------
>Cabalodontia_albofibrillosa_MZ713669_CLZhao_8722
ATCATTAATGAATGAAGTTGAGCAGGGTTGTTGCTGGCCTCCGG------GCATGTGCAC
ACTCTGTTCTACCCACCCTTCTACACCACTGTGCAC-TTCTCATGGG-TCGG-TTCTGCG
CCTT--CGGGC-TGCGATCCTGCCTGTGTGCTCCATA-CATACAC---GTTTGTTATAGA
ATG--TCTACTGTGCATGAATGCATATAAATACAACTTTTAGCAACGGATCTCTTGGCTC
TCGCATCGATGAAGAACGCAGCGAAATGCGATAAGTAATGTGAATTGCAGAATTCAGTGA
ATCATCGAATCTTTGAACGCACCTTGCGCTCCTTGGTATTCCGAGGAGCATGCCTGTTTG
AGTGTCATGGTACTCTCAATCTCTTTCACTTTTTTAGTGGT-----TTGAGATTGGACTT
GGAGG-CTTGCAGGTGGAC------------TTG-TCTGTCTGCTCCTCTGAAATGCATT
AGTTTGGAC-TGTCTCCGAGCATGCTTCAGCGTGATAATTGTCTGCGCTGCTGC--TCTC
GGTACAAA--AATGTCCCTGCTTCTAACCGTCTGTTTG-TAGACAACCTTTACACTTCTG
ACCTCAAATCAGGTAGGACTACCCGCTGAACTTAAGCATATCAATAAGCG----------
-ACTAACAAGGATTCCCCTAGTAACTGCGAGTGAAGCGGGAAAAGCTCAAATTTAAAATC
TGTCAGCTTTGGCTGTCCGAGTTGTAGTCTGGAGAAGCGTTTTCTGTGCTGGACCGTGTA
CAAGTCTCTTGGAACAGAGCGTCGTAGAGGGTGAGAATCCCGTCTTTGACACGGACTGCC
AGTACTTTGTGATGCGCTCTCAAAGAGTCGAGTTGTTTGGGAATGCAGCTCAAAATGGGT
GGTAAATTCCATCTAAAGCTAAATATTGGCGAGAGACCGATAGCGAACAAGTACCGTGAG
GGAAAGATGAAAAGCACTTTGGAAAGAGAGTTAAACAGTACGTGAAATTGCTGAAAGGGA
AACGCTTGAAGTCAGTCGCGTCGTCTGGAACTCAGCCTGGCTTTTGCCTGGTGTATTTTC
TGGTAGACGGGCCAGCATCAATTTCGATCGTCGGACAAAGGTCTCAGGAATGTGGCACCT
TCGGGTGTGTTATAGCCTGGGGTCGCATGCGACGGTTGGGATTGAGGATCTCAGCACGCC
TTTATGGTCGGGGTTCGCCCACGTACGTGCTTAGGATGCTGGCGTAATGGCTTTAAACGA
CCCGTCTTGAAACACGGACCAAGGAGTCTAACATGCCTGCGAGTGTTTGGGTGGAAAACC
CGAGCGCGCAATGAAAGTGAAAGTTGGGATCCCTGTCGCGGGGAGCACCGACGCCCGGAC
CAGACCTTCTGTGACGGATCCGCGGTAGAGCATGTATGTTGGGACCCGAAAGATGGTGAA
CTATGCCTGAATAGGGTGAAGCCAGAGGAAACTCTGGTGGAGGCTCGTAGCGATTCTGAC
GTGCAAATCGATCGTCAAATTTGGGTATAGGGGCGAAAGACTAATCGAACCATCTAGTAG
CTGGTTCCTGCCGAAGTTTCCCTCAGGATAGCAGAAACTCATGTCAGATTTATGTGGTAA
AGCGAATGATTAGAGGCCTTGGGGTTGAAACAACCTTAACCTATTCTCAAACTTTAAATA
TGTAAGAACGAGCCGTCACTTGATTGGACCGCTCGGCGATTGAGAGTTTCTAGTGGGCCA
TTTTTGGTAAGCAGAACTGGCGATGCGGGATGAACCGAACGCGAGGTTAAGGTGCCGGAA
TACACGCTCATCAGACACCACAAAAGGTGTTAGTTCATCTAGACAGCAGGACGGTGGCCA
TGGAAGTCGGAATCCGCTAAGGAGTGTGTAACAACTCACCTGCCGAATGAACTAGCCCTG
AAAATGGATGGCGCTCAAGCGTGTTACCCATACCTCGCCGTCAGTGTTGAAGTGACACAC
TGACGAGTAGGCAGGCGTGGAGG-------------------------------------
------------------------------------------------------------
------------------------------------------------------------
------------------------------------------------------------
------------------------------------------------------------
------------------------------------------------------------
------------------------------------------------------------
------------------------------------------------------------
------------------------------------------------------------
------------------------------------------------------------
------------------------------------------------------------
------------------------------------------------------------
------------------------------------------------------------
------------------------------------------------------------
------------------------------------------------------------
------------------------------------------------------------
------------------------------------------------------------
------------------------------------------------------------
------------------------------------------------------------
------------------------------------------------------------
------------------------------------------------------------
------------------------------------------------------------
------------------------------------------------------------
------------------------------------------------------------
------------------------------------------------------------
------------------------------------------------------------
------------------------------------------------------------
------------------------------------------------------------
------------------------------------------------------------
------------------------------------------------------------
------------------------------------------------------------
------------------------------------------------------------
------------------------------------------------------------
------------------------------------------------------------
------------------------------------------------------------
------------------------------------------------------------
------------------------------------------------------------
------------------------------------------------------------
------------------------------------------------------------
------------------------------------------------------------
------------------------------------------------------------
------------------------------------------------------------
------------------------------------------------------------
------------------------------------------------------------
------------------------------------------------------------
-------------------
>Cabalodontia_S_lincangense_NR_198553_Zhao24988
ATCATTAACGAATGAAGTTGAGCGAGGTTGTCGCTGGCCTTCGG------GCATGTGCAC
GCCTTGTTC-GTCCAACCTTCTACACCTCTGTGCAC-TTCTCATGGGTTCGGGTACTGTG
CCTT--CGGGCTGGAACCCTTGCCTGTGTGCTC-ACA-CATACACAACGTTTGTTATAGA
ATG--TCTACTGTGCATGAATGCATAT-AATACAACTTTCAGCAACGGATCTCTTGGCTC
TCGCATCGATGAAGAACGCAGCGAAATGCGATAAGTAATGTGAATTGCAGAATTCAGTGA
ATCATCGAATCTTTGAACGCACCTTGCGCTCCTTGGTATTCCGAGGAGCATGCCTGTTTG
AGTGTCATGGTATTCTCAATCTCTGCTGCTTT---TGCGG------CTGCGATTGGATGT
GGAGG-CTTGCAGGCGGAC--------TTTTTTG-TCTGTCTGCTCCTCTGAAATGCATC
AGTTTGGACTTGTTTCCGAGCATGCTT-AGCGTGATAATTATCTGCGCTGCTGC----TT
TGTACAA---AATGTCCTTGCTTACAACCGTCTCTCTGTTGGGACAACCTTTCACTTCTG
ACCTCAAATCAGGTAGGACTACCCGCTGAACTTAAGCATATC------------------
--------AGGATTCCCCTAGTAACTGCGAGTGAAGCGGGAAAAGCTCAAATTTAAAATC
TGGCAGCTTTGGCTGTCCGAGTTGTAGTCTGGAGAAGCGTTTTCTGTGCTGGACCGTGTA
CAAGTCTCTTGGAACAGAGCGTCGTAGAGGGTGAGAATCCCGTCTTTGACACGGACTGCC
AGTGCTTTGTGATGCGCTCTCAAAGAGTCGAGTTGTTTGGGAATGCAGCTCAAAATGGGT
GGTAAATTCCATCTAAAGCTAAATATTGGCGAGAGACCGATAGCGAACAAGTACCGTGAG
GGAAAGATGAAAAGCACTTTGGAAAGAGAGTTAAACAGTACGTGAAATTGCTGAAAGGGA
AACGCTTGAAGTCAGTCGCGTCGTCCGGAACTCAGCCTGGCTTTTGCCTGGTGTATTTTC
TGGTTGACGGGCCAGCATCAATTTTGATCGTTGGATAAAGGCTGCAGGAATGTGGCACCT
TCGGGTGTGTTATAGCCTGTGGTCGCATACAACGGTTGGGATTGAGGATCTCAGCACGCC
TTTATGGTCGGGGTTCGCCCACGTACGTGCTTAGGATGCTGGCGTAATGGCTTTAAACGA
CCCGTCTTGAAACACGGACCAAGGAGTCTAACATGCCTGCGAGTGTTTGGGTGGAAAACC
CGAGCGCGCAATGAAAGTGAAAGTTGGGATCCCTGTCGCGGGGAGCACCGACGCCCGGAC
CAGACCTTCTGTGACGGATCCGCGGTAGAGCATGTATGTTGGGACCCGAAAGATGGTGAA
CTATGCCTGAATAGGGTGAAGCCAGAGGAAACTCTGGTGGAGGCTCGTAGCGATTCTGAC
GTGCAAATCGATCGTCAAATTTGGGTATAGGGGCGAAAGACTAATCGAACCATCTAGTAG
CTGGTTCCTGCCGAAGTTTCCCTCAGGATAGCAGAAACTCATGTCAGATTTATGTGGTAA
AGCGAATGATTAGAGGCCTTGGGGTTGAAACAACCTTAACCTATTCTCAAACTTTAAATA
TGTAAGAACGAGCCGTCACTTGATTGGACCGCTCGGCGATTGAGAGTTTCTAGTGGGCCA
TTTTTGGTAAGCAGAACTGGCGATGCGGGATGAACCGAACGCGAGGTTAAGGTGCCGGAA
TACACGCTCATCAGACACCACAAAAGGTGTTAGTTCATCTAGACAGCAGGACGGTGGCCA
TGGAAGTCGGAATCCGCTAAGGAGTGTGTAACAACTCACCTGCCGAATGAACTAGCCCTG
AAAATGGATGGCGCTCAAGCGTGTTACCCATACCTCGCCGTCAGTGTTGAAGTGACACAC
TGACGAGTAGGCAGGCGTGGAGG---------------------------------TGCG
CTATTCTCATCATCGCTGCTGGTACTGGTGAATTCGAGGCTGGTATCTCCAAGGATGGTC
AGACCCGTGAACACGCTCTCCTTGCCTTCACCCTCGGTGTCAGGCAGCTCATCGTCGCCA
TCAACAAGATGGACACCACCAAGTGGAGCGAGGACCGTTTCAACGAAATCGTGAAGGAAA
CCTCCAACTTCATCAAGAAGGTCGGTTACAACCCCAAGGCCGTCGCTTTCGTCCCCATCT
CCGGCTGGCACGGTGACAACATGTTGGAGGAGTCCACCAACATGACCTGGTTCAAGGGCT
GGACCAAGGAGACCAAGGCCGGTGTCACCAAGGGCAAGACTCTCCTCGATGCCATCGATG
CCATCGAGCCCCCTGTACGTCCCTCCGACAAGCCCCTCCGTCTTCCTCTCCAGGATGTCT
ACAAAATTGGTGGTATCGGCACGGTGCCCGTCGGTCGTGTTGAGACTGGTATTATCAAGG
CTGGTATGGTTGTCACCTTCGCTCCCACCAACGTGACTACCGAAGTCAAGTCCGTCGAGA
TGCACCACGAGCAGCTTGAGCAGGGCAACCCCGGTGACAATGTCGGCTTCAACGTCAAGA
ACGTCTCCGTCAAGGATATCCGCCGTGGTAACGTCGCCTCCGACTCCAAGAACGA-----
------------------------------------------------------------
------------------------------------------------------------
------------------------------------------------------------
------------------------------------------------------------
-----TTCATCATCAAAGTGAAGAAGATCTTGGAATGTATATGTGTAAATTGTGGTAGAC
TGAAGGCAGATACCTCCGACCCCAACTTTGCAGATCGGATACGGCATGTCCGTGACCCGA
AGGCGCGGATGCAGGTTGTATGGAACTTCTGCAAGAGCAAAATGGTGTGTGAGCCGGACG
AGCCGAAGGAGGACAACGACCAGATGGACGTGNAGGACGTGAAGAAGGGTCACGGAGGAT
GTGGTGCAGCGCAGCCGCTT----------------------------------------
------------------------------------------------------------
------------------------------------------------------------
------------------------------------------------------------
------------------------------------------------------------
------------------------------------------------------------
--------------------------------------------GTGAGTCACGTCTCTT
TTCCCTACTCGTTTCGCACCCCACCACCCAATTTTCTGGGGGCTCTCTCCGTTGGAGAAC
CCCAAGCCCACATCGCGTCAGTTCTCGACAATCGAGGCGTTCTTCCACCCGTAGCGCGGT
CTGCGCGCGTTTTCGGTCGCTTGATCGCCGCGCGGACTCCTGCACACGCTCGG-GTTGGT
TGGACACGTGGTCGTGCGGTGAAATGGGGGGCTGAGCGAGGAGTGCGAAAAATTCTCGCA
GACGTTGATCTCTCCGAACAACGCTGGGATGGACGGTCGAAACCGCCCTCTTCTGTGACG
CAGATAGAGGCGCGAGTTCTTC-GGCCTGCACTTATTACTCGATGTCGTTTTGCCCCCTG
TTATTCTTTTTGCTGCTGTGTGTCCGTTGTGGCGACG--------------------GTC
ACAGGTGTGTT-GAATCATGATGCTGACGTA-TTGATGCTCCGGTTCTCGATGCTC---G
CGCAATTGCTCGGAAATT--CCACTTGACACGCCACGGTATCGTAG--------------
------------------------------------------------------------
---------AGCTAACTGAAATCATATCTGTGTCAGATGTGATGTCGTAAGGGAAAATGA
TGATATTACCTTACTAATAGTGTCGTCCAAAACTGGTGCCAGAAGACTCGGTAAGGCCAG
AGACGCGAACGTTAATCGTCTTAAACAGGCGTAAAGGGTTTGTAGGCTGCTTTGAAAGTA
CTAATTTAATATTAGTAAATTAGTATGAATTAAAGCTAGAATCAAATTGAGGATATTTAC
TAAATAATGCTTGAAGGAGGGCTGATATCCAAAGATTTCAAGTGGAGTACTCATGGCGTA
AGCTTTTATCCATTAATGATTGACGCTGAGAAACGAAGGTGAGGATAGGAAATAGGATTA
GATACCCAGATACCCCTCTCTGTAAACGATGAATGGTAGTTGTTAGTCTTA-TAAGACTA
GTGGCAAAGTTAACACGTTAACCATTCCGCCTTGTGAGTACGACTGCAAAGTTGAAAACA
AAAAAATTAGTCGGTCTCG
>Cabalodontia_S_tenuissimum_MW204582_CLZhao_3153
ATCATTAACGAATGAAGTTGAGCGGGGTTGCTGCTGGCCTCCGG------GCATGTGCAC
GCCTCGTTC-GTCCAACCTTCTACACCACTGTGCAC-TTCTCATGGG-TCGGGTTCTGCG
CCTTCAATGGC-TGCGTCCCTGCCTGTGTGTCT-ACA-CATACAC-ATGTTTGTTATAGA
ATG--TCTACTGTGCATGAATGCATAT-AATACAACTTTCAGCAACGGATCTCTTGGCTC
TCGCATCGATGAAGAACGCAGCGAAATGCGATAAGTAATGTGAATTGCAGAATTCAGTGA
ATCATCGAATCTTTGAACGCACCTTGCGCTCCTTGGTATTCCGAGGAGCATGCCTGTTTG
AGTGTCATGGTATTCTCAATCTCTACTGCTTTGC-TGCGG------TTGAGATTGGACTT
GGAGG-CTTGCAGGCAGAT-----------TTAGTTCTGTCTGCTCCTCTGAAATGCATT
AGTTTGGAC-TGTCTCCGAGCATGCTTCAGCGTGATAATTGTCTGCGCTGCTGC--ACTT
GGTACAAA--AATGTCCCTGCTTACAACCGTCTCTTTG-TGGACAACCTTTACACTTCTG
ACCTCAAATCAGGTAGGACTACCCGCTGAACTTAAGCATATC------------------
--------AGGATTCCCCTAGTAACTGCGAGTGAAGCGGGAAAAGCTCAAATTTAAAATC
TGGCAGCTTTGGCTGTCCGAGTTGTAGTCTGGAGAAGCGTTTTCTGTGCCGGACCGTGTA
CAAGTCTCTTGGAACAGAGCGTCATAGAGGGTGAGAATCCCGTCTTTGACACGGACTGCC
GGTGCTTTGTGATGCGCTCTCAAAGAGTCGAGTTGTTTGGGAATGCAGCTCAAAATGGGT
GGTAAATTCCATCTAAAGCTAAATATTGGCGAGAGACCGATAGCGAACAAGTACCGTGAG
GGAAAGATGAAAAGCACTTTGGAAAGAGAGTTAAACAGTACGTGAAATTGCTGAAAGGGA
AACGCTTGAAGTCAGTCGCGTCGTCCGGAACTCAGCCTGGCTTTTGCCTGGTGTATTTTC
TGGTTGACGGGCCAGCATCAATTTTGATCGTTGGATAAAGGCCTCAGGAATGTGGCACCT
TCGGGTGTGTTATAGCCTGGGGTCGCATACAACGGTTGGGATTGAGGATCTCAGCACGCC
TTTATGGTCGGGGTTCGCCCACGTACGTGCTTAGGATGCTGGCGTAATGGCTTTAAACGA
CCCGTCTTGAAACACGGACCAAGGAGTCTAACATGCCTGCGAGTGTTTGGGTGGAAAACC
CGAGCGCGTAATGAAAGTGAAAGTTGGGATCCCTGTCGCGGGGAGCACCGACGCCCGGAC
CAGACCTTCTGTGACGGATCCGCGGTAGAGCATGTATGTTGGGACCCGAAAGATGGTGAA
CTATGCCTGAATAGGGTGAAGCCAGAGGAAACTCTGGTGGAGGCTCGTAGCGATTCTGAC
GTGCAAATCGATCGTCAAATTTGGGTATAGGGGCGAAAGACTAATCGAACCATCTAGTAG
CTGGTTCCTGCCGAAGTTTCCCTCAGGATAGCAGAAACTCATGTCAGATTTATGTGGTAA
AGCGAATGATTAGAGGCCTTGGGGTTGAAACAACCTTAACCTATTCTCAAACTTTAAATA
TGTAAGAACGAGCCGTCACTTGATTGGACCGCTCGGCGATTGAGAGTTTCTAGTGGGCCA
TTTTTGGTAAGCAGAACTGGCGATGCGGGATGAACCGAACGCGAGGTTAAGGTGCCGGAA
TACACGCTCATCAGACACCACAAAAGGTGTTAGTTCATCTAGACAGCAGGACGGTGGCCA
TGGAAGTCGGAATCCGCTAAGGAGTGTGTAACAACTCACCTGCCGAATGAACTAGCCCTG
AAAATGGATGGCGCTCAAGCGTGTTACCCATACCTCGCCGTCAGTGTTGAAGTGACACAC
TGACGAGTAGGCAGGCGTGGAGG-------------------------------------
------------------------------------------------------------
------------------------------------------------------------
------------------------------------------------------------
------------------------------------------------------------
------------------------------------------------------------
------------------------------------------------------------
------------------------------------------------------------
------------------------------------------------------------
------------------------------------------------------------
------------------------------------------------------------
------------------------------------------------------------
------------------------------------------------------------
------------------------------------------------------------
------------------------------------------------------------
------------------------------------------------------------
---GTTTCATCATCAAAGTGAAGAAAATCCTGGAATGTATATGTGTAAATTGTGGTAGAC
TGAAAGCAGATACCTCCGACCCCAACTTTGCAGATCGGATTCGCCATGTTCGTGACCCGA
AGGCGCGGATGCAGGTGGTATGGAATTTCTGCAAGAGCAAAATGGTGTGTGAGCCGGACG
AGCCGAAGGAGGACAACGACCAGATGGATGTAGAGGACGCGAAGAAGGGCCATGGAGGGT
GCGGAGCTGCGCAGCCTCTTGTTCGGAAAGAGGGCCTGAAGCTGTTCGTCCAGTACAAGA
GGTCGAAGGACGAGGATGAGGAGTCTAAGACCCTCCAACCGGACAAACGACTCTTCCCTC
CGCACGAGGTCTACACAGCACTGAAGAAGATCTCGGATTCGGACCTCCATCTTCTTGGGC
TGTCCGACGAGTACGCCCGCCCGGAATGGATGATCTTGACGGTGATGCCTGTGCCCCCGC
CACCGGTTCGGCCCAGTATTGCAGTCGATGGTGGCGCCATGCGTAGCGAGGATGATCTTA
CGTACAAGCTCGGCGACATCATCAAAGCGTCGGCGAACGTCCGTCGCTGTGAGCAGGAAG
GTGCCCCCGCGCATGTCATCACTGAGTTCGAGCAACTCTTGCAGGTGAGTCACGTCTCTT
TTCCCTACTCGTTTCGCACCCCACCACCCAATTTTCTGGGGGCTCTCTCCAATGGAGAAC
CCCAAGCCCACACTACGTCAGTCCTCGACAATCGAGGCGTTCTTCCACCCGTAGCGCGGT
CTGCGCGCGTTTTCGGTCGCTTGATCGCCGCGCAGACTATTGCATATGCTCGGTGCTGGT
TGGACACGTGGCTGTGCGGTGAAAT-GGGGGCTGAGCGAGGAGTGCGAAAAATTCTCGCA
GACGTTGGTCTCACCGGACAACGCTGGGATGGATGGTCGAAACCGCCCTCTTCTGTCACG
CAGATGGAGTGGTGTGTGGTTC-GGCCTGCACTTGTTACTCGATGTCGTTTTGCCCCCTG
TTATTCTCTTCGCCGTTGTGTGTCTACTGTGGCGACT--------------------GTC
ACAGGTATGTT-GAATCATGATGCTGACGTATTTGATGCTCTGGTTTTCGATGGTCCTTG
CACAATTGCATTGGAAAATACCCCTTTGAACGCTCTGCCATGATAGGTACGTAGCGTGCA
TGGTC--AAGAGGACTTGACTGACGGTGGCGAGTTGGCCCCACTCTCAGGTGCGTTGGTT
GCAATGTA-AGCTAACTGAAATCATATTTGTGTCAAATGTGATGTCGTAAGGGAAAATCA
TGATATTACCTTACTATTAGTGTCGTCCAAAACTGGTGCCAGAAGACTCGGTAAGGCCAG
AGACGCGAACGTTAGTCGTCTTAATCAGGCGTAAAGGGTTTGTAGGCTGCTTTGAAAGTA
CTCATTTAAGATTAGTAGATGAGTATGAATTAAAGCTAGAATCAAATGGAGGATATTTAC
TAAATAATGCTTGAAGGAGGGCTGATATCCAAAGATTTCAAGTGGAGTACCCATGGCGTA
AGCTTTTATCCACTAATGATTGACGCTGAGAAACGAAGGTGAGGATAGGAAATAGGATTA
GATACCCAGATACCCCTCTCTGTAAACGATGAATGGTAGTTGTTAGTCC---TTAGACTA
GTGGCAAAGTTAACACGTTAACCATTCCGCCTTGTGAGTACGACTGCAAAGTTGAAAACA
AAAAAATTAGTCGGTCTCG
>Cabalodontia_S_xanthum_MW204587_CLZhao_5024
ATCATTAATGAATGAAGTTGAGCAGGGTTGTTGCTGGCCTCCGG------GCATGTGCAC
ACTCTGTTCTACCCACCCTTCTACACCACTGTGCAC-TTCTCATGGG-TCGG-TTCTGCG
CCTT--CGGGC-TGCGATCCTGCCTGTGTGCTCCATA-CATACAC---GTTTGTTATAGA
ATG--TCTACTGTGCATGAATGCATATAAATACAACTTTCAGCAACGGATCTCTTGGCTC
TCGCATCGATGAAGAACGCAGCGAAATGCGATAAGTAATGTGAATTGCAGAATTCAGTGA
ATCATCGAATCTTTGAACGCACCTTGCGCTCCTTGGTATTCCGAGGAGCATGCCTGTTTG
AGTGTCATGGTACTCTCAATCTCTTTCACTTTTTTAGTGGT-----TTGAGATTGGACTT
GGAGG-CTTGCAGGTGGAC------------TTG-TCTGTCTGCTCCTCTGAAATGCATT
AGTTTGGAC-TGTCTCCGAGCATGCTTCAGCGTGATAATTGTCTGCGCTGCTGC--TCTC
GGTACAAA--AATGTCCCTGCTTCTAACCGTCTGTTTG-TAGACAACCTTTACACTTCTG
ACCTCAAATCAGGTAGGACTACCCGCTGAACTTAAGCATATC------------------
--------AGGATTCCCCTAGTAACTGCGAGTGAAGCGGGAAAAGCTCAAATTTAAAATC
TGTCAGCTTTGGCTGTCCGAGTTGTAGTCTGGAGAAGCGTTTTCTGTGCTGGACCGTGTA
CAAGTCTCTTGGAACAGAGCGTCGTAGAGGGTGAGAATCCCGTCTTTGACACGGACTGCC
AGTACTTTGTGATGCGCTCTCAAAGAGTCGAGTTGTTTGGGAATGCAGCTCAAAATGGGT
GGTAAATTCCATCTAAAGCTAAATATTGGCGAGAGACCGATAGCGAACAAGTACCGTGAG
GGAAAGATGAAAAGCACTTTGGAAAGAGAGTTAAACAGTACGTGAAATTGCTGAAAGGGA
AACGCTTGAAGTCAGTCGCGTCGTCTGGAACTCAGCCTGGCTTTTGCCTGGTGTATTTTC
TGGTAGACGGGCCAGCATCAATTTCGATCGTCGGACAAAGGTCTCAGGAATGTGGCACCT
TCGGGTGTGTTATAGCCTGGGGTCGCATGCGACGGTTGGGATTGAGGATCTCAGCACGCC
TTTATGGTCGGGGTTCGCCCACGTACGTGCTTAGGATGCTGGCGTAATGGCTTTAAACGA
CCCGTCTTGAAACACGGACCAAGGAGTCTAACATGCCTGCGAGTGTTTGGGTGGAAAACC
CGAGCGCGCAATGAAAGTGAAAGTTGGGATCCCTGTCGCGGGGAGCACCGACGCCCGGAC
CAGACCTTCTGTGACGGATCCGCGGTAGAGCATGTATGTTGGGACCCGAAAGATGGTGAA
CTATGCCTGAATAGGGTGAAGCCAGAGGAAACTCTGGTGGAGGCTCGTAGCGATTCTGAC
GTGCAAATCGATCGTCAAATTTGGGTATAGGGGCGAAAGACTAATCGAACCATCTAGTAG
CTGGTTCCTGCCGAAGTTTCCCTCAGGATAGCAGAAACTCATGTCAGATTTATGTGGTAA
AGCGAATGATTAGAGGCCTTGGGGTTGAAACAACCTTAACCTATTCTCAAACTTTAAATA
TGTAAGAACGAGCCGTCACTTGATTGGACCGCTCGGCGATTGAGAGTTTCTAGTGGGCCA
TTTTTGGTAAGCAGAACTGGCGATGCGGGATGAACCGAACGCGAGGTTAAGGTGCCGGAA
TACACGCTCATCAGACACCACAAAAGGTGTTAGTTCATCTAGACAGCAGGACGGTGGCCA
TGGAAGTCGGAATCCGCTAAGGAGTGTGTAACAACTCACCTGCCGAATGAACTAGCCCTG
AAAATGGATGGCGCTCAAGCGTGTTACCCATACCTCGCCGTCAGTGTTGAAGTGACACAC
TGACGAGTAGGCAGGCGTGGAGG-----------------------------TGATTGTG
CTATTCTCATCATCGCCGCCGGTACTGGTGAATTCGAGGCTGGTATCTCCAAGGATGGTC
AGACCCGTGAACACGCTCTCCTTGCCTTCACTCTCGGTGTCAGGCAGCTCATCGTCGCCA
TCAACAAGATGGACACCACCAAGTGGAGCGAGGATCGTTACAACGAAATCGTCAAGGAGA
CCTCCAATTTCATCAAGAAGGTCGGTTACAACCCCAAGGCCGTCGCTTTCGTCCCCATTT
CCGGCTGGCACGGTGACAACATGTTGGAGGAGTCCGTCAACATGACCTGGTTCAAGGGCT
GGACTAAGGAGACCAAGGCCGGTGTCACCAAGGGCAAGACGCTCCTCGATGCTATTGATG
CTATCGAGCCCCCCGTCCGTCCCTCCGACAAGCCCCTCCGTCTTCCCCTCCAGGATGTCT
ACAAAATCGGTGGTATTGGCACGGTGCCCGTCGGCCGTGTTGAGACTGGTATCATCAAGG
CCGGCATGGTTGTTACTTTCGCCCCCACCAACGTGACCACTGAAGTGAAGTCCGTCGAGA
TGCATCACGAGCAGCTCGAGCAGGGCAACCCCGGTGACAACGTCGGCTTCAACGTCAAGA
ACGTCTCCGTCAAGGATATCCGCCGTGGTAACGTCGCTTCCGACTCCAAGAACGACCCCG
CCAAGGAGGCCGCTTCCTTCACCGCCCAGGTCATCATCCTCAACCACCCTGGTCAGATCG
GTGCCGGTTACGCTCCCGTCCTCGATTGCCACACCGCCCACATTGCTTGCAAGTTCCAGG
AGCTCATCGAGAAGATCGATCGTCGTACCGGCAAGTCGATCGAGGCCGCCCCCAAGTTCG
TCAAGTCTGGCGATGCTTGCATTGCCACCCTCGTCCCCTCCAAGCCTATGTGTGTTGAGG
AGTGTTTCATCATCAAAGTGAAGAAAATCTTGGAATGTATATGTGTAAACTGTGGTAGAT
TGAAGGCAGATACCTCCGACCCCAATTTTGCAGATCGGATTCGCCACGTCCGCGACCCGA
AAGCTCGGATGCAGGTTGTATGGAACTTCTGCAAGAGCAAAATGGTGTGTGAGCCGGACG
AGCCGAAGGAGGACAACGACCAGATGGATGTAGAGGACGCGAAGAAGGGCCATGGAGGGT
GCGGAGCTGCGCAGCCTCTTGTTCGGAAAGAGGGCCTGAAGCTGTTCGTCCAGTACAAGA
GGTCGAAGGACGAGGATGAGGAGTCTAAGACCCTCCAACCGGACAAACGACTCTTCCCTC
CGCACGAGGTCTACACAGCACTGAAGAAGATCTCGGATTCGGATCTCCATCTTCTTGGGC
TGTCCGACGAGTACGCCCGCCCGGAATGGATGATCTTGACGGTGATGCCTGTGCCCCCGC
CACCGGTTCGGCCCAGTATTGCAGTCGATGGTGGCGCCATGCGTAGCGAGGATGATCTTA
CGTACAAGCTCGGCGACATCATCAAAGCGTCGGCGAACGTCCGTCGCTGTGAGCAGGAAG
GTGCCCCCGCGCATGTCATCACTGAGTTCGAGCAACTCTTGCAGGTGAGTCACGTCTCTT
TTCCCTACTCGTTTCGCACCCCACCACCCAATTTTCTGGGGGCTCTCTCCATTGGAGAAC
CCCAAGCCCACACTGCGTCAGTCCTCGACAATCGAGGCGTTCTTCCACCCGTAGCGCGGT
CTGCGCGCGTTTTCGATCGCTTGATCGCCGCGCGGACTATTGCATATGCTCGGTGCTGGT
TGGACACGTGGTTGTGTGGTGAAAT-GGGGGCCGAGCGAGGAGTGCGAAAAATTCTCACA
GATGTTGGTCTCACCGGACAACGCTGGGATGGATGGTCGAAACCGCCCTCCTCTGTTACG
CAGATGGAGTGGTGTGTCGTTC-GGCCTGCACTTGTTACTCGATATCGTTTTGCCCCCTG
TTATTTTCTTTCCCGTTGTGTGTCCTCTGTGGCGACT--------------------GTC
ACAGGTATGTT-GAATCATGATGCTGACGTATTTGATGCTCTGGTCTTCGATGCTCCTTG
CACAATTGCATTGAACAA-ATCACTTTGAATCCTCTGGCATGACAGGTACGTAACGTGCA
TGGTC--AAGAGGACTTGACTGACGGTGGCGAGTTGGCCCCACTCTCAGGTGCGTTGGTT
GCAATGTA-AGCTAACTGAAATCATATTTGTGTCAAATGTGATGTCGTAAGGGAAAATCA
TGATGTTACCTTACTAATAGTGTCGTCCAAAACTGGTGCCAGAAGACTCGGTAAGGCCAG
AGACGCAAACGTTAATCGTCTTAAACAGGCGTAAAGGGTTTGTAGGCTGCTTTGAAAGTA
CTAATTTAAGATTAGTAGATTAGTATGAATTAAAGCTAGAATCAAATTGAGGATATTTAC
CAAATAATGCTTGAAGGAGGGCTGATATCCTAAGATTTCAAGTGGAGTACTCATGGCGTA
AGCTTTTATCCATTAATGATTGACGCTGAGAAACGAAGGTGAGGATAGGAAATAGGATTA
GATACCCAGATACCCCTCTCTGTAAACGATGAATGGTAGTTGTTAGTCCGA-TAGGACTA
GTAGCAAAGTTAACACGTTAACCATTCCGCCTTGTGAGTACGACTGCAAAGTTGAAAACA
AAAAAATTAGTCGGTCTCG
>Cabalodontia_S_xanthum_MW204589_CLZhao_5032
ATCATTAATGAATGAAGTTGAGCAGGGTTGTTGCTGGCCTCCGG------GCATGTGCAC
ACTCTGTTCTACCCACCCTTCTACACCACTGTGCAC-TTCTCATGGG-TCGG-TTCTGCG
CCTT--CGGGC-TGCGATCCTGCCTGTGTGCTCCATA-CATACAC---GTTTGTTATAGA
ATG--TCTACTGTGCATGAATGCATATAAATACAACTTTCAGCAACGGATCTCTTGGCTC
TCGCATCGATGAAGAACGCAGCGAAATGCGATAAGTAATGTGAATTGCAGAATTCAGTGA
ATCATCGAATCTTTGAACGCACCTTGCGCTCCTTGGTATTCCGAGGAGCATGCCTGTTTG
AGTGTCATGGTACTCTCAATCTCTTTCACTTTTTTAGTGGT-----TTGAGATTGGACTT
GGAGG-CTTGCAGGTGGAC------------TTG-TCTGCCTGCTCCTCTGAAATGCATT
AGTTTGGAC-TGTCTCCGAGCATGCTTCAGCGTGATAATTGTCTGCGCTGCTGC--TCTC
GGTACAAA--AATGTCCCTGCTTCTAACCGTCTGTTTG-TAGACAACCTTTACACTTCTG
ACCTCAAATCAGGTAGGACTACCCGCTGAACTTAAGCATATCA-----------------
--------AGGATTCCCCTAGTAACTGCGAGTGAAGCGGGAAAAGCTCAAATTTAAAATC
TGTCAGCTTTGGCTGTCCGAGTTGTAGTCTGGAGAAGCGTTTTCTGTGCTGGACCGTGTA
CAAGTCTCTTGGAACAGAGCGTCGTAGAGGGTGAGAATCCCGTCTTTGACACGGACTGCC
AGTACTTTGTGATGCGCTCTCAAAGAGTCGAGTTGTTTGGGAATGCAGCTCAAAATGGGT
GGTAAATTCCATCTAAAGCTAAATATTGGCGAGAGACCGATAGCGAACAAGTACCGTGAG
GGAAAGATGAAAAGCACTTTGGAAAGAGAGTTAAACAGTACGTGAAATTGCTGAAAGGGA
AACGCTTGAAGTCAGTCGCGTCGTCTGGAACTCAGCCTGGCTTTTGCCTGGTGTATTTTC
TGGTAGACGGGCCAGCATCAATTTCGATTGTCGGACAAAGGTCTCAGGAATGTGGCACCT
TCGGGTGTGTTATAGCCTGGGGTCGCATGCGACGGTTGGGATTGAGGATCTCAGCACGCC
TTTATGGTCGGGGTTCGCCCACGTACGTGCTTAGGATGCTGGCGTAATGGCTTTAAACGA
CCCGTCTTGAAACACGGACCAAGGAGTCTAACATGCCTGCGAGTGTTTGGGTGGAAAACC
CGAGCGCGCAATGAAAGTGAAAGTTGGGATCCCTGTCGCGGGGAGCACCGACGCCCGGAC
CAGACCTTCTGTGACGGATCCGCGGTAGAGCATGTATGTTGGGACCCGAAAGATGGTGAA
CTATGCCTGAATAGGGTGAAGCCAGAGGAAACTCTGGTGGAGGCTCGTAGCGATTCTGAC
GTGCAAATCGATCGTCAAATTTGGGTATAGGGGCGAAAGACTAATCGAACCATCTAGTAG
CTGGTTCCTGCCGAAGTTTCCCTCAGGATAGCAGAAACTCATGTCAGATTTATGTGGTAA
AGCGAATGATTAGAGGCCTTGGGGTTGAAACAACCTTAACCTATTCTCAAACTTTAAATA
TGTAAGAACGAGCCGTCACTTGATTGGACCGCTCGGCGATTGAGAGTTTCTAGTGGGCCA
TTTTTGGTAAGCAGAACTGGCGATGCGGGATGAACCGAACGCGAGGTTAAGGTGCCGGAA
TACACGCTCATCAGACACCACAAAAGGTGTTAGTTCATCTAGACAGCAGGACGGTGGCCA
TGGAAGTCGGAATCCGCTAAGGAGTGTGTAACAACTCACCTGCCGAATGAACTAGCCCTG
AAAATGGATGGCGCTCAAGCGTGTTACCCATACCTCGCCGTCAGTGTTGAAGTGACACAC
TGACGAGTAGGCAGGCGTGGAGG-----------------------------TGATTGTG
CTATTCTCATCATCGCCGCCGGTACTGGTGAATTCGAGGCTGGTATCTCCAAGGATGGTC
AGACCCGTGAACACGCTCTCCTTGCCTTCACTCTCGGTGTCAGGCAGCTCATCGTCGCCA
TCAACAAGATGGACACCACCAAGTGGAGCGAGGATCGTTACAACGAAATCGTCAAGGAGA
CCTCCAACTTCATCAAGAAGGTCGGTTACAACCCCAAGGCCGTCGCTTTCGTCCCCATTT
CCGGCTGGCACGGTGACAACATGTTGGAGGAGTCCGTCAACATGACCTGGTTCAAGGGCT
GGACTAAGGAGACCAAGGCCGGTGTCACCAAGGGCAAGACGCTCCTCGATGCTATTGATG
CTATCGAGCCCCCCGTCCGTCCCTCCGACAAGCCCCTCCGTCTTCCCCTCCAGGATGTCT
ACAAAATCGGTGGTATTGGCACGGTGCCCGTCGGCCGTGTTGAGACTGGTATCATCAAGG
CCGGCATGGTTGTTACTTTCGCCCCCACCAACGTGACCACTGAAGTGAAGTCCGTCGAGA
TGCATCACGAGCAGCTCGAGCAGGGCAACCCCGGTGACAACGTCGGCTTCAACGTCAAGA
ACGTCTCCGTCAAGGATATCCGCCGTGGTAACGTCGCTTCCGACTCCAAGAACGACCCCG
CCAAGGAGGCCGCTTCCTTCACCGCCCAGGTCATCATCCTCAACCACCCTGGTCAGATCG
GTGCCGGTTACGCTCCCGTCCTCGATTGTCACACCGCCCACATTGCTTGCAAGTTCCAGG
AGCTCATCGAGAAGATCGATCGTCGTACCGGCAAGTCGATCGAGGCCGCCCCCAAGTTCG
TCAAGTCTGGCGATGCTTGCATTGCCACCCTCGTCCCCTCCAAGCCTATGTGTGTTGAGG
AGTGTTTCATCATCAAAGTGAAGAAAATCTTGGAATGTATATGTGTAAACTGTGGTAGAT
TGAAGGCAGATACCTCCGACCCCAATTTTGCAGATCGGATTCGCCACGTCCGCGACCCGA
AAGCTCGGATGCAGGTTGTATGGAACTTCTGCAAGAGCAAAATGGTGTGTGAGCCGGACG
AGCCGAAGGAGGACAACGACCAGATGGATGTAGAGGACGCGAAGAAGGGCCATGGAGGGT
GCGGAGCTGCGCAGCCTCTTGTTCGGAAAGAGGGCCTGAAGCTGTTCGTCCAGTACAAGA
GGTCGAAGGACGAGGATGAGGAGTCTAAGACCCTCCAACCGGACAAACGACTCTTCCCTC
CGCACGAGGTCTACACAGCACTGAAGAAGATCTCGGATTCGGACCTCCATCTTCTTGGGC
TGTCCGACGAGTACGCCCGCCCGGAATGGATGATCTTGACGGTGATGCCTGTGCCCCCGC
CACCGGTTCGGCCCAGTATTGCAGTCGATGGTGGCGCCATGCGTAGCGAGGATGATCTTA
CGTACAAGCTCGGCGACATCATCAAAGCGTCGGCGAACGTCCGTCGCTGTGAGCAGGAAG
GTGCCCCCGCGCATGTCATCACTGAGTTCGAGCAACTCTTGCAGGTGAGTCACGTCTCTT
TTCCCTACTCGTTTCGCACCCCACCACCCAATTTTCTGGGGGCTCTCTCCATTGGAGAAC
CCCAAGCCCACACTGCGTCAGTCCTCGACAATCGAGGCGTTCTTCCACCCGTAGCGCGGT
CTGCGCGCGTTTTCGATCGCTTGATCGCCGCGCGGACTATTGCATATGCTCGGTGCTGGT
TGGACACGTGGTTGTGTGGTGAAAT-GGGGGCCGAGCGAGGAGTGCGAAAAATTCTCACA
GATGTTGGTCTCACCGGACAACGCTGGGATGGATGGTCGAAACCGCCCTCCTCTGTTACG
CAGATGGAGTGGTGTGTCGTTC-GGCCTGCACTTGTTACTCGATATCGTTTTGCCCCCTG
TTATTTTCTTTCCCGTTGTGTGTCCTCTGTGGCGACT--------------------GTC
ACAGGTATGTT-GAATCATGATGCTGACGTATTTGATGCTCTGGTCTTCGATGCTCCTTG
CACAATTGCATTGAACAA-ATCACTTTGAATCCTCTGGCATGACAGGTACGTAACGTGCA
TGGTC--AAGAGGACTTGACTGACTGTGGCGAGTTGGCCCCACTCTCAGGTGCGTTGGTT
GCAATGTA-AGCTAACTGAAATCATATTTGTGTCAAATGTGATGTCGTAAGGGAAAATCA
TGATGTTACCTTACTAATAGTGTCGTCCAAAACTGGTGCCAGAAGACTCGGTAAGGCCAG
AGACGCAAACGTTAATCGTCTTAAACAGGCGTAAAGGGTTTGTAGGCTGCTTTGAAAGTA
CTAATTTAAGATTAGTAGATTAGTATGAATTAAAGCTAGAATCAAATTGAGGATATTTAC
CAAATAATGCTTGAAGGAGGGCTGATATCCTAAGATTTCAAGTGGAGTACTCATGGCGTA
AGCTTTTATCCATTAATGATTGACGCTGAGAAACGAAGGTGAGGATAGGAAATAGGATTA
GATACCCAGATACCCCTCTCTGTAAACGATGAATGGTAGTTGTTAGTCCGA-TAGGACTA
GTAGCAAAGTTAACACGTTAACCATTCCGCCTTGTGAGTACGACTGCAAAGTTGAAAACA
AAAAAATTAGTCGGTCTCG
>Cqueletii_CBS_233_56
ATCATTAACGAATGAAGTTGAGCAGGGTTGTCGCTGGCCTCCGG------GCATGTGCAC
ACCTTGTTCTACCCACCCTTCTATACCACTGTGCAC-TTCTCATGGG-TCGG-TTTTGCG
CCCTT-CGGGC-TGCCATCCTGCCTGTGTGCTTTATA-CATACAC---GTTTGTCATAGA
ATG--TCTACTGTGCATGAATGCATAT-AATACAACTTTCAGCAACGGATCTCTTGGCTC
TCGCATCGATGAAGAACGCAGCGAAATGCGATAAGTAATGTGAATTGCAGAATTCAGTGA
ATCATCGAATCTTTGAACGCACCTTGCGCTCCTTGGTATTCCGAGGAGCATGCCTGTTTG
AGTGTCATGGTACTCTCACTCTCTCTCACTTTT--TGTGG------TTGAGAGTGGACTT
GGAGG-CTTGCAGGCGGAC------------TTG-TCCGTCTGCTCCTCTGAAATGCATT
AGTTTGGAC-TGTCTCCGAGCATGCTTCAGCGTGATAATTGTCTGCGCTGCTGC--TCTC
GGTACAAA--AATGTCCCTGCTTCTAACCGTCCCTCTG-TGGACAACCTTTACACTTCTG
ACCTCAAATCAGGTAGGACTACCCGCTGAACTTAAGCATATCAATAAGCGGAGGAAAAGA
AACTAACAAGGATTCCCCTAGTAACTGCGAGTGAAGCGGGAAAAGCTCAAATTTAAAATC
TGGCAGCTTTGGCTGTCCGAGTTGTAGTCTGGAGAAGCGTTTTCTGTGCTGGACCGTGTA
CAAGTCTCTTGGAACAGAGCGTCGTAGAGGGTGAGAATCCCGTCTTTGACACGGACTGCC
AGTACTTTGTGATGCGCTCTCAAAGAGTCGAGTTGTTTGGGAATGCAGCTCAAAATGGGT
GGTAAATTCCATCTAAAGCTAAATATTGGCGAGAGACCGATAGCGAACAAGTACCGTGAG
GGAAAGATGAAAAGCACTTTGGAAAGAGAGTTAAACAGTACGTGAAATTGCTGAAAGGGA
AACGCTTGAAGTCAGTCGCGTCGTCCGGAACTCAGCCTGGCTTTTGCCTGGTGTACTTTC
TGGTTGACGGGCCAGCATCAATTTTGATCGTCGGATAAAGGCCTCAGGAATGTGGCACCT
TCGGGTGTGTTATAGCCTGGGGTCGCATACGACGGTTGGGATTGAGGATCTCAGCACGCC
TTTATGGTCGGGGTTCGCCCACGTACGTGCTTAGGATGCTGGCGTAATGGCTTTAAACGA
CCCGTCTTGAAACACGGACCAAGGAGTCTAACATGCCTGCGAGTGTTTGGGTGGAAAACC
CGAGCGCGCAATGAAAGTGAAAGTTGGGATCCCTGTCGCGGGGAGCACCGACGCCCGGAC
CAGACCTTCTGTGACGGATCCGCGGTAGAGCATGTATGTTGGGACCCGAAAGATGGTGAA
CTATGCCTGAATAGGGTGAAGCCAGAGGAAACTCTGGTGGAGGCTCGTAGCGATTCTGAC
GTGCAAATCGATCGTCAAATTTGGGTATAGGGGCGAAAGACTAATCGA------------
------------------------------------------------------------
------------------------------------------------------------
------------------------------------------------------------
------------------------------------------------------------
------------------------------------------------------------
------------------------------------------------------------
------------------------------------------------------------
------------------------------------------------------------
------------------------------------------------------------
------------------------------------------------------------
------------------------------------------------------------
------------------------------------------------------------
------------------------------------------------------------
------------------------------------------------------------
------------------------------------------------------------
------------------------------------------------------------
------------------------------------------------------------
------------------------------------------------------------
------------------------------------------------------------
------------------------------------------------------------
------------------------------------------------------------
------------------------------------------------------------
------------------------------------------------------------
------------------------------------------------------------
------------------------------------------------------------
------------------------------------------------------------
------------------------------------------------------------
------------------------------------------------------------
------------------------------------------------------------
------------------------------------------------------------
------------------------------------------------------------
------------------------------------------------------------
------------------------------------------------------------
------------------------------------------------------------
------------------------------------------------------------
------------------------------------------------------------
------------------------------------------------------------
------------------------------------------------------------
------------------------------------------------------------
------------------------------------------------------------
------------------------------------------------------------
------------------------------------------------------------
------------------------------------------------------------
------------------------------------------------------------
------------------------------------------------------------
------------------------------------------------------------
------------------------------------------------------------
------------------------------------------------------------
------------------------------------------------------------
------------------------------------------------------------
------------------------------------------------------------
------------------------------------------------------------
-------------------
>C_queletii_AF141626_FCUG_722
------------------------------------------------------------
------------------------------------------------------------
------------------------------------------------------------
------------------------------------------------------------
------------------------------------------------------------
----------------------------------GGTATTCCGAGGAGCATGCCTGTTTG
AGTGTCATGGTACTCTCACTCTCTCTCACTTTT--TGTGG------TTGAGAGTGGACTT
GGAGG-CTTGCAGGCGGAC------------TTG-TCCGTCTGCTCCTCTGAAATGCATT
AGTTTGGAC-TGTCTCCGAGCATGCTTCAGCGTGATAATTGTCTGCGCTGCTGC--TCTC
GGTACAAA--AATGTCCCTGCTTCTAACCGTCCCTCTG-TGGACAACCTTTACACTTCTG
ACCTCAAATCAGGTAGGACTACCCGCTGAACTTAAGCATATCAATAAGCGGAGGAAAAGA
AACTAACAAGGATTCCCCTAGTAACTGCGAGTGAAGCGGGAAAAGCTCAAATTTAAAATC
TGTCAGCTTTGGCTGTCCGAGTTGTAGTCTGGAGAAGCGTTTTCTGTGCTGGACCGTGTA
CAAGTCTCTTGGAACAGAGCGTCGTAGAGGGTGAGAATCCCGTCTTTGACACGGACTGCC
AGTACTTTGTGATGCGCTCTCAAAGAGTCGAGTTGTTTGGGAATGCAGCTCAAAATGGGT
GGTAAATTCCATCTAAAGCTAAATATTGGCGAGAGACCGATAGCGAACAAGTACCGTGAG
GGAAAGATGAAAAGCACTTTGGAAAGAGAGTTAAACAGTACGTGAAATTGCTGAAAGGGA
AACGCTTGAAGTCAGTCGCCTCGTCCGGAACTCAGCCTGGCTTTTGCCTGGTGTATTTTC
TGGTTGACGGGCCAGCATCAATTTTGATCGTCGGACAAAGGCCTCAGGAATGTGGCACCT
TCGGGTGTGTTATAGCCTGGGGTCGCATACGACGGTTGGGATTGAGGATCTCAGCACGCC
TTTATGGTCGGGGTTCGCCCACGTACGTGCTTAGGATGCTGGCGTAATGGCTTTAAACGA
CCCGTCTTGAAACACGGACCAAGGAGTCTAACATGCCTGCGAGTGTTTGGGTGGAAAACC
CGAGCGCGCAATGAAAGTGAAAGTTGGGATCCCTGTCGCGGGGAGCACCGACGCCCGGAC
CAGACCTTCTGTGACGGATCCGCGGTAGAGCATGTATGTTGGGACCCGAAAGATGGTGAA
CTATGCCTGAATAGGGTGAAGCCAGAGGAAACTCTGGTGGAGGCTCGTAGCGATTCTGAC
GTGCAAATCGATCGTCAAATTTGGGTATAGGGGCGAAAGACTAATCGAACCATCTAGTAG
CT----------------------------------------------------------
------------------------------------------------------------
------------------------------------------------------------
------------------------------------------------------------
------------------------------------------------------------
------------------------------------------------------------
------------------------------------------------------------
------------------------------------------------------------
------------------------------------------------------------
------------------------------------------------------------
------------------------------------------------------------
------------------------------------------------------------
------------------------------------------------------------
------------------------------------------------------------
------------------------------------------------------------
------------------------------------------------------------
------------------------------------------------------------
------------------------------------------------------------
------------------------------------------------------------
------------------------------------------------------------
------------------------------------------------------------
------------------------------------------------------------
------------------------------------------------------------
------------------------------------------------------------
------------------------------------------------------------
------------------------------------------------------------
------------------------------------------------------------
------------------------------------------------------------
------------------------------------------------------------
------------------------------------------------------------
------------------------------------------------------------
------------------------------------------------------------
------------------------------------------------------------
------------------------------------------------------------
------------------------------------------------------------
------------------------------------------------------------
------------------------------------------------------------
------------------------------------------------------------
------------------------------------------------------------
------------------------------------------------------------
------------------------------------------------------------
------------------------------------------------------------
------------------------------------------------------------
------------------------------------------------------------
------------------------------------------------------------
------------------------------------------------------------
------------------------------------------------------------
------------------------------------------------------------
------------------------------------------------------------
------------------------------------------------------------
------------------------------------------------------------
------------------------------------------------------------
-------------------
>Ioreophilus_HHB13202sp
ATCATTAATGAATGAAGTTGAGTGGGGTTGTCGCTGGCCTCCGG------GCATGTGCAC
GCCTCGCTC-GTCCACCCTTCTACACCTCTGTGCAC-TTCTCATGGG-TCGGGTTCTGCG
CCTTCACGGGC-TGCGTCCCTGCCTGTGTGTCT---A-CATACAC-ACGTTTGTTATAGA
ATG--TCTATTGTGCATGAATGCATATAAATACAACTTTCAGCAACGGATCTCTTGGCTC
TCGCATCGATGAAGAACGCAGCGAAATGCGATAAGTAATGTGAATTGCAGAATTCAGTGA
ATCATCGAATCTTTGAACGCACCTTGCGCTCCTTGGTATTCCGAGGAGCATGCCTGTTTG
AGTGTCATGGTATTCTCAATCTCTTCTGCTTT---TGCAG------CTGGGATTGGACTT
GGAGG-CTTGCTGGCAGAT------------CCG-TCTGTCTGCTCCTCTGAAATGCATT
AGTTTGGAC-TGTCTCCGAGCATGCTTCAGCGTGATAATTGTCTACGCTGCTGC--ACTT
GGTACAAT--AATGTCCCTGCTTACAACTGTCCCTCTG-TGGACAACCTTTACACTTCTG
ACCTCAAATCAGGTAGGACTACCCGCTGAACTTAAGCAT---------------------
------------------------------------------------------------
------------------------------------------------------------
------------------------------------------------------------
------------------------------------------------------------
------------------------------------------------------------
------------------------------------------------------------
------------------------------------------------------------
------------------------------------------------------------
------------------------------------------------------------
------------------------------------------------------------
------------------------------------------------------------
------------------------------------------------------------
------------------------------------------------------------
------------------------------------------------------------
------------------------------------------------------------
------------------------------------------------------------
------------------------------------------------------------
------------------------------------------------------------
------------------------------------------------------------
------------------------------------------------------------
------------------------------------------------------------
------------------------------------------------------------
------------------------------------------------------------
------------------------------------------------------------
------------------------------------------------------------
------------------------------------------------------------
------------------------------------------------------------
------------------------------------------------------------
------------------------------------------------------------
------------------------------------------------------------
------------------------------------------------------------
------------------------------------------------------------
------------------------------------------------------------
------------------------------------------------------------
------------------------------------------------------------
------------------------------------------------------------
------------------------------------------------------------
------------------------------------------------------------
---GTTTCATCATCAAAGTGAAAAAGATATTGGAATGTATATGTGTAAACTGTGGTAGAC
TGAAGGCAGATACCTCCGACCCCAACTTTGCAGATCGGATTCGCCATGTCCGTGACCCGA
AGGCGCGGATGCAGGTTGTATGGAACTTCTGCAAGAGCAAAATGGTGTGTGAGCCGGACG
AACCGAAGGAGGACAACGACCAAATGGATGTGGAGGACGCGAAGAAGGGTCATGGTGGAT
GCGGTGCCGCACAGCCGCTCGTTCGGAAAGAAGGCTTGAAGCTGTTTGTTCAGTACAAGA
GGTCGAAGGACGAGGACGAGGAGTCTAAGACTCTCCAACCAGACAAGCGACTTTTCCCTC
CGCACGAGGTCTATACTGCGTTGAAGAAGATCTCGGATTCGGACCTTCATCTCCTTGGTC
TGTCTGACGAATACGCCCGTCCGGAATGGATGATCTTGACGGTGATGCCTGTGCCTCCAC
CACCCGTTCGCCCCAGTATTGCAGTCGACGGTGGCGCCATGCGTAGTGAAGATGATCTTA
CCTACAAGCTCGGCGACATCATCAAAGCCTCCGCGAACGTCCGTCGTTGCGAGCAGGAAG
GTGCCCCCGCCCACGTCATCACTGAGTTCGAGCAGCTCCTGCAGGTGAGTCACGTCTCTT
TTCCCTACTCGTTTCGCACCCCACCACCCAATTTTCTGGGGGCTCTCTCCAATGGAGAAC
CCCAAGCCCACACCGCGTTAGTTCTCGACAATCGAGGCGTTCTTCCACCCGTAGCGCGGT
CTGCGCGCGTTTTCGATCGCTTGATCGCCGCGCGGACTATTGCATATGCTCGGTGTTGGT
TGGACACGTGGTCGTGCGGTGAAAT-GGGGGCTGAGCGAGGAGTGCGAAAAATTCTCACA
GACGTTGGTCTCGATGGACAACGCTGGGATGGATGGTCGAAACCGCCCTCCTCTGTTACG
CAGATGGAGTGGCGTGTGATTC-GGCCTGCACTTGATACTCGATGTCGTTTTGCCCCCTG
TGATTTTCTTTGCTGTTGCGTGTCCACTGTGGCAAGT--------------------GCC
ACAGGTATGTT-GAATCACGATGCTGACGTATTTGATGCTCCGGTTCTCAATGCTCCTTG
CACAATTGCATTGGAAAATACCTCTTTGAACGCCCTGCCATGATAGGTGCGTAACCTTCA
TAAGC--AGGAGGACTTGACTGACCGTGGCGAGTTGGTCCTCCTCCCAGGTGGG------
------------------------------------------------------------
------------------------------------------------------------
------------------------------------------------------------
------------------------------------------------------------
------------------------------------------------------------
------------------------------------------------------------
------------------------------------------------------------
------------------------------------------------------------
-------------------
>Ioreophilus_X214
ATCATTAACGAATGAAGTTGAGTGGGGTTGTCGCTGGCCTTCGG------GCATGTGCAC
ACCTTGCTC-GTCCAACCTTCTACACCTCTGTGCAC-TTCTCATGGG-TCGGGTTCTGCG
CCTTCACAGGC-TGCGTCCCTGCCTGTGTGCYT---A-CATACAC-ACGTTTGTTATAGA
ATG--TCTACTGTGCATGAATGCATATAAATACAACTTTCAGCAACGGATCTCTTGGCTC
TCGCATCGATGAAGAACGCAGCGAAATGCGATAAGTAATGTGAATTGCAGAATTCAGTGA
ATCATCGAATCTTTGAACGCACCTTGCGCTCCTTGGTATTCCGAGGAGCATGCCTGTTTG
AGTGTCATGGTATTCTCAATCTCTTCTGCTTT---TGCAG------CTGGGATTGGACTT
GGAGG-CTTGCTGGCAGAT------------CCG-TCTGTCTGCTCCTCTGAAATGCATT
AGTTTGGAC-TGTCTCCGAGCATGCTTCAGCGTGATAATTGTCTACGYTGCTGC--ACTY
GGTACAAT--AATGTCCCTGCTTACAACCGTCCCTCTG-TGGACAACCTTTACACTTCTG
ACCTCAAATCAGGTAGGACTACCCGCTGAACTTAAGCATATCAATAAGCGGAGGAAAAGA
AACTAACAAGGATTCCCCTAGTAACTGCGAGTGAAGCGGGAAAAGCTCAAATTTAAAATC
TGGCAGCTTTGGCTGTCCGAGTTGTAATCTGGAGAAGCGTTTTCTGTGCCGGACCGTGTA
CAAGTCTCTTGGAACAGAGCGTCGTAGAGGGTGAGAATCCCGTCTTTGACACGGACTGCC
GGTGCTTTGTGATGCGCTCTCAAAGAGTCGAGTTGTTTGGGAATGCAGCTCAAAATGGGT
GGTAAATTCCATCTAAAGCTAAATATTGGCGAGAGACCGATAGCGAACAAGTACCGTGAG
GGAAAGATGAAAAGCACTTTGGAAAGAGAGTTAAACAGTACGTGAAATTGCTGAAAGGGA
AACGATTGAAGTCAGTCGCGTCGTCCGGAACTCAGCCTGGCTTTTGCCGGGTGTACTTTC
TGGTTGACGGGCCAGCATCAATTTTGACCGTCGGATAAAGGCCTCAGGAATGTGGCACCT
TCGGGTGTGTTATAGCCTGGGGTTGCATACGACGGTTGGGATTGAGGATCTCAGCACGCC
TTTATGGTCGGGGTTCGCCCACGTACGTGCTTAGGATGCTGGCGTAATGGCTTTAAACGA
CCCGTCTTGAAACACGGACCAAGGAGTCTAACATGCCTGCGAGTGTTTGGGTGGAAAACC
CGAGCGCGCAATGAAAGTGAAAGTTGGGATCCCTGTCGCGGGGAGCACCGACGCCCGGAC
CAGACCTTCTGTGACGGATCCGCGGTAGAGCATGTATGTTGGGACCCGAAAGATGGTGAA
CTATGCCTGAATAGGGTGAAGCCAGAGGAAACTCTGGTGGAGGCTCGTAGCGATTCTGAC
GTGCAAATCGATCGTCAAATTTGGGTATAGGGGCGAAAGACTAATCGAACCATCTAGTAG
CTGGTTCCTGCCGAAGTTTCCCTCAGGATAGCAGAAACTCATGTCAGATTTATGTGGTAA
AGCGAATGATTAGAGGCCTTGGGGTTGAAACAACCTTAACCTATTCTCAAACTTTAAATA
TGTAAGAACGAGCCGTCACTTGA-------------------------------------
------------------------------------------------------------
------------------------------------------------------------
------------------------------------------------------------
------------------------------------------------------------
------------------------------------------------------------
------------------------------------------------------------
------------------------------------------------------------
------------------------------------------------------------
------------------------------------------------------------
------------------------------------------------------------
------------------------------------------------------------
------------------------------------------------------------
------------------------------------------------------------
------------------------------------------------------------
------------------------------------------------------------
------------------------------------------------------------
------------------------------------------------------------
------------------------------------------------------------
------------------------------------------------------------
------------------------------------------------------------
------------------------------------------------------------
------------------------------------------------------------
------------------------------------------------------------
------------------------------------------------------------
------------------------------------------------------------
------------------------------------------------------------
------------------------------------------------------------
------------------------------------------------------------
------------------------------------------------------------
------------------------------------------------------------
------------------------------------------------------------
------------------------------------------------------------
------------------------------------------------------------
------------------------------------------------------------
------------------------------------------------------------
------------------------------------------------------------
------------------------------------------------------------
------------------------------------------------------------
------------------------------------------------------------
------------------------------------------------------------
------------------------------------------------------------
------------------------------------------------------------
------------------------------------------------------------
------------------------------------------------------------
------------------------------------------------------------
------------------------------------------------------------
------------------------------------------------------------
------------------------------------------------------------
------------------------------------------------------------
-------------------
>J_crustacea_CLZhao_11926
ATCATTACTGAATGAA-CCGGGAGGGGTTGTTGCTGGCCTTGGAAACAGGGCATGTGCAC
GCCTCACTC-GTCCAACCTTC-ACACCTCTGTGCAC-TTCTCATGGA-TCGGAATTTGAG
CCTTCGGGTGA-AGAATTCTGGTCTGTGTG-TTACTA-CATACAC-TTGTTTGTCATAGA
ATG--TTTACTGTGCATGAATGCATAC-AATACAACTTTCAGCAACGGATCTCTTGGCTC
TCGCATCGATGAAGAACGCAGCGAAATGCGATAAGTAATGTGAATTGCAGAATTCAGTGA
ATCATCGAATCTTTGAACGCACCTTGCGCTCCTTGGTATTCCGAGGAGCATGCCTGTTTG
AGTGTCATGGTATTCTCAACTCTTGTTGTTTTTG-TGCAA------CCAGTGTTGGACTT
GGAGG-TTTGCAGGCG-------------------TACGTCTGCTCCTCTGAAATGCATT
AGCTTGGAC-TGTTGTCGAGTGTAATCCGGTGTGATAATTGTCTACGCCGCGTTG-CCTC
TTCAAAACTTAAGGTTCTGGCTTCCAAACGTCTCTTTG-TGGACAATTTTGA-ACATCTG
ACCTCAAATCAGGTAGGACTACCCGCTGAACTTAAGCAT---------------------
-------------TCCCCTAGTAACTGCGAGTGAAGCGGGAAAAGCTCAAATTTAAAATC
TGGCAGCTTTGGCTGTCCGAGTTGTAGTCTGGAGAAGCGTTTTCTGTGCCGGACCGTGTA
CAAGTCTCTTGGAACAGAGCGTCATAGAGGGTGAGAATCCCGTCTTTGACACGGACTGCC
GGTGCTTTGTGATGCGCTCTCAAAGAGTCGAGTTGTTTGGGAATGCAGCTCAAAATGGGT
GGTAAATTCCATCTAAAGCTAAATATTGGCGAGAGACCGATAGCGAACAAGTACCGTGAG
GGAAAGATGAAAAGCACTTTGGAAAGAGAGTTAAACAGTACGTGAAATTGCTGAAAGGGA
AACGCTTGAAGTCAGTCGCGTCTGCCGGAACTCAGCCTGGCTTCTGCCTGGTGTATTTTC
TGGTTGACGGGCCAGCATCAGTTTTGACCGACGGAAAAAGACCTTGGGAATGTGGCACCT
TCGGGTGTGTTATAGCCTTTGGTTGCATACGTTGGTTGGGACTGAGGATCTCAGCATGCC
TTTATGGTCGGGGTTCGCCCACGTCCGTGCTTAGGATGCTGGCGTAATGGCTTTAAACGA
CCCGTCTTGAAACACGGACCAAGGAGTCTAACATGCCTGCGAGTGTTTGGGTGGAAAACC
CGAGCGCGCAATGAAAGTGAAAGTTGGGATCCCTGTCGCGGGGAGCACCGACGCCCAGAC
CAGACCTTCTGTGACGGATCTGCGGTAGAGCATGTATGTTGGGACCCGAAAGATGGTGAA
CTATGCCTGAATAGGGTGAAGCCAGAGGAAACTCTGGTGGAGGCTCGTAGCGATTCTGAC
GTGCAAATCGATCGTCAAATTTGGGTATAGGGGCGAAAGACTAATCGAACCATCTAGTAG
CTGGTTCCTGCCGAAGTTTCCCTCAGGATAGCAGAAACTCATGTCAGATTTATGTGGTAA
AGCGAATGATTAGAGGCCTTGGGGTTGAAACAACCTTAACCTATTCTCAAACTTTAAATA
TGTAAGAACGAGCCGTCACTTGATTGGACCGCTCGGCGATTGAGAGTTTCTAGTGGGCCA
TTTTTGGTAAGCAGAACTGGCGATGCGGGATGAACCGAACGCGAGGTTAAGGTGCCGGAA
TATACGCTCATCAGACACCACAAAAGGTGTTAGTTCATCTAGACAGCAGGACGGTGGCCA
TGGAAGTCGGAATCCGCTAAGGAGTGTGTAACAACTCACCTGCCGAATGAACTAGCCCTG
AAAATGGATGGCGCTCAAGCGTGTTACCCATACCTCGCCGTCAGTGTTTAAGTGACACAC
TGACGAGTAGGCAGGCGTGGAGG-------------------------------------
------------------------------------------------------------
------------------------------------------------------------
------------------------------------------------------------
------------------------------------------------------------
------------------------------------------------------------
------------------------------------------------------------
------------------------------------------------------------
------------------------------------------------------------
------------------------------------------------------------
------------------------------------------------------------
------------------------------------------------------------
------------------------------------------------------------
------------------------------------------------------------
------------------------------------------------------------
------------------------------------------------------------
---GCTTCATCATCAAAGTGAAGAAGATCCTGGAATGTATATGTGTAAACTGTGGTAGAC
TGAAGGCAGATACCTCCGATGCCACTTTTGCAGATAGGATTCGACACGTCCGCGATCCGA
AGGCACGGATGCAGGTCGTATGGAACTTCTGCAAGGGCAAGATGGTGTGTCAACCGGACG
AGCCGAAGGAGGATAACGACCAGATGGACGTGGAAGATATCAAGAAGGGACACGGCGGAT
GCGGTGCAGCGCAGCCGCTCATTCGTAAAGAAGGCCTGAAGCTGTTTGTCCAGTACAAGA
GGTCGAAGGACGAGGACGAGG---------------------------------------
------------------------------------------------------------
------------------------------------------------------------
------------------------------------------------------------
------------------------------------------------------------
--------------------------------------------GTGAGTCGCGTCTCTT
TTCCCTACTCGTTTCGCACCCCACTACCCAATTTTCTGGGGGCTCTCTCCGCTGGAGAAC
CCCAAGCCCACACTGCGTCAGTTCTCGAAAATCGAGGCGTTCTTCCACCCGTGGCGCGGT
TTGCGCGCGTTTTCGGTCGCTTGATCGCCGCGCAGACCATTGTATACGCTCGGTGCTGGT
TGGACACGCGGTTGTGCGGTGAAAT-GGGGGCTGAGCGAGGAGTGCGAAAAAATATCGCA
GATGTTGGTCTCGTCGAACAACGCTGGGATGGATGATCGA-ACCCCACTCCTCTGTGACG
CAGATGGAGTGGCGTGATGTTC-GGCCTGCACTTGTAACTCGATATCGTTTTGCCCCCTG
TTGCTTTCCTT--ATTCCTGTGTCTAGTGTGGCAACT--------------------GTC
ACACTTGTGTC-GAATTATGATGCTGACGTTTTTGGTGCTCCT-CTCTCGATACCCT-TG
CGCAAATGCGCTGGAACTCAAC-CTTTTGACGTACTGGTATGACAGGTGCGTATCGCTCG
TGGACT-CCTGGAACTTCACTGATCGTCGCGAGCTGGCCA--------------------
---------AGCTAACT-GAATCATATTTGTGTCAAATGTGATGTCGTAAGGGAAAATGA
TGATATTACCTTACTATTAGTGTCGTCCAAAACTGGTGCCAGAAGACTCGGTAAGGCCAG
AGACGCGAACGTTAATCGTCATAAACAGGCGTAAAGGGTTTGTAGGCTGCTTTGAAAGCA
CTAAATTAATAGTAGTAAATTAGTGTTAATTAAAGCTAGAATCAAATTGAGGATATTTAC
TAAACAATGCTTGAAGGAGGGCTGATATCCAAAGATTTCAAGTGGAGTACTCATGGCGTA
AGCTTTTATCCATTAATGATTGACGCTGAGAAACGAAGGTGAGGATAGGAAATAGGATTA
GATACCCAGATACCCCTCTCTGTAAACGATGAATGGTAGTTGTTAGTCA---AGTGACTA
GTGGCATAGTTAACGCGTTAACCATTCCGCCTTGTGAGTACGACTGCAAAGTTGAAAACA
AAAAAATTAGTCGGTC---
>Srobustius_JN710591
AC----------TGAAGACGAGAGGGGTTGTCGCTGGCTTCGGAAACGGAGCATGTGCAC
GCCTCGCTT-GTTCCACCTTCTACACCACTGTGCAC-TTCTCATGGG-TCGGGTCG-GAG
CCTC--CGGGC-GAAGTCCCTGCCTGTGTGCTTTACA-TACACGC-ATGTTTGTCATAGA
ATG--TCTACTGTGCATGAATGCATAT-AATACAACTTTCAGCAACGGATCTCTTGGCTC
TCGCATCGATGAAGAACGCAGCGAAATGCGATAAGTAATGTGAATTGCAGAATTCAGTGA
ATCATCGAATCTTTGAACGCACCTTGCGCTCCTTGGTATTCCGAGGAGCATGCCTGTTTG
AGTGTCATGGTACCCTCAACTCCTGCTGCTTT---TGCGG------CGGGTGTTGGACTT
GGAGG-TTTGCAGGCGGAC------------TTG-TCCGTCTGCTCCTCTGAAATGCATT
AGCTCCGAC-TGTTGTCGAGTGTGATCCGACGTGATAATTGTCTACGTCGTTTCG-CCTC
TGCATGAG-TAAGGTCTCAGCTTCGAACCGTCCCTCG--CGGACACCATTTTAACTTCTG
ACCTCAAATCAGGTAGGACTACCCGCTGAACTTAAGCATATCAATAAGCGGAGGAAAAGA
AACTAACAAGGATTCCCCTAGTAACTGCGAGTGAAGCGGGAAAAGCTCAAATTTAAAATC
TGGCAGCTTCGGCTGTCCGAGTTGTAATCTGGAGAAGCGTTTTCTGCGCCGGACCGTGTA
CAAGTCTCTTGGAACAGAGCGTCGTAGAGGGTGAGAATCCCGTCTTTGACACGGACTGCC
GGTGCTTTGTGATGCGCTCTCGAAGAGTCGAGTTGTTTGGGAATGCAGCTCAAAATGGGT
GGTAAATTCCATCTAAAGCTAAATATTGGCGAGAGACCGATAGCGAACAAGTACCGTGAG
GGAAAGATGAAAAGCACTTTGGAAAGAGAGTTAAACAGTACGTGAAATTGCTGAAAGGGA
AACGCTTGAAGTCAGTCGCGTCTGCCGGAACTCAGCCTGGCTTTTGCTTGGTGTATTTTC
TGGTGGACGGGCCAGCATCAATTTCGATCGTCGGAGAAAGGCCTCGGGAATGTGGCACCT
TCGGGTGTGTTATAGCCTGGGGTCGCATACGACGGTTGGGATTGAGGATCTCAGTGCGCC
TTTATGGTCGGGGTTCGCCCACGTCCGCGCTTAGGATGCTGGCGTAATGGCTTTAAACGA
CCCGTCTTGAAACACGGACCAAGGAGTCTAACATGCCTGCGAGTGTTTGGGTGGAAAACC
CGAGCGCGCAATGAAAGTGAAAGTTGGGATCCCTGTCGTGGGGAGCACCGACGCCCGGAC
CAGACCTTCTGTGACGGATCCGCGGTAGAGCATGTATGTTGGGACCCGAAAGATGGTGAA
CTATGCCTGAATAGGGTGAAGCCAGAGGAAACTCTGGTGGAGGCTCGTAGCGATTCTGAC
GTGCAAATCGATCGTCAAATTTGGGTATAGGGGCGAAAGACTAATCGAACCATCTAGTAG
CTGGTTCCTGCCGAAGTTTCCCTCAGGATAGCAGAAACTCATGTCAGATTTATGTGGTAA
AGCGAATGATTAGAGGCCTTGGGGTTGAAACAACCTTAACCTATTCTCAAACTTTAAATA
TGTAAGAACGAGCCGTCACTTGA-------------------------------------
------------------------------------------------------------
------------------------------------------------------------
------------------------------------------------------------
------------------------------------------------------------
------------------------------------------------------------
------------------------------------------------------------
------------------------------------------------------------
------------------------------------------------------------
------------------------------------------------------------
------------------------------------------------------------
------------------------------------------------------------
------------------------------------------------------------
------------------------------------------------------------
------------------------------------------------------------
------------------------------------------------------------
------------------------------------------------------------
------------------------------------------------------------
------------------------------------------------------------
------------------------------------------------------------
------------------------------------------------------------
------------------------------------------------------------
------------------------------------------------------------
------------------------------------------------------------
------------------------------------------------------------
------------------------------------------------------------
------------------------------------------------------------
------------------------------------------------------------
------------------------------------------------------------
------------------------------------------------------------
------------------------------------------------------------
------------------------------------------------------------
------------------------------------------------------------
------------------------------------------------------------
------------------------------------------------------------
------------------------------------------------------------
------------------------------------------------------------
------------------------------------------------------------
------------------------------------------------------------
------------------------------------------------------------
------------------------------------------------------------
------------------------------------------------------------
------------------------------------------------------------
------------------------------------------------------------
------------------------------------------------------------
------------------------------------------------------------
------------------------------------------------------------
------------------------------------------------------------
------------------------------------------------------------
------------------------------------------------------------
-------------------
>S_laeticolor_Fp102480sp
ATCATTAACGAATGAAGACGAGAGGGGTTGTCGCTGGCTTCGGAAACGGAGCATGTGCAC
GCCTCGCTT-GTTCCACCTTCTACACCACTGTGCAC-TTCTCATGGG-TTGGGTTG-GAG
CCTC--CGGGC-GAAGCCCCTGCCTGTGTGCTTTACA-TAAACAC-ATGTTTGTTATAGA
ATG--TCTATTGTGCATGAATGCATAT-AATACAACTTTCAGCAACGGATCTCTTGGCTC
TCGCATCGATGAAGAACGCAGCGAAATGCGATAAGTAATGTGAATTGCAGAATTCAGTGA
ATCATCGAATCTTTGAACGCACCTTGCGCTCCTTGGTATTCCGAGGAGCATGCCTGTTTG
AGTGTCATGGTACTCTCAACTCCTGCTGCTTT---TGCGG------TGGGTGTTGGATGT
GGAGG-TTTGCAGGTGGAC------------CTG-TCCGTCTGCTCCTCTGAAATGCATT
AGCTTTGAC-TGTTGTCGAGCGCGATCCGACGTGATAATTGTCTACGTTGCTTTG-CCTC
TGCATGAA-TAAGGTCTCAGCTTCCAACCGTCCC--------------------------
------------------------------------------------------------
------------TTCCCCTAGTAACTGCGAGTGAAGCGGGAAAAGCTCAAATTTAAAATC
TGGCAGCTTCGGCTGTCCGAGTTGTAATCTGGAGAAGCGTTTTCTGTGCCGGACCGTGTA
CAAGTCTCTTGGAACAGAGCGTCATAGAGGGTGAGAATCCCGTCTTTGACACGGACTGCC
GGTGCTTTGTGATGCGCTCTCAAAGAGTCGAGTTGTTTGGGAATGCAGCTCAAAATGGGT
GGTAAATTCCATCTAAAGCTAAATATTGGCGAGAGACCGATAGCGAACAAGTACCGTGAG
GGAAAGATGAAAAGCACTTTGGAAAGAGAGTTAAACAGTACGTGAAATTGCTGAAAGGGA
AACGCTTGAAGTCAGTCGCGTCCGCCGGAACTCAGCCTGGCTTTTGCTTGGTGTATTTTC
TGGTGGACGGGCCAGCATCAATTTTGATCGTCGGAGAAAGGCCTCGGGAATGTGGCACCT
TCGGGTGTGTTATAGCCTGGGGTCGCATACGACGGTTGGGATTGAGGATCTCAGCGCGCC
TTTATGGTCGGGGTTCGCCCACGTCCGCGCTTAGGATGCTGGCGTAATGGCTTTAAACGA
CCCGTCTTGAAACACGGACCAAGGAGTCTAACATGCCTGCGAGTGTTTGGGTGGAAAACC
CGAGCGCGTAATGAAAGTGAAAGTTGGGATCCCTGTCGTGGGGAGCACCGACGCCCGGAC
CAGACCTTCTGTGACGGATCCGCGGTAGAGCATGTATGTTGGGACCCGAAAGATGGTGAA
CTATGCCTGAATAGGGTGAAGCCAGAGGAAACTCTGGTGGAGGCTCGTAGCGATTCTGAC
GTGCAAATCGATCGTCAAATTTGGGTATAGGGGCGAAAGACTAATCGAACCATCTAGTAG
CTGGTTCCTGCCGAAGTTTCCCTCAGGATAGCAGAAACTCATGTCAGATTTATGTGGTAA
AGCGAATGATTAGAGGCCTTGGGGTTGAAACAACCTTAACCTATTCTCAAACTTTAAATA
TGTAAGAACGAGCCGTCACTTGATTGGACCGCTCGGCGATTGAGAGTTTCTAGTGGGCCA
TTTTTGGTAAGCAGAACTGGCGATGCGGGATGAACCGAACGCGAGGTTAAGGTGCCGGAA
TACACGCTCATCAGACACCACAAAAGGTGTTAGTTCATCTAGACAGCAGGACGGTGGCCA
TGGAAGTCGGAAYCCGCTAAGGAGTGTGTAACAACTCACCTGCCGAATGAACTAGCCCTG
AAAATGGATGGCGCTCAAGCGTGTTACCCATACCTCRCCGTCAGTGTTGAAGTGACACAC
TGACGAGTAGGCAGGCGTGGAGG-------------------------------------
------------------------------------------------------------
------------------------------------------------------------
------------------------------------------------------------
------------------------------------------------------------
------------------------------------------------------------
------------------------------------------------------------
------------------------------------------------------------
------------------------------------------------------------
------------------------------------------------------------
------------------------------------------------------------
------------------------------------------------------------
------------------------------------------------------------
------------------------------------------------------------
------------------------------------------------------------
------------------------------------------------------------
---GTTTCATCATCAAAGTGAAGAAAATCCTGGAGTGTATATGTGTAAATTGTGGTAGAC
TGAAGGCAGATACCTCCGATCCGAACTTTGCAGATCGGATTCGACACGTCCGTGACCCGA
AGGCGCGAATGCAGGTTGTGTGGAATTTCTGCAAGAGCAAAATGGTGTGTGAGCCGGACG
AACCGAAGGAGGAGAACGACCAAATGGATGTGGAGGACGCGAAGAAGGGTCATGGAGGAT
GTGGTGCCGCGCAACCGCTCGTTCGCAAGGAGGGTTTGAAGCTGTTTGTCCAGTACAAGA
GATCGAAGGACGAGGATGAGG---------------------------------------
------------------------------------------------------------
------------------------------------------------------------
------------------------------------------------------------
------------------------------------------------------------
--------------------------------------------GTGAGTCACGTCTCTT
TTCCCTACTCGTTTCGCACCCCACCACCCAATTTTCTGGGGGCTCTCTCCGATGGAGAAC
CCCAAGCCCACACTGCGTCCGTTCTCGATAATCGAGGCGTTCTTCCACCCGTAGCGCGGT
CTGCGCGCGTTTTCGGTCGCTTGATCGCCGCGCAGACCATTGCATACGCTCGGTGTTGGT
TGGACACGTGGT-GTGTGGTGAAATGGGGGGCTGAGCGAGGAGTGCGAAAAATTCTCGCA
GACGTTGGTCTCAACGAACAACGCTGGGATGGATGGCCGAAACCGCCCCCATCTGTGACG
CAGACGGAGTGGCGCGTTATCC-GGCCTGCACTTGTTACTCGATATCGTCTTGCCCCCTG
TTATTTTCTTTG----CC-GTGTCCACCGTGGCGACC--------------------GTC
ACAGCTATGTC-GTATCATGATGCTGACGTATTCGATGGTCCTGCTTTCGATGCTCTTTG
CACAAATGCATTGGGAATACCT-CTTTGAACGCACGGCTATGACAGGTACGTACCGCATG
CGGAT--GCGAGAACTCGACTAATCATGGCGAGTTGACCCCACTCTCAG-----------
------------------------------------------------------------
------------------------------------------------------------
------------------------------------------------------------
------------------------------------------------------------
------------------------------------------------------------
------------------------------------------------------------
------------------------------------------------------------
------------------------------------------------------------
-------------------
>S_larssonii_593
------------------TGAGTGGGGTTGTAGCTGGCCTTTCA--CCGGGCATGTGCAC
ACCTCATTC-GACCA-CCTTCTACACCACTGTGCAC-TTCTCATGAG-TTGGGCTGCGTC
TGAAA-CACGA-CAAAGTCCGGCTCGTGTGTTTYATA-CAAACG--AATCATGTTACAGA
ATGTCACTACCATGCTTTGAAGCATAT-AATACAACTTTCAACAACGGATCTCTTGGCTC
TCGCATCGATGAAGAACGCAGCGAAATGCGATAAGTAATGTGAATTGCAGAATTCAGTGA
ATCATCGAATCTTTGAACGCACCTTGCGCTCCTTGGTATTCCGAGGAGCATGCTTGTTTG
AGTGTCATGGTCTTCTCAACCCTTCYGTCTTTTTCATCGGAGACTGTCGGGCTTGGATGT
GGAGGTCTTGCAGGCATCTGGATCTTTTGAYTCA-GAAGTCGGCTCCTCTGAAATGCATT
AGCTTGAA--TAGTACCAAGCATGATTCAGCGTGATAATTGTCTACGTTGCTTCA-TCTC
GGTGAATT-TAATGTTCAAGCTTCYAACCGTCCCTCGG---GACAATCTCTGAACATCTG
ACCTCAAATCAAGTAGGACTACCCGCTGAACTTAAGCATATCAATAAGCGGAGGAAAAGA
AACTAACAAGGATTCCCCTAGTAACTGCGAGTGAAGCGGGAAAAGCTCAAATTTAAAATC
TGGCAGCTTTGGCTGTCCGAGTTGTAGTCTGGAGAAGCGTTTTCTGTGCTGGACCGTGTA
CAAGTCTCTTGGAATAGAGCGTCATAGAGGGTGAGAATCCCGTCTTTGACACGGACTGCC
AGTGCTATGTGATGCGCTCTCAAAGAGTCGAGTTGTTTGGGAATGCAGCTCAAAATGGGT
GGTAAATTCCATCTAAAGCTAAATATTGGCGAGAGACCGATAGCGAACAAGTACCGTGAG
GGAAAGATGAAAAGCACTTTGGAAAGAGAGTTAAACAGTACGTGAAATTGTTGAAAGGGA
AACGATTGAAGTCAGTCGCGTCCTCTAGAACTCAGCCTGGCTTTTGCTCGGTGCATTTTC
TAGTTGACGGGCCAGCATCAGTTTCGACCGCTGGATAAAGGCCTCGGGAATGTGGCACCT
TCGGGTGTGTTATAGCCCGGAGTCACATACAGCGGTTGGGACTGAGGATCACAGCATGCC
TTT-TGGCCGGGGTTCGCCCACGTTCATGCTTAGGATGCTGGCGTAATGGCTTTAAACGA
CCCGTCTTGAAACACGGACCAAGGAGTCTAACATGCCTGCGAGTGTTTGGGTGGTAAACC
CGAGCGCGTAATGAAAGTGAAAGTTGGGATCCCTGTCGTGGGGAGCACCGACGCCCGGAC
CAGACCTTCTGTGACGGATCCGCGGTAGAGCATGTATGTTGGGACCCGAAAGATGGTGAA
CTATGCCTGAATAGGGTGAAGCCAGAGGAAACTCTGGTGGAGGCTCGTAGCGATTCTGAC
GTGCAAATCGATCGTCGAATTTGGGTATAGGGGCGAAAGACTAATCGAACCATCTAGTAG
CTGGTTCCTGCCGAAGTTTCCCTCAGGATAGCAGAAACTCATGTCAGATTTATGTGGTAA
AGCGAATGATTAGAGGCCTTGGGGTTGAAACAACCTTAACCTATTCTCAAACTTTAAATA
TGTAAGAACGAGCCGTCACTTGATTGGACCGCTCGGCGATTGAGAGTTTCTAGTGGGCCA
TTTTTGGTAAGCAGAACTGGCGATGCGGGATGAACCGAACGTGAGGTTAAGGTGCCG---
------------------------------------------------------------
------------------------------------------------------------
------------------------------------------------------------
---------------------------------------GTACTTCCCAGGCCGATTGCG
YTATCCTCATCATCGCCGCTGGTACTGGTGAATTCGAGGCTGGTATCTCCAAGGATGGCC
AGACTCGTGAACACGCTCTCCTCGCYTTCACTCTCGGTGTCAGGCAGCTCATCGTCGCCA
TCAACAAGATGGATACCACCAAGTGGAGCGAGGATCGTTACAACGAAATTGTAAAGGAAA
CCTCCAACTTCATCAAGAAGGTCGGTTACAACCCCAAGTCCGTTCCTTTCGTCCCCATCT
CCGGCTGGCATGGTGATAACATGTTGGAAGAGTCCACCAACATGGGTTGGTTCAAGGGCT
GGACCAARGAGACCAAGGCCGGTGCCACCAAGGGTAAGACCCTCCTCGACGCCATCGACG
CCATCGAGCCCCCCGTCCGGCCTTCCGACAAGCCTCTCCGTCTTCCTCTCCAGGATGTCT
ACAAAATTGGCGGTATTGGCACGGTGCCCGTCGGTCGTGTCGAGACTGGTATTATCAAGG
CCGGCATGGTTGTCACCTTCGCTCCTACAAACGTGACCACTGAAGTCAAGTCCGTCGAAA
TGCACCACGAGCAGCTCGAGCAGGGCAACCCGGGTGACAACGTCGGTTTCAACGTCAAGA
ACGTCTCTGTCAAGGATATTCGCCGTGGTAACGTCGCTTCCGACTCCAAGAACGATCCCG
CCAAGGAGGCTGCTTCCTTCACCGCTCAAGTCATCATTCTCAACCACCCTGGTCAGATCG
GTGCTGGCTACGCCCCCGTTCTCGATTGCCACACTGCCCACATTGCTTGCAAGTTCCAGG
AGCTGATCGAGAAGATCGATCGTCGTACCGGCAAGTCCATCGAAGCCGCCCCCAAGTTCG
TCAAGTCTGGTGATGCTTGCATTGCTACCCTCGTCCCCTCCAAGCCCATGTGTGTTGAGG
AGTGTTTCATCATCAAAGTGAAGAAGATTTTGGAGTGCATTTGCGTGAACTGCGGCAGAC
TCAAGGCCGATACCTCCGATCCCAATTTCGCTGACCGGATTCGACACGTCCGCGATCCGA
AGGCCCGAATGCAGGTGGTTTGGAACTTTTGCAAAAGCAAGATGGTATGTGAGCCGGACG
AACCGAAAGACGATGGGGATCAGATGGATGTGGAAGAGGTGAAGAAGGGTCACGGAGGGT
GCGGCGCTGCCCAACCGCTAATTCGGAAGGAAGGCCTCAAGCTGTTTGTACAGTACAAGA
GGTCGAAAGACGAGGATGAGGAGTCGAAGTCTCTGCAGCCCGATAAGCGACTGTTTCCCC
CACATGAGGTCTATACTGCGCTCAAGAAGATATCGGACTCGGACCTCCACCTCCTCGGCC
TCTCCGACGAGTACGCTCGTCCGGAGTGGATGATCTTGACGGTGATGCCGGTGCCACCAC
CTCCAGTCCGTCCAAGTATCGCAGTTGACGGCGGCGCCATGCGGTCTGAGGACGATTTGA
CGTACAAGCTCGGGGACATCATCAAAGCTTCGGCGAACGTTCGTCGCTGCGAGCAGGAAG
GAGCACCAGCGCATGTCATCACGGAGTTTGAGCAGCTGTTGCAGGTGAGTCGCGTCTCTT
TTCCCTACTCGTTTCGCACCCCACCACCCAATTTTCTGGGGGCTCTCTCCTCTGGAGAAC
CCCAAACCCACACCGCGTTCGTTCTCGACAATCGAGGCGTTCTCCCACCCGTGGCGCGGT
CTGCGCGCGTTTTCGGTCGCTTGATCGCCGCGTGGACCATTGCTTACGCTCGGAGTGGGT
TGGACACGTGGTTGTGTGGTGAAAT-GGGGGCTGAGCGAGGAGTGCGAAAAATTCATGCA
GACGTTGGTCTCGCCGAGCCACGCTGGGATGGATGGTCGAGACCGCCCTCTTCTGTGACG
CAGACAGAGTGGCGCGTCCTGTCGACCTGCACTTGGTACCTCACGTCCTGTTGCCCCTGT
CCTTCCTTTTGT----------TTTACTGTGGCGGTA-GCACGAGCATACCGCCACGGTC
AGAAGTATGTGGTAATCATGATACTGACCTATTCAATGCTTTC-TTTCCGATGCCGTGCC
TTCC----------------CC-ATAACACCGCCGTGGTGTCTCAGGTGAGTACCACC-C
CTCGTC-GGCTGAATTTGGCTGAC----GTGA-GATATCACGATTGCAGGTGAGTGGTAG
CGCCGTTC----------------------------------------------------
------------------------------------------------------------
------------------------------------------------------------
------------------------------------------------------------
------------------------------------------------------------
------------------------------------------------------------
------------------------------------------------------------
------------------------------------------------------------
-------------------
>Calbofibrillosa_SWFC006394
ATCATTAATGAATGAAGTTGAGCAGGGTTGTTGCTGGCCTCCGG------GCATGTGCAC
ACTCTGTTCTACCCACCCTTCTACACCACTGTGCAC-TTCTCATGGG-TCGG-TTCTGCG
CCTT--CGGGC-TGCGATTCTGCCTGTGTGCTCCATA-CATACAC---GTTTGTTATAGA
ATG--TCTACTGTGCGTGAATGCATATAAATACAACTTTCAGCAACGGATCTCTTGGCTC
TCGCATCGATGAAGAACGCAGCGAAATGCGATAAGTAATGTGAATTGCAGAATTCAGTGA
ATCATCGAATCTTTGAACGCACCTTGCGCTCCTTGGTATTCCGAGGAGCATGCCTGTTTG
AGTGTCATGGTACTCTCAATCTCTTTCACTTTTTTAGTGGT-----TTGAGATTGGACTT
GGAGG-CTTGCAGGTGGAC------------TTG-TCTGTCTGCTCCTCTGAAATGCATT
AGTTTGGAC-TGTCTCTGAGCATGCTTCAGCGTGATAATTGTCTGCGCTGCTGC--TCTC
GGTACAAA--AATGTCCCTGCTTCTAACCGTCTGTTTG-TAGACAACCTTTACACTTCTG
ACCTCAAATCAGGTAGGACTACCCGCTGAACTTAAGCATATCAATAAGCGGA--------
------------------------------------------------------------
------------------------------------------------------------
------------------------------------------------------------
------------------------------------------------------------
------------------------------------------------------------
------------------------------------------------------------
------------------------------------------------------------
------------------------------------------------------------
------------------------------------------------------------
------------------------------------------------------------
------------------------------------------------------------
------------------------------------------------------------
------------------------------------------------------------
------------------------------------------------------------
------------------------------------------------------------
------------------------------------------------------------
------------------------------------------------------------
------------------------------------------------------------
------------------------------------------------------------
------------------------------------------------------------
------------------------------------------------------------
------------------------------------------------------------
------------------------------------------------------------
------------------------------------------------------------
------------------------------------------------------------
------------------------------------------------------------
------------------------------------------------------------
------------------------------------------------------------
------------------------------------------------------------
------------------------------------------------------------
------------------------------------------------------------
------------------------------------------------------------
------------------------------------------------------------
------------------------------------------------------------
------------------------------------------------------------
------------------------------------------------------------
------------------------------------------------------------
------------------------------------------------------------
------------------------------------------------------------
------------------------------------------------------------
------------------------------------------------------------
------------------------------------------------------------
------------------------------------------------------------
------------------------------------------------------------
------------------------------------------------------------
------------------------------------------------------------
------------------------------------------------------------
------------------------------------------------------------
------------------------------------------------------------
------------------------------------------------------------
------------------------------------------------------------
------------------------------------------------------------
------------------------------------------------------------
------------------------------------------------------------
------------------------------------------------------------
------------------------------------------------------------
------------------------------------------------------------
------------------------------------------------------------
------------------------------------------------------------
------------------------------------------------------------
------------------------------------------------------------
------------------------------------------------------------
------------------------------------------------------------
------------------------------------------------------------
------------------------------------------------------------
------------------------------------------------------------
------------------------------------------------------------
-------------------
>Calbofibrillosum_PUN_Sanyal_6903
-------ATGAATGAAGTTGAGCAGGGTTGTTGCTGGCCTCCGG------GCATGTGCAC
ACTCTGTTCTACCCACCCTTCTACACCACTGTGCAC-TTCTCATGGG-TCGG-TTCTGCG
CCTT--CGGGC-TGCGATCCTGCCTGTGTGCTCCATA-CATACAC---GTTTGTTATAGA
ATG--TCTACTGTGCATGAATGCATATAAATACAACTTTCAGCAACGGATCTCTTGGCTC
TCGCATCGATGAAGAACGCAGCGAAATGCGATAAGTAATGTGAATTGCAGAATTCAGTGA
ATCATCGAATCTTTGAACGCACCTTGCGCTCCTTGGTATTCCGAGGAGCATGCCTGTTTG
AGTGTCATGGTACTCTCAATCTCTTTCACTTTTTTAGTGGT-----TTGAGATTGGACTT
GGAGG-CTTGCAGGTGGAC------------TTG-TCTGTCTGCTCCTCTGAAATGCATT
AGTTTGGAC-TGTCTCCGAGCATGCTTCAGCGTGATAATTGTCTGCGCTGCTGC--TCTC
GGTACAAA--AATGTCCCTGCTTCTAACCGTCTGTTTG-TAGACAACCTTTACACTTCTG
ACCTCAAATCAGGTAGGACTACCCGCTGAACTTAAGCATATCAATAAGCGGAGGAAAAGA
AACTAACAAGGATTCCCCTAGTAACTGCGAGTGAAGCGGGAAAAGCTCAAATTTAAAATC
TGTCAGCTTTGGCTGTCCGAGTTGTAGTCTGGAGAAGCGTTTTCTGTGCTGGACCGTGTA
CAAGTCTCTTGGAACAGAGCGTCGTAGAGGGTGAGAATCCCGTCTTTGACACGGACTGCC
AGTACTTTGTGATGCGCTCTCAAAGAGTCGAGTTGTTTGGGAATGCAGCTCAAAATGGGT
GGTAAATTCCATCTAAAGCTAAATATTGGCGAGAGACCGATAGCGAACAAGTAC------
------------------------------------------------------------
------------------------------------------------------------
------------------------------------------------------------
------------------------------------------------------------
------------------------------------------------------------
------------------------------------------------------------
------------------------------------------------------------
------------------------------------------------------------
------------------------------------------------------------
------------------------------------------------------------
------------------------------------------------------------
------------------------------------------------------------
------------------------------------------------------------
------------------------------------------------------------
------------------------------------------------------------
------------------------------------------------------------
------------------------------------------------------------
------------------------------------------------------------
------------------------------------------------------------
------------------------------------------------------------
------------------------------------------------------------
------------------------------------------------------------
------------------------------------------------------------
------------------------------------------------------------
------------------------------------------------------------
------------------------------------------------------------
------------------------------------------------------------
------------------------------------------------------------
------------------------------------------------------------
------------------------------------------------------------
------------------------------------------------------------
------------------------------------------------------------
------------------------------------------------------------
------------------------------------------------------------
------------------------------------------------------------
------------------------------------------------------------
------------------------------------------------------------
------------------------------------------------------------
------------------------------------------------------------
------------------------------------------------------------
------------------------------------------------------------
------------------------------------------------------------
------------------------------------------------------------
------------------------------------------------------------
------------------------------------------------------------
------------------------------------------------------------
------------------------------------------------------------
------------------------------------------------------------
------------------------------------------------------------
------------------------------------------------------------
------------------------------------------------------------
------------------------------------------------------------
------------------------------------------------------------
------------------------------------------------------------
------------------------------------------------------------
------------------------------------------------------------
------------------------------------------------------------
------------------------------------------------------------
------------------------------------------------------------
------------------------------------------------------------
------------------------------------------------------------
------------------------------------------------------------
-------------------
>J_pseudocrustacea_Yuan6160
ATCATTACTGAATGAA-CCGGGAGGGGTTGTCGCTGGCCTTGGAAACAGGGCATGTGCAC
GCCTCACTC-GTCCAACCTTC-ACACCTCTGTGCAC-TTCTCATGGG-TTGGAATTTGAG
CCTTCGGGTGA-AAAATTCTGGTCTGTGTG-TTACTA-CATACAC-TTGTTTGTCATAGA
ATG--TTTACTGTGCATGAATGCATAC-AATACAACTTTCAGCAACGGATCTCTTGGCTC
TCGCATCGATGAAGAACGCAGCGAAATGCGATAAGTAATGTGAATTGCAGAATTCAGTGA
ATCATCGAATCTTTGAACGCACCTTGCGCTCCTTGGTATTCCGAGGAGCATGCCTGTTTG
AGTGTCATGGTATTCTCAACTCTTGTTGTCTTTG-TGCAA------CCAGTGTTGGACTT
GGAGG-TTTGCAGGCG-------------------TATGTCTGCTTCTCTGAAATGTATT
AGCTCGGAC-TGTTGTCGAGTGTAATCCGGTGTGATAATTGTCTACGCCGCGTTG-CCTC
TTCAAAACTTAAGGTCCTGGCTTCCAATCGTCTCTTTG-TGGACAATTTTGAAACATCTG
ACCTCAAATCAGGTAGGACTACCCGCTGAACTTAAGCATATCAA----------------
------------------------------------------------------------
------------------------------------------------------------
------------------------------------------------------------
------------------------------------------------------------
------------------------------------------------------------
------------------------------------------------------------
------------------------------------------------------------
------------------------------------------------------------
------------------------------------------------------------
------------------------------------------------------------
------------------------------------------------------------
------------------------------------------------------------
------------------------------------------------------------
------------------------------------------------------------
------------------------------------------------------------
------------------------------------------------------------
------------------------------------------------------------
------------------------------------------------------------
------------------------------------------------------------
------------------------------------------------------------
------------------------------------------------------------
------------------------------------------------------------
------------------------------------------------------------
------------------------------------------------------------
------------------------------------------------------------
------------------------------------------------------------
------------------------------------------------------------
------------------------------------------------------------
------------------------------------------------------------
------------------------------------------------------------
------------------------------------------------------------
------------------------------------------------------------
------------------------------------------------------------
------------------------------------------------------------
------------------------------------------------------------
------------------------------------------------------------
------------------------------------------------------------
------------------------------------------------------------
------------------------------------------------------------
------------------------------------------------------------
------------------------------------------------------------
------------------------------------------------------------
------------------------------------------------------------
------------------------------------------------------------
------------------------------------------------------------
------------------------------------------------------------
------------------------------------------------------------
------------------------------------------------------------
------------------------------------------------------------
------------------------------------------------------------
------------------------------------------------------------
------------------------------------------------------------
------------------------------------------------------------
------------------------------------------------------------
------------------------------------------------------------
------------------------------------------------------------
------------------------------------------------------------
------------------------------------------------------------
------------------------------------------------------------
------------------------------------------------------------
------------------------------------------------------------
------------------------------------------------------------
------------------------------------------------------------
------------------------------------------------------------
------------------------------------------------------------
------------------------------------------------------------
------------------------------------------------------------
-------------------
>J_pseudocrustacea_Zhou283
ATCATTACTGAATGAA-CCGGGAGGGGTTGTCGCTGGCCTTGGAAACAGGGCATGTGCAC
GCCTCACTC-GTCCAACCTTC-ACACCTCTGTGCAC-TTCTCATGGG-TTGGAATTTGAG
CCTTCGGGTGA-AAAATTCTGGTCTGTGTG-TTACTA-CATACAC-TTGTTTGTCATAGA
ATG--TTTACTGTGCATGAATGCATAC-AATACAACTTTCAGCAACGGATCTCTTGGCTC
TCGCATCGATGAAGAACGCAGCGAAATGCGATAAGTAATGTGAATTGCAGAATTCAGTGA
ATCATCGAATCTTTGAACGCACCTTGCGCTCCTTGGTATTCCGAGGAGCATGCCTGTTTG
AGTGTCATGGTATTCTCAACTCTTGTTGTCTTTG-TGCAA------CCAGTGTTGGACTT
GGAGG-TTTGCAGGCG-------------------TATGTCTGCTTCTCTGAAATGTATT
AGCTCGGAC-TGTTGTCGAGTGTAATCCGGTGTGATAATTGTCTACGCCGCGTTG-CCTC
TTCAAAACTTAAGGTCCTGGCTTCCAATCGTCTCTTTG-TGGACAATTTTGAAACATCTG
ACCTCAAATCAGGTAGGACTACCCGCTGAACTTAAGCA----------------------
------------------------------------------------------------
------------------------------------------------------------
------------------------------------------------------------
------------------------------------------------------------
------------------------------------------------------------
------------------------------------------------------------
------------------------------------------------------------
------------------------------------------------------------
------------------------------------------------------------
------------------------------------------------------------
------------------------------------------------------------
------------------------------------------------------------
------------------------------------------------------------
------------------------------------------------------------
------------------------------------------------------------
------------------------------------------------------------
------------------------------------------------------------
------------------------------------------------------------
------------------------------------------------------------
------------------------------------------------------------
------------------------------------------------------------
------------------------------------------------------------
------------------------------------------------------------
------------------------------------------------------------
------------------------------------------------------------
------------------------------------------------------------
------------------------------------------------------------
------------------------------------------------------------
------------------------------------------------------------
------------------------------------------------------------
------------------------------------------------------------
------------------------------------------------------------
------------------------------------------------------------
------------------------------------------------------------
------------------------------------------------------------
------------------------------------------------------------
------------------------------------------------------------
------------------------------------------------------------
------------------------------------------------------------
------------------------------------------------------------
------------------------------------------------------------
------------------------------------------------------------
------------------------------------------------------------
------------------------------------------------------------
------------------------------------------------------------
------------------------------------------------------------
------------------------------------------------------------
------------------------------------------------------------
------------------------------------------------------------
------------------------------------------------------------
------------------------------------------------------------
------------------------------------------------------------
------------------------------------------------------------
------------------------------------------------------------
------------------------------------------------------------
------------------------------------------------------------
------------------------------------------------------------
------------------------------------------------------------
------------------------------------------------------------
------------------------------------------------------------
------------------------------------------------------------
------------------------------------------------------------
------------------------------------------------------------
------------------------------------------------------------
------------------------------------------------------------
------------------------------------------------------------
------------------------------------------------------------
-------------------
>Stenuissimum_CLZhao5100
ATCATTAACGAATGAAGTTGAGCGGGGTTGCTGCTGGCCTCCGG------GCATGTGCAC
GCCTCGTTC-GTCCAACCTTCTACACCACTGTGCACTTTCTCATGGG-TCGGGTTCTGCG
CCTTCAATGGC-TGCGTCCCTGCCTGTGTGTCT-ACA-CATACAC-ATGTTTGTTATAGA
ATG--TCTACTGTGCATGAATGCATAT-AATACAACTTTCAGCAACGGATCTCTTGGCTC
TCGCATCGATGAAGAACGCAGCGAAATGCGATAAGTAATGTGAATTGCAGAATTCAGTGA
ATCATCGAATCTTTGAACGCACCTTGCGCTCCTTGGTATTCCGAGGAGCATGCCTGTTTG
AGTGTCATGGTATTCTCAATCTCTACTGCTTTGC-TGCGG------TTGAGATTGGACTT
GGAGG-CTTGCAGGCAGAT-----------TTAGTTCTGTCTGCTCCTCTGAAATGCATT
AGTTTGGAC-TGTCTCCGAGCATGCTTCAGCGTGATAATTGTCTGCGCTGCTGC--ACTT
GGTACAAA--AATGTCCCTGCTTACAACCGTCCCTTTG-TGGACAACCTTTACACTTCTG
ACCTCAAATCAGGTAGGACTACCCGCTGAACTTAAGCATATCAATCGGAGGAG-------
-ACTAAC-AGGATTCCCCTAGTAACTGCGAGTGAAGCGGGAAAAGCTCAAATTTAAAATC
TGGCAGCTTTGGCTGTCCGAGTTGTAGTCTGGAGAAGCGTTTTCTGTGCCGGACCGTGTA
CAAGTCTCTTGGAACAGAGCGTCATAGAGGGTGAGAATCCCGTCTTTGACACGGACTGCC
GGTGCTTTGTGATGCGCTCTCAAAGAGTCGAGTTGTTTGGGAATGCAGCTCAAAATGGGT
GGTAAATTCCATCTAAAGCTAAATATTGGCGAGAGACCGATAGCGAACAAGTACCGTGAG
GGAAAGATGAAAAGCACTTTGGAAAGAGAGTTAAACAGTACGTGAAATTGCTGAAAGGGA
AACGCTTGAAGTCAGTCGCGTCGTCCGGAACTCAGCCTGGCTTTTGCCTGGTGTATTTTC
TGGTTGACGGGCCAGCATCAATTTTGATCGTTGGATAAAGGCCTCAGGAATGTGGCACCT
TCGGGTGTGTTATAGCCTGGGGTCGCATACAACGGTTGGGATTGAGGATCTCAGCACGCC
TTTATGGTCGGGGTTCGCCCACGTACGTGCTTAGGATGCTGGCGTAATGGCTTTAAACGA
CCCGTCTTGAAACACGGACCAAGGAGTCTAACATGCCTGCGAGTGTTTGGGTGGAAAACC
CGAGCGCGTAATGAAAGTGAAAGTTGGGATCCCTGTCGCGGGGAGCACCGACGCCCGGAC
CAGACCTTCTGTGACGGATCCGCGGTAGAGCATGTATGTTGGGACCCGAAAGATGGTGAA
CTATGCCTGAATAGGGTGAAGCCAGAGGAAACTCTGGTGGAGGCTCGTAGCGATTCTGAC
GTGCAAATCGATCGTCAAATTTGGGTATAGGGGCGAAAGACTAATCGAACCATCTAGTAG
CTGGTTCCTGCCGAAGTTTCCCTCAGGATAGCAGAAACTCATGTCAGATTTATGTGGTAA
AGCGAATGATTAGAGGCCTTGGGGTTGAAACAACCTTAACCTATTCTCAAACTTTAAATA
TGTAAGAACGAGCCGTCACTTGATTGGACCGCTCGGCGATTGAGAGTTTCTAGTGGGCCA
TTTTTGGTAAGCAGAACTGGCGATGCGGGATGAACCGAACGCGAGGTTAAGGTGCCGGAA
TACACGCTCATCAGACACCACAAAAGGTGTTAGTTCATCTAGACAGCAGGACGGTGGCCA
TGGAAGTCGGAATCCGCTAAGGAGTGTGTAACAACTCACCTGCCGAATGAACTAGCCCTG
AAAATGGATGGCGCTCAAGCGTGTTACCCATACCTCGCCGTCAGTGTTGAAGTGACACAC
TGACGAGTAGGCAGGCGTGGAGG-------------------------------------
------------------------------------------------------------
------------------------------------------------------------
------------------------------------------------------------
------------------------------------------------------------
------------------------------------------------------------
------------------------------------------------------------
------------------------------------------------------------
------------------------------------------------------------
------------------------------------------------------------
------------------------------------------------------------
------------------------------------------------------------
------------------------------------------------------------
------------------------------------------------------------
------------------------------------------------------------
------------------------------------------------------------
------------------------------------------------------------
------------------------------------------------------------
------------------------------------------------------------
------------------------------------------------------------
------------------------------------------------------------
------------------------------------------------------------
------------------------------------------------------------
------------------------------------------------------------
------------------------------------------------------------
------------------------------------------------------------
------------------------------------------------------------
------------------------------------------------------------
------------------------------------------------------------
------------------------------------------------------------
------------------------------------------------------------
------------------------------------------------------------
------------------------------------------------------------
------------------------------------------------------------
------------------------------------------------------------
------------------------------------------------------------
------------------------------------------------------------
-------------------AATCATATTTGTGTCAAATGTGATGTCGTAAGGGAAAATCA
TGATATTACCTTACTATTAGTGTCGTCCAAAACTGGTGCCAGAAGACTCGGTAAGGCCAG
AGACGCGAACGTTAGTCGTCTTAATCAGGCGTAAAGGGTTTGTAGGCTGCTTTGAAAGTA
CTCATTTAAGATTAGTAGATGAGTATGAATTAAAGCTAGAATCAAATGGAGGATATTTAC
TAAATAATGCTTGAAGGAGGGCTGATATCCAAAGATTTCAAGTGGAGTACCCATGGCGTA
AGCTTTTATCCACTAATGATTGACGCTGAGAAACGAAGGTGAGGATAGGAAATAGGATTA
GATACCCAGATACCCCTCTCTGTAAACGATGAATGGTAGTTGTTAGTCC---TTAGACTA
GTGGCAAAGTTAACACGTTAACCATTCCGCCTTGTGAGTACGACTGCAAAGTTGAAAACA
AAAAAATTAGTCGGTCTCG
