# Supplementary material for: Unveiling the hidden diversity of neotropical Steccherinum and allied genera (Steccherinaceae, Basidiomycota)
Source: IMA Fungus. 2026 Feb 27;17:e182915. doi: 10.3897/imafungus.17.182915 (PMC12966849; doi:10.3897/imafungus.17.182915)
Supplement: Supplementary material 3 — Alignment - Steccherinaceae divergence times [file imafungus-17-e182915-s003.fas]

>524
-------------------------------TTGTAGCTGGCC---TT----TCAC----
---GGGGCA-TGTGCACACTTCATT-CAACC-A-----CCTTCTATACCTCTGTGCAC-T
TCTCATGGG-T------------------TGGGCTGCGTCT-----------GAAATA--
------------------TGAC--------AAGGTCCTTCCTGTGTGT-TTTT-----AT
ACAAACAA----------AT-AATGT-TATAGAATGT-----CACTATCATGCT--TT-A
A------AGCA----TAT--AATACAACTTTCAACAACGGATCTCTTGGCTCTCGCATCG
ATGAAGAACGCAGCGAAATGCGATAAGTAATGTGAATTGCAGAATTCAGTGAATCATCGA
ATCTTTGAACGCACCTTGCGCTCCTTGG-TATTCCGAGGAGCATGCTTGTTTGAGTGTCA
TGGTCTTCTCAACCCTCTTGTGTTTT-TTACT--------AAAC-----ACA-GG-TGGG
CTTGGACT-TGGAGG----T--TTTGCAGGCATCTGAA--TCTTTTG--------ATTCA
GAAGT---CAGCTCCTCTGAAATGCATTAGCTTGAA-------TAGAA------------
-----CCAAGCATGA------TTCAGCGTGAT-AATTGTCTACGTTG----CTTCAT-CT
CGGTGA-A--------TTTAATG-TT------TGA---GCTTCTAACT------------
-----------GTCCTCT--------AGGACAC---T---------------ATCTGAAC
ATCTGACCTCAAATCAAGTAGGACTACCCGCTGAACTTAAGCATATCAATAAGCGGAGGA
AAAGAAACTAACAAGGATTCCCCTAGTAACTGCGAGTGAAGCGGGAAAAGCTCAAATTTA
AAATCTGGCAGCTTT-GGCTGTCCGAGTTGTAGTCTGGAGAAGCGTTTTCTGTGCTGGAC
CGTGTACAAGTCTCTTGGAATAGAGCGTCATAGAGGGTGAGAATCCCGTCTTTGACACGG
ACTGCCAGTGCTCTGTGATGCGCTCTCAAAGAGTCGAGTTGTTTGGGAATGCAGCTCAAA
ATGGGTGGTAAATTCCATCTAAAGCTAAATATTGGCGAGAGACCGATAGCGAACAAGTAC
CGTGAGGGAAAGATGAAAAGCACTTTGGAAAGAGAGTTAAACAGTACGTGAAATTGTTGA
AAGGGAAACGATTGAAGTCAGTCGCGTCTTCTAGAACTCAGCCTGGCTTTTGCTTGGTGC
ATTTTCTAGTTGACGGGCCAGCATCAGTTTCGACCGCTGGAAAAAGGCTTTGGGAATGTG
GCACCTTCGGGTGTGTTATAGCCCAGAGTCGCATACAGTGGTTGGGACTGAGGATCACAG
CATGCCTTT-TGGCCGGGGTTCGCCCACGTTCATGCTTAGGATGCTGGCGTAATGGCTTT
AAACGACCCGTCTTGAAACACGGACCAAGGAGTCTAACATGCCTGCGAGTGTTTGGGTGG
TAAACCCGAGCGCGTAATGAAAGTGAAAGTTGGGATCCCTGTCGTGGGGAGCACCGACGC
CCGGACCAGACCTTCTGTGACGGATCCGCGGTAGAGCATGTATGTTGGGACCCGAAAGAT
GGTGAACTATGCCTGAATAGGGTGAAGCCAGAGGAAACTCTGGTGGAGGCTCGTAGCGAT
TCTGACGTGCAAATCGATCGTCGAATTTGGGTATAGGGGCGAAAGACTAATCGAACCATC
TAGTAGCTGGTTCCTGCCGAAGTTTCCCTCAGGATAGCAGAAACTCATGTCAGATTTATG
TGGTAAAGCGAATGATTAGAGGCCTTGGGGTTGAAACAACCTTAACCTATTCTCAAACTT
TAAATATGTAAGAACGAGCCGTCACTTGATTGGACCGCTCGGCGATTGAGAGTTTCTAGT
GGGCCATTTTTGGTAAGCAGAACTGGCGATGCGGGATGAACCGAACGTGAGGTTAAGGTG
CCGGAATATACGCTCATCAGACACCACAAAAGGTGTTAGTTCATCTAGACAGCAGGACGG
TGGCCATGGAAGTCGGAATCCGCTAAGGAGTGTGTAACAACTCACCTGCCGAATGAACTA
GCCCTGAAAATGGATGGCGCTCAAGCGTATTACCCATACCTC------------------
--------------------------------------------GGTACCTCCCAGGCTG
ACTGCGCTATCCTCATCATCGCCGCCGGTACTGGTGAATTCGAGGCTGGTATCTCCAAGG
ATGGCCAGACCCGTGAACACGCTCTCCTTGCCTTCACCCTCGGTGTCAGGCAGCTCATCG
TCGCCATCAACAAGATGGACACCACCAAGTGGAGCGAGGACCGTTTCAACGAAATCGTCA
AGGAAACCTCCAACTTCATCAAGAAGGTCGGTTACAACCCCAAGGCTGTCGCCTTCGTCC
CCATCTCCGGCTGGCACGGTGACAACATGTTGGAGGAGTCCACCAACATGACATGGTTCA
AGGGCTGGACCAAGGAGACCAAGGCCGGTGTTACCAAGGGCAAGACCCTCCTCGATGCCA
TTGACGCCATCGAGCCCCCCGTCCGTCCCTCCGACAAGCCCCTCCGTCTTCCTCTCCAGG
ATGTCTACAAAATTGGTGGTATTGGCACGGTGCCCGTCGGTCGTGTCGAGACTGGTATCA
TCAAGGCCGGCATGGTTGTTACCTTCGCTCCTACAAACGTGACCACTGAAGTCAAGTCCG
TCGAGATGCACCACGAGCAGCTCGAGCAGGGCAACCCCGGTGACAACGTCGGTTTCAACG
TCAAGAACGTCTCTGTCAAGGATATCCGCCGTGGTAACGTCGCCTCCGACTCCAAGAACG
ACCCCGCCAAGGAGGCTGCCTCCTTCACCGCTCAGGTCATCATCCTCAACCACCCTGGTC
AGATTGGTGCCGGTTACGCCCCCGTCCTCGATTGCCACACTGCCCACATTGCCTGCAAGT
TCCAGGAGCTCATCGAGAAGATCGATCGTCGTACCGGCAAGTCCATCGAGGCCTCGCCCA
AGTTCGTCAAGTCCGGTGACGCTTGCATTGCCAACCTCGTCCCCTCCAAGCCCATGTGTG
TTGAGGAGT---------------------------------------------------
--------------------TCCGACCCAAACTTCGCCGACCGGATTCGACACGTTCGCG
ATCCCAAGGCGCGGATGCAGGTTGTGTGGAACTTCTGCAAAAGCAAGATGGTGTGTGAAC
CGGATGAGCCGAAGGACGAGGTGGATCAGAT---GGATGTGGAGGATGCAAAGAAGGGAC
ACGGAGGATGTGGTGCGGCACAGCCGTTGATTCGGAAAGAGGGGCTCAAGCTCTTCGTGC
AGTACAAGAGGTCAAAGG---ACGAGGACGAGGAGTCGAAATCRCTYCAGCCCGACAAGC
GTCTGTTCCCTCCCCACGAAGTCTACACGGCCCTCAAGAAGATTTCGGACTCCGATCTTC
ACCTGCTCGGTCTTTCTGACGAGTACGCRCGTCCGGAGTGGATGATCCTCACCGTGATGC
CAGTGCCTCCACCTCCAGTCCGTCCAAGTATCGCAGTCGATGGTGGAGCCATGCGAAGCG
AGGATGATTTGACTTACAAGCTCGGCGATATCATCAAGGCTTCCGCGAATGTACGTCGCT
GTGAACAGGAGGGAGCACCAGCGCACGTTATTACGGAGTTTGAGCAGTTGCTGCAG----
------------------------------------------------------------
------------------------------------------------------------
------------------------------------------------------------
------------------------------------------------------------
------------------------------------------------------------
------------------------------------------------------------
----------------------------------------CCCC-CTTTGTTCATT----
-TTAT--------CTCACTGTGGCGGCACRCATGAGTATG------------CCGCCACA
ATCATATTTGTGTTTCAATCATGATACTG--------ACGTATTCAACGCCCTC-TTTTC
GATGCCGTGCTTTCC--------------------CTCTAACCCTGCTGTGGTATGA---
---TAGGTGCGTACTACTCATGAAT-TTGAACGGCGAGGTACTCAC------GACGTCTC
GACATCAGGTACGTGCGACGCTCTACTC--------------------------------
------------------------------------------------------------
------------------------------------------------------------
------------------------------------------------------------
------------------------------------------------------------
------------------------------------------------------------
------------------------------------------------------------
------------------------------------------------------------
------------------------------------------------------------
-------------------------------------------------------
>543
ATCATTAATGAATG-AAATTGAGT---GGGGTTGTAGCTGGCC---TT----TCAC----
---GGGGCA-TGTGCACACTTCATT-CAACC-A-----CCTTCTATACCTCTGTGCAC-T
TCTCATGGG-T------------------TGGGCTGCGTCT-----------GAAATA--
------------------CGAC--------GAGGTCCTTCCTGTGTGT-TTTT-----AT
ACAAACAA----------AC-AATGT-TATAGAATGT-----CACTATCATGCT--TT-A
A------AGCA----TAT--AATACAACTTTCAACAACGGATCTCTTGGCTCTCGCATCG
ATGAAGAACGCAGCGAAATGCGATAAGTAATGTGAATTGCAGAATTCAGTGAATCATCGA
ATCTTTGAACGCACCTTGCGCTCCTTGG-TATTCCGAGGAGCATGCTTGTTTGAGTGTCA
TGGTCTTCTCAACCCTCTTGTGTTTT-TTATT--------AAAC-----GCA-GG-TGGG
CTTGGACT-TGGAGG----T--TTTGCAGGCATCTGAA--TCTTTTG--------ATTCA
GAAGT---CAGCTCCTCTGAAATGCATTAGCTTGAA-------TAGAA------------
-----CCAAGCATGA------TTCAGCGTGAT-AATTGTCTACGTTG----CTTCAT-CT
CGGTGA-A--------TTTAATG-TT------TGA---GCTTCTAACT------------
-----------GTCCTCT--------AGGACAA---T---------------ATCTGAAC
ATCTGACCTCAAATCAAGTAGGACTACCCGCTGAACTTAAGCATATCAATAAGCGGAGGA
AAAGAAACTAACAAGGATTCCCCTAGTAACTGCGAGTGAAGCGGGAAAAGCTCAAATTTA
AAATCTGGCAGCTTT-GGCTGTCCGAGTTGTAGTCTGGAGAAGCGTTTTCTGTGCTGGAC
CGTGTACAAGTCTCTTGGAATAGAGCGTCATAGAGGGTGAGAATCCCGTCTTTGACACGG
ACTGCCAGTGCTCTGTGATGCGCTCTCAAAGAGTCGAGTTGTTTGGGAATGCAGCTCAAA
ATGGGTGGTAAATTCCATCTAAAGCTAAATATTGGCGAGAGACCGATAGCGAACAAGTAC
CGTGAGGGAAAGATGAAAAGCACTTTGGAAAGAGAGTTAAACAGTACGTGAAATTGTTGA
AAGGGAAACGATTGAAGTCAGTCGCGTCTTCTAGAACTCAGCCTGGCTTTTGCTTGGTGC
ATTTTCTAGTTGACGGGCCAGCATCAGTTTCGACCACTGGAAAAAGGCTTTGGGAATGTG
GCACCTTCGGGTGTGTTATAGCCCAGAGTCGCATACAGTGGTTGGGACTGAGGATCACAG
CATGCCTTT-TGGCCGGGGTTCGCCCACGTTCATGCTTAGGATGCTGGCGTAATGGCTTT
AAACGACCCGTCTTGAAACACGGACCAAGGAGTCTAACATGCCTGCGAGTGTTTGGGTGG
TAAACCCGAGCGCGTAATGAAAGTGAAAGTTGGGATCCCTGTCGTGGGGAGCACCGACGC
CCGGACCAGACCTTCTGTGACGGATCCGCGGTAGAGCATGTATGTTGGGACCCGAAAGAT
GGTGAACTATGCCTGAATAGGGTGAAGCCAGAGGAAACTCTGGTGGAGGCTCGTAGCGAT
TCTGACGTGCAAATCGATCGTCGAATTTGGGTATAGGGGCGAAAGACTAATCGAACCATC
TAGTAGCTGGTTCCTGCCGAAGTTTCCCTCAGGATAGCAGAAACTCATGTCAGATTTATG
TGGTAAAGCGAATGATTAGAGGCCTTGGGGTTGAAACAACCTTAACCTATTCTCAAACTT
TAAATATGTAAGAACGAACCGTCACTTGATTGGACCGTTCGGCGATTGAGAGTTTCTAGT
GGGCCATTTTTGGTAAGCAGAACTGGCGATGCGGGATGAACCGAACGCGAGGTTAAGGTG
CCGGAATATACGCTCATCAGACACCACAAAAGGTGTTAGTTCATCTAGACAGCAGGACGG
TGGCCATGGAAGTCGGAATCCGCTAAGGAGTGTGTAACAACTCACCTGCCGAATGAACTA
GCCCTGAAAATGGATGGCGCTCAAGCGTATTACCCATACCTCGCCGTCAGTGTTGAAGTG
ACACACTGACGAGTAGGCAGGCGTGGAGG-------------------------------
--------------ATCATCGCCGCCGGTACTGGTGAATTCGAGGCTGGTATCTCCAAGG
ATGGCCAGACCCGTGAACACGCTCTCCTTGCCTTCACCCTCGGTGTCAGGCAGCTCATCG
TCGCCATCAACAAGATGGACACCACCAAGTGGAGCGAGGACCGTTTCAACGAAATCGTCA
AGGAAACCTCCAACTTCATCAAGAAGGTCGGTTACAACCCCAAGGCTGTCGCCTTCGTCC
CCATCTCCGGCTGGCACGGTGACAACATGTTGGAGGAGTCCACCAACATGACATGGTTCA
AGGGCTGGACCAAGGAGACCAAGGCCGGTGTTACCAAGGGCAAGACCCTCCTCGATGCCA
TTGACGCCATCGAGCCCCCCGTCCGTCCCTCCGACAAGCCCCTCCGTCTTCCTCTCCAGG
ATGTCTACAAAATTGGTGGTATTGGCACGGTGCCCGTCGGTCGTGTCGAGACTGGTATCA
TCAAGGCCGGCATGGTTGTTACCTTCGCTCCTACAAACGTGACCACTGAAGTCAAGTCCG
TCGAGATGCACCACGAGCAGCTCGAGCAGGGCAACCCCGGTGACAACGTCGGTTTCAACG
TCAAGAACGTCTCTGTCAAGGATATCCGCCGTGGTAACGTCGCCTCCGACTCCAAGAACG
ACCCCGCCAAGGAGGCTGCCTCCTTCACCGCTCAGGTCATCATCCTCAACCACCCTGGTC
AGATTGGTGCCGGTTACGCCCCCGTCCTCGATTGCCACACTGCCCACATTGCCTGCAAGT
TCCAGGAGCTCATCGAGAAGATCGATCGTCGTACCGGCAAGTCCATCGAGGCCTCGCCCA
AGTTCGTCAAGTCCGGTGACGCTTGCATTGCCAACCTCGTCCCCTCCAAGCCCATGTGTG
TTGAGGAGT---------------------------------------------------
------------------------------------------------------------
------------------------------------------------------------
------------------------------------------------------------
------------------------------------------------------------
------------------------------------------------------------
------------------------------------------------------------
------------------------------------------------------------
------------------------------------------------------------
------------------------------------------------------------
------------------------------------------------------------
------------------------------------------------------------
------------------------------------------------------------
------------------------------------------------------------
------------------------------------------------------------
------------------------------------------------------------
------------------------------------------------------------
------------------------------------------------------------
------------------------------------------------------------
------------------------------------------------------------
------------------------------------------------------------
------------------------------------------------------------
------------------------------------------------------------
------------------------------------------------------------
------------------------------------------------------------
------------------------------------------------------------
------------------------------------------------------------
------------------------------------------------------------
------------------------------------------------------------
------------------------------------------------------------
------------------------------------------------------------
-------------------------------------------------------
>547
ATCATTAATGAATG-AAATTGAGT---GGGGTTGTCGCTGGCC---CT----TTGC----
---GGGGCA-TGTGCACACTTCATT-CGACC-A-----CCTTCTACACTTCTGTGCAC-T
TCTCATGGG-T------------------TGGGCTGCGTCT-----------GAAACA--
------------------CGAC--------AACGCCCGGCCTGTGTGC-TACC-----AT
ACAAACAA----------TT---TGT-CATAGAATGT-----CACTACCATGCT--TT-G
A------AGCA----TAT--AATACAACTTTCAACAACGGATCTCTTGGCTCTCGCATCG
ATGAAGAACGCAGCGAAATGCGATAAGTAATGTGAATTGCAGAATTCAGTGAATCATCGA
ATCTTTGAACGCACCTTGCGCTCCTTGG-TATTCCGAGGAGCATGCTTGTTTGAGTGTCA
TGGTCTTCTCAACCCCCTCGCATTTT-TTT-------------------GTG-AT-CGGG
CTTGGACT-TGGAGG----C--TTTGCGGGCACCTGAG--CCATCTG--------GTTCA
GGAGC---CGGCTCCTCTGAAATGCATTAGCTTGAA-------TAGAA------------
-----CCGAGCATGA------TTCAGCGTGAT-AATTGTCTACGCTG----CTTCGT-CC
CGGTGA-A-------CTTCAATG-TT------CGA---GCTTCYAACC------------
-----------GTCCTTC--------GGGACAA---C---------------ATCTGAAC
ATCTGACCTCAAATCAAGTAGGACTACCCGCTGAACTTAAGCATATCAATAAGCGGAGGA
AAAGAAACTAACAAGGATTCCCCTAGTAACTGCGAGTGAAGCGGGAAAAGCTCAAATTTA
AAATCTGGCAGCTTC-GGCTGTCCGAGTTGTAGTCTGGAGAAGCGTTTTCTGTGCTGGAC
CGTGTACAAGTCTCTTGGAATAGAGCGTCATAGAGGGTGAGAATCCCGTCTTTGACACGG
ACTGCCAGTGCTCTGTGATGCGCTCTCAAAGAGTCGAGTTGTTTGGGAATGCAGCTCAAA
ATGGGTGGTAAATTCCATCTAAAGCTAAATATTGGCGAGAGACCGATAGCGAACAAGTAC
CGTGAGGGAAAGATGAAAAGCACTTTGGAAAGAGAGTTAAACAGTACGTGAAATTGTTGA
AAGGGAAACGATTGAAGTCAGTCGCGTCTTCTAGAACTCAGCCTGGCTTTTGCTTGGTGC
ATTTTCTAGTTGACGGGCCAGCATCAGTTTCGACCGCTGGACAAAGGCTTCGGGAATGTG
GCACCTTCGGGTGTGTTATAGCCCGGAGTCACATACAGCGGTTGGGACTGAGGATCACAG
CATGCCTTT-TGGCCGGGGTTCGCCCACGTTCATGCTTAGGATGCTGGCGTAATGGCTTT
AAACGACCCGTCTTGAAACACGGACCAAGGAGTCTAACATGCCTGCGAGTGTTTGGGTGG
TAAACCCGAGCGCGTAATGAAAGTGAAAGTTGGGATCCCTGTCGTGGGGAGCACCGACGC
CCGGACCAGACCTTCTGTGACGGATCCGCGGTAGAGCATGTATGTTGGGACCCGAAAGAT
GGTGAACTATGCCTGAATAGGGTGAAGCCAGAGGAAACTCTGGTGGAGGCTCGTAGCGAT
TCTGACGTGCAAATCGATCGTCGAATTTGGGTATAGGGGCGAAAGACTAATCGAACCATC
TAGTAGCTGGTTCCTGCCGAAGTTTCCCTCAGGATAGCAGAAACTCATGTCAGATTTATG
TGGTAAAGCGAATGATTAGAGGCCTTGGGGTTGAAACAACCTTAACCTATTCTCAAACTT
TAAATATGTAAGAACGAGCCGTCACTTGATTGGACCGCTCGGCGATTGAGAGTTTCTAGT
GGGCCATTTTTGGTAAGCAGAACTGGCGATGCGGGATGAACCGAACGCGAGGTTAAGGTG
CCGGAATATACGCTCATCAGACACCACAAAAGGTGTTAGTTCATCTAGACAGCAGGACGG
TGGCCATGGAAGTCGGAATCCGCTAAGGAGTGTGTAACAACTCACCTGCCGAATGAACTA
GCCCTGAAAATGGATGGCGCTCAAGCGTATTACCCATACCTCGCCGTCAGTGTTTAAGTG
ACACACTGACGAGTAGGCAGGCGTGGAGG-------------------------------
-------TATCCTCATCATCGCCGCTGGTACTGGTGAATTCGAGGCTGGTATCTCCAAGG
ATGGCCAGACTCGTGAACACGCCCTTTTCGCCTTCACCCTCGGTGTCAGGCAGCTCATCG
TTGCCATCAACAAGATGGATACCACCAAGTGGAGCGAGGACCGTTTCAACGAAATCGTGA
AGGAGACTTCCAACTTCATCAAGAAGGTCGGTTACAACCCCAAGGCCGTCGCTTTCGTCC
CCATTTCCGGCTGGCACGGCGACAACATGTTGGAGGAGTCCACCAACATGGCATGGTTCA
AGGGCTGGACCAAGGAGACCAAGGCCGGTGTCACCAAGGGCAAGACCCTCCTCGATGCCA
TCGATGCCATCGAGCCCCCCGTTCGTCCTTCCGACAAGCCTCTCCGACTCCCTCTCCAGG
ATGTCTACAAAATTGGTGGTATCGGCACGGTGCCCGTCGGTCGTGTCGAGACTGGTATCA
TCAAGGCCGGCATGGTTGTCACCTTCGCTCCTACGAACGTGACGACTGAAGTCAAGTCCG
TCGAGATGCACCACGAGCAGCTCGAGCAGGGCAACCCTGGTGACAACGTCGGTTTCAACG
TCAAGAACGTCTCTGTCAAGGATATYCGYCGTGGTAACGTCGCTTCCGACTCCAAGAACG
ACCCCGCCAAGGAGGCTGCTTCGTTCACCGCTCAGGTCATTATCCTCAACCACCCTGGTC
AGATCGGTGCCGGTTACGCCCCCGTCCTCGATTGCCACACCGCCCACATTGCTTGCAAGT
TCCAGGAGCTCATCGAGAAGATCGACCGTCGTACCGGCAAGTCCATCGAGGCCTCCCCCA
AGTTCGTCAAGTCCGGTGATGCATGCATTGCTACCCTCGTCCCCTCCAAGCCGATGTGTG
TTGAGGAGT---------------------------------------------------
------------------------------------------------------------
------------------------------------------------------------
------------------------------------------------------------
------------------------------------------------------------
------------------------------------------------------------
------------------------------------------------------------
------------------------------------------------------------
------------------------------------------------------------
------------------------------------------------------------
------------------------------------------------------------
------------------------------------------------------------
------------------------------------------------------------
------------------------------------------------------------
------------------------------------------------------------
------------------------------------------------------------
------------------------------------------------------------
------------------------------------------------------------
------------------------------------------------------------
------------------------------------------------------------
------------------------------------------------------------
------------------------------------------------------------
------------------------------------------------------------
------------------------------------------------------------
------------------------------------------------------------
------------------------------------------------------------
------------------------------------------------------------
------------------------------------------------------------
------------------------------------------------------------
------------------------------------------------------------
------------------------------------------------------------
-------------------------------------------------------
>551
ATCATTAATGAATG-AAATTGAGT---GGGGTTGTAGCTGGCC---CT----TCGC----
---GGGGCA-TGTGCACACCTCATT-CGACC-A-----CCTTCTACACCTCTGTGCAC-T
TCTCATGGG-T------------------TGGGCCGCGTTT-----------G----A--
------------------CCGC--------GCAGCCTGGCCTGTGTG--CCCC-----AC
ACAAACAA----------CT-T-TGT-CATAGAATGT-----CATTATCATGCT--TTTA
A------CGCA----TTT--AATACAACTTTCAACAACGGATCTCTTGGCTCTCGCATCG
ATGAAGAACGCAGCGAAATGCGATAAGTAATGTGAATTGCAGAATTCAGTGAATCATCGA
ATCTTTGAACGCACCTTGCGCTCCTTGG-TATTCCGAGGAGCATGCTTGTTTGAGTGTCA
TGGTCTTCTCAACCCCTTCGTGTTTT-TCACA--------GGAC-----ACG-AC-CGGG
CTTGGACT-TGGAGG----TTTTTTGCGGGCACCTGGA--CCTTCGG--------GTCGA
GAAGC---CGGCTCCTCTGAAATGCATTAGCTTGAA-------TAGAA------------
-----CCGAGCATGA------TYCAGCGTGAT-AATTGTCTACGTTG----CTTCGT-CT
CGGTGA-A--------CTCAATG-TT------CGA---GCTTCCAACC------------
-----------GTCCCTCC-------GGACAAA---C---------------ATCTGAAC
ATCTGACCTCAAATCAAGTAGGACTACCCGCTGAACTTAAGCATATCAATAAGCGGAGGA
AAAGAAACTAACAAGGATTCCCCTAGTAACTGCGAGTGAAGCGGGAAAAGCTCAAATTTA
AAATCTGGCAGCTTT-GGCTGTCCGAGTTGTAGTCTGGAGAAGCGTTTTCCGTGCTGGAC
CGTGTACAAGTCTCTTGGAATAGAGCGTCATAGAGGGTGAGAATCCCGTCTTTGACACGG
ACTGCCAGTGCTTTGTGATGCGCTCTCAAAGAGTCGAGTTGTTTGGGAATGCAGCTCAAA
ATGGGTGGTAAATTCCATCTAAAGCTAAATATTGGCGAGAGACCGATAGCGAACAAGTAC
CGTGAGGGAAAGATGAAAAGCACTTTGGAAAGAGAGTTAAACAGTACGTGAAATTGTTGA
AAGGGAAACGATTGAAGTCAGTCGCGTCTTCTAGAACTCAGCCCGGCTCCCGCTTGGTGC
ATTTTCTAGTCGACGGGCCAGCATCAGTTTCGACCGCTGGATAAAGGCTTCGGGAATGTG
GCACCTTCGGGTGTGTTATAGCCCGGAGTCACATACAGCGGTTGGGACTGAGGATCACAG
CATGCCTTT-TGGCCGGGGTTCGCCCACGTTCATGCTTAGGATGCTGGCGTAATGGCTTT
AAACGACCCGTCTTGAAACACGGACCAAGGAGTCTAACATGCCTGCGAGTGTTTGGGTGG
TAAACCCGAGCGCGTAATGAAAGTGAAAGTTGGGATCCCTGTCGTGGGGAGCACCGACGC
CCGGACCAGACCTTCTGTGACGGATCCGCGGTAGAGCATGTATGTTGGGACCCGAAAGAT
GGTGAACTATGCCTGAATAGGGTGAAGCCAGAGGAAACTCTGGTGGAGGCTCGTAGCGAT
TCTGACGTGCAAATCGATCGTCGAATTTGGGTATAGGGGCGAAAGACTAATCGAACCATC
TAGTAGCTGGTTCCTGCCGAAGTTTCCCTCAGGATAGCAGAAACTCATGTCAGATTTATG
TGGTAAAGCGAATGATTAGAGGCCTTGGGGTTGAAACAACCTTAACCTATTCTCAAACTT
TAAATATGTAAGAACGAGCCGTCACTTGATTGGACCGCTCGGCGATTGAGAGTTTCTAGT
GGGCCATTTTTGGTAAGCAGAACTGGCGATGCGGGATGAACCGAACGTGAGGTTAAGGTG
CCGGAATATACGCTCATCAGACACCACAAAAGGTGTTAGTTCATCTAGACAGCAGGACGG
TGGCCATGGAAGTCGGAATCCGCTAAGGAGTGTGTAACAACTCACCTGCCGAATGAACTA
GCCCTGAAAATGGATGGCGCTCAAGCGTATTACCCATACCTCACCGTCAGTGTTGAAGTG
ACACACTGACGAGTAGGCAGGCGTGGAGGAAGAACATGATCACCGGTACYTCCCAGGCTG
AYTGCGCTATCYTCATCATCGCCGCCGGTACTGGTGAATTCGAGGCCGGTATCTCCAAGG
ATGGTCAAACCCGTGAACACGCCCTTCTCGCCTTCACCCTCGGTGTCAGGCAGCTCATCG
TCGCCATCAACAAGATGGACACCACCAAGTGGAGCGAGGACCGTTTCAACGAAATTGTTA
AGGAAACCTCCAACTTCATCAAGAAGGTCGGTTACAACCCCAAGTCCGTCGCTTTCGTCC
CCATCTCCGGCTGGCATGGCGACAACATGTTGGAGGAGTCCACCAACATGGGATGGTTCA
AGGGCTGGACCAAGGAGACCAAGGCCGGTGTCACCAAGGGCAAGACTCTCCTCGATGCCA
TCGATGCCATCGAGCCCCCCGTTCGTCCTTCCGACAAGCCTCTCCGTCTTCCCCTCCAGG
ATGTCTACAAAATCGGTGGTATTGGCACGGTCCCCGTCGGTCGTGTTGAGACTGGTATCA
TCAAGGCCGGCATGGTTGTCACTTTCGCGCCTACAAACGTGACGACTGAAGTCAAGTCCG
TCGAGATGCACCACGAGCAGCTCGAACAGGGCAACCCCGGTGACAACGTCGGTTTCAACG
TCAAGAACGTTTCGGTCAAGGACATTCGCCGTGGTAACGTCGCTTCTGACTCCAAGAACG
ACCCCGCCAAGGAGGCTGCTTCGTTCACCGCTCAGGTCATCATCCTCAACCACCCTGGTC
AGATCGGTGCCGGCTACGCCCCCGTCCTCGATTGCCACACCGCCCACATTGCTTGCAAGT
TCCAGGAGCTCATCGAGAAGATCGATCGTCGTACCGGCAAGTCCATCGAGGCGTCCCCTA
AATTCGTCAAGTCTGGTGATGCATGCATTGCTACCCTCGTCCCATCTAAGCCCATGTGTG
TTGAGGAAT---------------------------------------------------
--------------------TCCGACCCGAACTTTGCAGATCGGATACGGCATGTCCGTG
ATCCAAAGGCCCGGATGCAGGTGGTTTGGAACTTTTGCAAAAGCAAAATGGTGTGTGAAC
CCGACGAGCCGAAGGACGACGCCGACCAGAT---GGATGTGGAGGACGCGAAGAAGGGGC
ACGGGGGCTGCGGCGCTGCTCAACCTCTTGTTCGGAAAGAAGGCTTGAAGCTGTTCGTTC
AGTACAAACGATCCAAAG---ACGAGGACGAGGAGTCAAAGTCTCTGCAGCCCGATAAGC
GTCTGTTTCCGCCTCACGAGGTCTATACCGCCCTCAAGAAGATTTCGGATTCGGACCTTC
ACCTCCTCGGCCTCTCCGACGAGTACGCCCGTCCAGAATGGATGATCCTAACAGTGATGC
CGGTACCACCCCCTCCAGTCCGTCCCAGTATCGCAGTTGATGGTGGCGCAATGCGTTCCG
AGGACGACTTGACGTATAAGCTTGGCGACATCATCAAGGCCTCAGCGAATGTTCGTCGCT
GTGAGCAAGAAGGAGCACCGGCGCACGTCATCACGGAGTTCGAGCAGCTGTTGCAG----
------------------------------------------------------------
------------------------------------------------------------
--------------T-GCCCGTGGCGC-GGTCT-GCGCGCGTTTTCG---GTCGCTTGAT
CGCCGCGCGGA--CCATTGCTTACGCC-CGGAGTGGGTTGGACACGTGGTCGTGTGGTGA
AAT--GGGGCTGAGCGAGGAGTGCG-AAAAA---TTCCTGCAGACGTTGGTCTCATCGAG
CCACGC-----TGGGATGGATGGTCGAGACCGCCCTCTTCTGTGACGCAGACAGAGTGGC
GTGTTCTTTCGATCTGCACTTGGTACCTCATGTCGTTTTGCCCC-CGTTGTCCTTT----
-TTGT--------TATGCTGTAGCGGCAGGCACGAGTATG------------CCTCTACA
GCTTCAAGTATGTTTGAATCATGATACTG--------ACTCTATCAACGTTCTG-TTTCC
GATACCGTGCCTACCC-------------------CATTGACCCCGCTGTGGTATGA---
---TAGGTGCGTTGTTGACGTCTGCCGTTAGATTCCAACTGATCGCAGCG---GAATCCT
CAATCCAGGTGTGTGCCGCGCTGACACCG-------------------------------
------------------------------------------------------------
------------------------------------------------------------
------------------------------------------------------------
------------------------------------------------------------
------------------------------------------------------------
------------------------------------------------------------
------------------------------------------------------------
------------------------------------------------------------
-------------------------------------------------------
>557
ATCATTAATGAATG-AAATTGAGT---GGGGTTGTCGCTGGCC---CT----TTGC----
---GGGGCA-TGTGCACACCTCATT-CGACC-A-----CCTTCTACACCTCTGTGCAC-T
TCTCATGGG-T------------------TGGGCTGCGTCT-----------GAAACA--
------------------CGAC--------AACGCCCGGCCTGTGTGC-TACC-----AT
ACAAACAA----------TT---TGT-CATAGAATGT-----CACTACCATGCT--TT-G
A------AGCA----TAT--AATACAACTTTCAACAACGGATCTCTTGGCTCTCGCATCG
ATGAAGAACGCAGCGAAATGCGATAAGTAATGTGAATTGCAGAATTCAGTGAATCATCGA
ATCTTTGAACGCACCTTGCGCTCCTTGG-TATTCCGAGGAGCATGCTTGTTTGAGTGTCA
TGGTCTTCTCAACCCCCTCGCATTTT-TTT-------------------GTG-AT-CGGG
CTTGGACT-TGGAGG----C--TTTGCGGGCACCTGAG--CCATCTG--------GTTCA
GGAGC---CGGCTCCTCTGAAATGCATTAGCTTGAA-------TAGAA------------
-----CCGAGCATGA------TTCAGCGTGAT-AATTGTCTACGCTG----CTTCGT-CC
CGGTGA-A-------CTTCAATG-TT------CGA---GCTTCTAACC------------
-----------GTCCTTC--------GGGACAA---C---------------ATCTGAAC
ATCTGACCTCAAATCAAGTAGGACTACCCGCTGAACTTAAGCATATCAATAAGCGGAGGA
AAAGAAACTAACAAGGATTCCCCTAGTAACTGCGAGTGAAGCGGGAAAAGCTCAAATTTA
AAATCTGGCAGCTTC-GGCTGTCCGAGTTGTAGTCTGGAGAAGCGTTTTCTGTGCTGGAC
CGTGTACAAGTCTCTTGGAATAGAGCGTCATAGAGGGTGAGAATCCCGTCTTTGACACGG
ACTGCCAGTGCTCTGTGATGCGCTCTCAAAGAGTCGAGTTGTTTGGGAATGCAGCTCAAA
ATGGGTGGTAAATTCCATCTAAAGCTAAATATTGGCGAGAGACCGATAGCGAACAAGTAC
CGTGAGGGAAAGATGAAAAGCACTTTGGAAAGAGAGTTAAACAGTACGTGAAATTGTTGA
AAGGGAAACGATTGAAGTCAGTCGCGTCTTCTAGAACTCAGCCTGGCTTTTGCTTGGTGC
ATTTTCTAGTTGACGGGCCAGCATCAGTTTCGACCGCTGGACAAAGGCTTCGGGAATGTG
GCACCTTCGGGTGTGTTATAGCCCGGAGTCACATACAGCGGTTGGGACTGAGGATCACAG
CATGCCTTT-TGGCCGGGGTTCGCCCACGTTCATGCTTAGGATGCTGGCGTAATGGCTTT
AAACGACCCGTCTTGAAACACGGACCAAGGAGTCTAACATGCCTGCGAGTGTTTGGGTGG
TAAACCCGAGCGCGTAATGAAAGTGAAAGTTGGGATCCCTGTCGCGGGGAGCACCGACGC
CCGGACCAGACCTTCTGTGACGGATCCGCGGTAGAGCATGTATGTTGGGACCCGAAAGAT
GGTGAACTATGCCTGAATAGGGTGAAGCCAGAGGAAACTCTGGTGGAGGCTCGTAGCGAT
TCTGACGTGCAAATCGATCGTCGAATTTGGGTATAGGGGCGAAAGACTAATCGAACCATC
TAGTAGCTGGTTCCTGCCGAAGTTTCCCTCAGGATAGCAGAAACTCATGTCAGATTTATG
TGGTAAAGCGAATGATTAGAGGCCTTGGGGTTGAAACAACCTTAACCTATTCTCAAACTT
TAAATATGTAAGAACGAACCGTCACTTGATTGGACCGTTCGGCGATTGAGAGTTTCTAGT
GGGCCATTTTTGGTAAGCAGAACTGGCGATGCGGGATGAACCGAACGCGAGGTTAAGGTG
CCGGAATATACGCTCATCAGACACCACAAAAGGTGTTAGTTCATCTAGACAGCAGGACGG
TGGCCATGGAAGTCGGAATCCGCTAAGGAGTGTGTAACAACTCACCTGCCGAATGAACTA
GCCCTGAAAATGGATGGCGCTCAAGCGTATTACCCATACCTCGCCGTCAGTGTTTAAGTG
ACACACTGACGAGTAGGCAGGCGTGGAGGAAGAACATGATCACTGGTACCTCGCAGGCTG
ACTGCGCTATCCTCATCATCGCCGCTGGTACTGGTGAATTCGAGGCTGGTATCTCCAAGG
ATGGCCAGACTCGTGAACACGCCCTTTTCGCCTTCACCCTCGGTGTCAGGCAGCTCATCG
TTGCCATCAACAAGATGGATACCACCAAGTGGAGCGAGGACCGTTTCAACGAAATCGTGA
AGGAGACTTCCAACTTCATCAAGAAGGTCGGTTACAACCCCAAGGCCGTCGCTTTCGTCC
CCATTTCCGGCTGGCACGGCGACAACATGTTGGAGGAGTCCACCAACATGGCATGGTTCA
AGGGCTGGACCAAGGAGACCAAGGCCGGTGTCACCAAGGGCAAGACCCTCCTCGATGCCA
TCGATGCCATCGAGCCCCCCGTTCGTCCTTCCGACAAGCCTCTCCGACTCCCTCTCCAGG
ATGTCTACAAAATTGGTGGTATCGGCACGGTGCCCGTCGGTCGTGTCGAGACTGGTATCA
TCAAGGCCGGCATGGTTGTCACCTTCGCTCCTACGAACGTGACGACTGAAGTCAAGTCCG
TCGAGATGCACCACGAGCAGCTCGAGCAGGGCAACCCTGGTGACAACGTCGGTTTCAACG
TCAAGAACGTCTCTGTCAAGGATATYCGCCGTGGTAACGTCGCTTCCGACTCCAAGAACG
ACCCCGCCAAGGAGGCTGCTTCGTTCACCGCTCAGGTCATTATCCTCAACCACCCTGGTC
AGATCGGTGCCGGTTACGCCCCCGTCCTCGATTGCCACACCGCCCACATTGCTTGCAAGT
TCCAGGAGCTCATCGAGAAGATCGACCGTCGTACCGGCAAGTCCATCGAGGCCTCCCCCA
AGTTCGTCAAGTCCGGTGATGCATGCATTGCTACCCTCGTCCCCTCCAAGCCGATGTGTG
TTGAGGAGT---------------------------------------------------
--------------------TCCGACCCAAACTTCGCAGATCGGATACGGCATGTTCGTG
ATCCGAAGGCCCGAATGCAGGTCGTCTGGAACTTTTGCAAAAGCAAAATGGTGTGTGAGC
CTGACGAGCCGAAGGACGACGCGGACCAGAT---GGATGTGGAGGACGCGAAGAAGGGCC
ACGGAGGCTGTGGCGCTGCTCAGCCGTTGATTCGGAAGGAAGGCCTTAAGCTCTTTGTTC
AGTACAAGCGGTCCAAAG---ACGAGGACGAGGAGTCAAAATCGCTTCAACCCGATAAGC
GTCTGTTTCCACCTCACGAGGTCTATACCGCCCTCAAGAAGATCTCGGATTCGGACCTCC
ATCTTCTCGGCCTCTCTGACGAGTACGCTCGTCCAGAGTGGATGATCCTCACGGTGATGC
CAGTGCCACCACCCCCAGTCCGCCCCAGTATCGCAGTCGATGGTGGTGCAATGCGCTCGG
AGGACGATTTGACCTACAAGCTTGGCGACATCATCAAGGCCTCGGCGAACGTACGTCGTT
GTGAGCAGGAGGGAGCCCCGGCGCACGTTATTACGGAGTTTGAGCAGCTGCTACAG----
------------------------------------------------------------
------------------------------------------------------------
------------------------------------------------------------
------------------------------------------------------------
------------------------------------------------------------
------------------------------------------------------------
----------------------------------GTTTTGCCCC-CGCTGTCCTTT----
-TTAT--------CTTGCTGTAGCGGCAGGCACCAGTATG------------CCGCTACA
GCTACCAGTATGTKTGAATCACGATACTG--------AYGYT-TCAACGTTCTG-TTTCM
GATGCCGTGCCTCTC--------------------CTTTGACCCTGCCGTGGTATGA---
---TAGGTGCGTCATTACCTTTTGCCATCAAATCTCCACTGACCGCAGTG---TGTTCTC
GACTCCAGGTACATGCGGCCCTGTCTTTC-------------------------------
------------------------------------------------------------
------------------------------------------------------------
------------------------------------------------------------
------------------------------------------------------------
------------------------------------------------------------
------------------------------------------------------------
------------------------------------------------------------
------------------------------------------------------------
-------------------------------------------------------
>568
ATCATTAATGAATG-AAATTGAGT---GGGGTTGTAGCTGGCC---TT----TCAC----
---GGGGCA-TGTGCACACCTCATT-CGACC-A-----CCTTCTACACCTCTGTGCAC-T
TCTCATGGG-T------------------TGGGTTCCGTCT-----------GAAACA--
------------------CGAC--------GAAGCCCGGCCTGTGTGT-TACC-----AT
ACAAACAA----------CT---TGT-CATAGAATGT-----CACTATCATGCT--CT--
A------AGCA----TAT--AATACAACTTTCAACAACGGATCTCTTGGCTCTCGCATCG
ATGAAGAACGCAGCGAAATGCGATAAGTAATGTGAATTGCAGAATTCAGTGAATCATCGA
ATCTTTGAACGCACCTTGCGCTCCTTGG-TATTCCGAGGAGCATGCTTGTTTGAGTGTCA
TGGTCTTCTCAACCCCCTCGCGTTTG-TCACC--------GAAC-----GCG-AC-CGGG
CTTGGACT-TGGAGG----C--TTTGCGGGCGTCCGTA--CTTTCTG--------GTACG
GAAGC---TGGCTCCTCTGAAATGCATTAGCTTGAA-------TAGAA------------
-----CCAAGCATGA------TTCAGCGTGAT-AATTGTCTACGTTG----CTTCAT-CT
CGGTGA-A-------CTTTAATG-TT------CRG---GCTTCCAACC------------
-----------GTCCTTC--------TGGACAA---C---------------ATCTGAAC
ATCTGACCTCAAATCAAGTAGGACTACCCGCTGAACTTAAGCATATCAATAAGCGGAGGA
AAAGAAACTAACAAGGATTCCCCTAGTAACTGCGAGTGAAGCGGGAAAAGCTCAAATTTA
AAATCTGGCAGCTTC-GGCTGTCCGAGTTGTAGTCTGGAGAAGCGTTTTCTGTGCTGGAC
CGTGTACAAGTCTCTTGGAATAGAGCGTCATAGAGGGTGAGAATCCCGTCTTTGACACGG
ACTGCCAGTGCTCTGTGATGCGCTCTCAAAGAGTCGAGTTGTTTGGGAATGCAGCTCAAA
ATGGGTGGTAAATTCCATCTAAAGCTAAATATTGGCGAGAGACCGATAGCGAACAAGTAC
CGTGAGGGAAAGATGAAAAGCACTTTGGAAAGAGAGTTAAACAGTACGTGAAATTGTTGA
AAGGGAAACGATTGAAGTCAGTCGCGTCTTCTGGAACTCAGCCTGGCTTTTGCTTGGTGC
ATTTTCTAGTTGACGGGCCAGCATCAGTTTCGACCGCTGGATAAAGGCTTTGGGAATGTG
GCACCTTCGGGTGTGTTATAGCCCAGAGTCACATACAGCGGCTGGGACTGAGGATCACAG
CATGCCTTT-TGGCCGGGGTTCGCCCACGTTCATGCTTAGGATGCTGGCGTAATGGCTTT
AAACGACCCGTCTTGAAACACGGACCAAGGAGTCTAACATGCCTGCGAGTGTTTGGGTGG
TAAACCCGAGCGCGTAATGAAAGTGAAAGTTGGGATCCCTGTCGCGGGGAGCACCGACGC
CCGGACCAGACCTTCTGTGACGGATCCGCGGTAGAGCATGTATGTTGGGACCCGAAAGAT
GGTGAACTATGCCTGAATAGGGTGAAGCCAGAGGAAACTCTGGTGGAGGCTCGTAGCGAT
TCTGACGTGCAAATCGATCGTCGAATTTGGGTATAGGGGCGAAAGACTAATCGAACCATC
TAGTAGCTGGTTCCTGCCGAAGTTTCCCTCAGGATAGCAGAAACTCATGTCAGATTTATG
TGGTAAAGCGAATGATTAGAGGCCTTGGGGCTGAAACAGCCTTAACCTATTCTCAAACTT
TAAATATGTAAGAACGAGCCGTCACTTGATTGGACCGCTCGGCGATTGAGAGTTTCTAGT
GGGCCATTTTTGGTAAGCAGAACTGGCGATGCGGGATGAACCGAACGCGAGGTTAAGGTG
CCGGAATATACGCTCATCAGACACCACAAAAGGTGTTAGTTCATCTAGACAGCAGGACGG
TGGCCATGGAAGTCGGAATCCGCTAAGGAGTGTGTAACAACTCACCTGCCGAATGAACTA
GCCCTGAAAATGGATGGCGCTCAAGCGTATTACCCATACCTCGCCGTCAGTGTTTAAGTG
ACACACTGACGAGTAGGCAGGCGTGGAGG-------------------------------
--TGCGCTATCCTCATCATCGCCGCTGGTACTGGTGAATTCGAAGCTGGTATCTCCAAGG
ATGGCCAGACTCGTGAACACGCTCTCCTTGCCTTCACCCTCGGTGTCAGGCAGCTCATCG
TTGCCATCAACAAGATGGACACCACCAAGTGGAGCGAGGACCGTTTCAACGAAATCGTCA
AGGAAACCTCCAACTTCATCAAGAAGGTCGGTTACAACCCCAAGGCCGTCGCTTTCGTCC
CCATCTCTGGCTGGCACGGCGACAACATGTTGGAGGAGTCCACCAACATGTCGTGGTTCA
AGGGCTGGACCAAGGAGACCAAGGCCGGTGTCACCAAGGGCAAGACCCTCCTCGATGCCA
TCGATGCCATCG------------------------------------------------
------------------------------------------------------------
------------------------------------------------------------
------------------------------------------------------------
------------------------------------------------------------
------------------------------------------------------------
------------------------------------------------------------
------------------------------------------------------------
------------------------------------------------------------
------------------------------------------------------------
------------------------------------------------------------
------------------------------------------------------------
------------------------------------------------------------
------------------------------------------------------------
------------------------------------------------------------
------------------------------------------------------------
------------------------------------------------------------
------------------------------------------------------------
------------------------------------------------------------
------------------------------------------------------------
------------------------------------------------------------
------------------------------------------------------------
------------------------------------------------------------
------------------------------------------------------------
------------------------------------------------------------
------------------------------------------------------------
------------------------------------------------------------
------------------------------------------------------------
------------------------------------------------------------
------------------------------------------------------------
------------------------------------------------------------
------------------------------------------------------------
------------------------------------------------------------
------------------------------------------------------------
------------------------------------------------------------
------------------------------------------------------------
------------------------------------------------------------
------------------------------------------------------------
------------------------------------------------------------
------------------------------------------------------------
-------------------------------------------------------
>633
ATCATTAATGAATG-AAATTGAGT---GGGGTTGTAGCTGGCC---CT----TCGC----
---GGGGCA-TGTGCACACCTCATT-CGACC-A-----CCTTCTACACCTCTGTGCAC-T
TCTCATGGG-T------------------TGGGCCGCGTCT-----------GAAACA--
------------------CGAC--------AAAGCCCGGCCTGTGTGC-TACC-----AT
ACAAACAA----------TT---TGT-CATAGAATGT-----CACTACCATGCT--TT-G
A------AGCA----TAT--AATACAACTTTCAACAACGGATCTCTTGGCTCTCGCATCG
ATGAAGAACGCAGCGAAATGCGATAAGTAATGTGAATTGCAGAATTCAGTGAATCATCGA
ATCTTTGAACGCACCTTGCGCTCCTTGG-TATTCCGAGGAGCATGCTTGTTTGAGTGTCA
TGGTCTTCTCAACCCCCTCGCGTTTT-TTGTC--------GAAC-----ACG-AT-CGGG
CTTGGACT-TGGAGG----C--TTTGCGGGCACCTGGA--CCATCTG--------GTTCG
GGAGC---CGGCTCCTCTGAAATGCATTAGCTTGAA-------TAGAA------------
-----CCGAGCATGA------TTCGGCGTGAT-AATTGTCTACGCTG----TTTTGT-CC
CGGTGA-A-------CTTCAATG-TT------CAA---GCTTCCAACC------------
-----------GTCCTCC--------GGGACAA---C---------------ACCTGAAC
ATCTGACCTCAAATCAAGTAGGACTACCCGCTGAACTTAAGCATATCAATAAGCGGAGGA
AAAGAAACTAACAAGGATTCCCCTAGTAACTGCGAGTGAAGCGGGAAAAGCTCAAATTTA
AAATCTGGCAGCTTC-GGCTGTCCGAGTTGTAGTCTGGAGAAGCGTTTTCTGTGCTGGAC
CGTGTACAAGTCTCTTGGAATAGAGCGTCATAGAGGGTGAGAATCCCGTCTTTGACACGG
ACTGCCAGTGCTCTGTGATGCGCTCTCAAAGAGTCGAGTTGTTTGGGAATGCAGCTCAAA
ATGGGTGGTAAATTCCATCTAAAGCTAAATATTGGCGAGAGACCGATAGCGAACAAGTAC
CGTGAGGGAAAGATGAAAAGCACTTTGGAAAGAGAGTTAAACAGTACGTGAAATTGTTGA
AAGGGAAACGATTGAAGTCAGTCGCGTCTTCTAGAACTCAGCCTGGCTTTCGCTTGGTGC
ATTTTCTAGTTGACGGGCCAGCATCAGTTTCGACCGCTGGATAAAGGCCTCGGGAATGTG
GCACCTTCGGGTGTGTTATAGCCCGGGGTCACATACAGCGGTTGGGACTGAGGATCACAG
CATGCCTTT-TGGCCGGGGTTCGCCCACGTACATGCTTAGGATGCTGGCGTAATGGCTTT
AAACGACCCGTCTTGAAACACGGACCAAGGAGTCTAACATGCCTGCGAGTGTTTGGGTGG
TAAACCCGAGCGCGTAATGAAAGTGAAAGTTGGGATCCCTGTCGCGGGGAGCACCGACGC
CCGGACCAGACCTTCTGTGACGGATCCGCGGTAGAGCATGTATGTTGGGACCCGAAAGAT
GGTGAACTATGCCTGAATAGGGTGAAGCCAGAGGAAACTCTGGTGGAGGCTCGTAGCGAT
TCTGACGTGCAAATCGATCGTCGAATTTGGGTATAGGGGCGAAAGACTAATCGAACCATC
TAGTAGCTGGTTCCTGCCGAAGTTTCCCTCAGGATAGCAGAAACTCATGTCAGATTTATG
TGGTAAAGCGAATGATTAGAGGCCTTGGGGTTGAAACAACCTTAACCTATTCTCAAACTT
TAAATATGTAAGAACGAGCCGTCACTTGATTGGACCGCTCGGCGATTGAGAGTTTCTAGT
GGGCCATTTTTGGTAAGCAGAACTGGCGATGCGGGATGAA--------------------
------------------------------------------------------------
------------------------------------------------------------
------------------------------------------------------------
-----------------------------AAGAACATGATCACTGGTACATCGCAGGCTG
ACTGCGCTATCCTCATCATCGCCGCCGGTACTGGTGAATTCGAGGCTGGTATCTCCAAGG
ATGGTCAGACTCGTGAACACGCCCTTCTCGCTTTCACTCTCGGTGTCAGGCAGCTCATCG
TTGCCATCAACAAGATGGACACCACCAAGTGGAGCGAGGACCGTTTCAACGAAATCGTGA
AGGAGACTTCCAACTTCATCAAGAAGGTCGGTTACAACCCCAAGGCCGTYGCTTTCGTCC
CCATCTCCGGCTGGCACGGCGACAACATGTTGGAGGAGTCCACCAACATGACATGGTTCA
AGGGCTGGACCAAGGAGACCAAGGCCGGTGTYACCAAGGGCAAGACTCTCCTCGATGCCA
TCGATGCCATCGAGCCCCCCGTTCGTCCTTCCGACAAGCCTCTCCGTCTCCCCCTCCAGG
ATGTCTA-----------------------------------------------------
------------------------------------------------------------
------------------------------------------------------------
------------------------------------------------------------
------------------------------------------------------------
------------------------------------------------------------
------------------------------------------------------------
------------------------------------------------------------
------------------------------------------------------------
--------------------TCCGACCCGAATTTCGCAGATCGGATACGGCATGTTCGTG
ATCCGAAGGCCCGAATGCAGGTCGTCTGGAACTTTTGCAAAAGCAAAATGGTGTGTGAGC
CTGACGAGCCGAAGGACGACGCGGACCAGAT---GGACGTGGAGGACGCGAAGAAGGGCC
ACGGGGGCTGTGGCGCTGCTCAGCCGTTGATTCGGAAGGAAGGCCTCAAGCTKTTTGTTC
AGTACAAGCGCTCCAAGG---ACGAGGACGAGGAGTCAAAGTCCCTTCAACCCGATAAGC
GTCTGTTTCCACCTCACGAGGTCTACACCGCCCTCAAGAAGATTTCGGATTCGGACCTGC
ATCTTCTCGGCCTCTCTGACGAATACGCTCGTCCAGAATGGATGATCCTCACGGTGATGC
CAGTGCCACCGCCCCCAGTCCGCCCCAGTATCGCAGTCGATGGTGGCGCAATGCGTTCCG
AGGACGACTTGACCTACAAGCTTGGCGACATCATCAAAGCTTCGGYGAACGTACGTCGTT
GTGAGCAGGAAGGAGCCCCGGCGCACGTCATTACGGAGTTMGAGCAGCYGTTGCAG----
------------------------------------------------------------
------------------------------------------------------------
-----------------------------------------TTTTCG---GTCGCTTGAT
CGCCGCGTGGA--CCATTGCTTACGCC-CGGAGTGGGTTGGACACGTGGTTGTGTGGTGA
AAT-GGGGGCTGAGCGAGGAGTGCG-AAAAA---TTCATGCAGACGTTGGTCTCATCGAG
CCACGC-----TGGGATGGATGGTCGAGACCGCCCTCGTCTGTGACGCAGATAGAGTGGC
GCGTCCTTTCGACCGGCACTTGGTACCTCATGTCGTTTTGCCCC-CGCTGTCCTTT----
-TTAT--------TTTACTGTAGTGGCAGGCACCAGTATG------------CCGCTACA
GCTACAAGTATGTTTGAATCACGATACTG--------ACGCT-TCAACGTTCTG-TTTCC
GATGCCGTGCCTCTC--------------------CTTTGACCCTGCCGTGGTATGA---
---TAGGTGCGTCATGGCCTTTTGCCATTAAATTTCCACTGACCGCCATT---TGTTGTC
GACTSCAGGYACGTACGACTCATTCTTCG-------------------------------
------------------------------------------------------------
------------------------------------------------------------
------------------------------------------------------------
------------------------------------------------------------
------------------------------------------------------------
------------------------------------------------------------
------------------------------------------------------------
------------------------------------------------------------
-------------------------------------------------------
>641
ATCATTAATGAATG-AAATTGAGT---GGGGTTGTAGCTGGCC---TT----TCAC----
---GGGGCA-TGTGCACACCTCATT-CGACC-A-----CCTTCTACACCTCTGTGCAC-T
TCTCATGGG-T------------------TGGGTTCCGTCT-----------GAAACA--
------------------CGAC--------GAAGCCCGGCCTGTGTGT-TACC-----AT
ACAAACAA----------CT---TGT-CATAGAATGT-----CACTATCATGCT--CT--
A------AGCA----TAT--AATACAACTTTCAACAACGGATCTCTTGGCTCTCGCATCG
ATGAAGAACGCAGCGAAATGCGATAAGTAATGTGAATTGCAGAATTCAGTGAATCATCGA
ATCTTTGAACGCACCTTGCGCTCCTTGG-TATTCCGAGGAGCATGCTTGTTTGAGTGTCA
TGGTCTTCTCAACCCCCTCGCGTTTG-TCACC--------GAAC-----GCG-AC-CGGG
CTTGGACT-TGGAGG----C--TTTGCGGGCGTCCGTA--CTTTCTG--------GTACG
GAAGC---TGGCTCCTCTGAAATGCATTAGCTTGAA-------TAGAA------------
-----CCAAGCATGA------TTCAGCGTGAT-AATTGTCTACGTTG----CTTCAT-CT
CGGTGA-A-------CTTTAATG-TT------CRG---GCTTCCAACC------------
-----------GTCCTTC--------TGGACAA---C---------------ATCTGAAC
ATCTGACCTCAAATCAAGTAGGACTACCCGCTGAACTTAAGCATATCAATAAGCGGAGGA
AAAGAAACTAACAAGGATTCCCCTAGTAACTGCGAGTGAAGCGGGAAAAGCTCAAATTTA
AAATCTGGCAGCTTC-GGCTGTCCGAGTTGTAGTCTGGAGAAGCGTTTTCTGTGCTGGAC
CGTGTACAAGTCTCTTGGAATAGAGCGTCATAGAGGGTGAGAATCCCGTCTTTGACACGG
ACTGCCAGTGCTCTGTGATGCGCTCTCAAAGAGTCGAGTTGTTTGGGAATGCAGCTCAAA
ATGGGTGGTAAATTCCATCTAAAGCTAAATATTGGCGAGAGACCGATAGCGAACAAGTAC
CGTGAGGGAAAGATGAAAAGCACTTTGGAAAGAGAGTTAAACAGTACGTGAAATTGTTGA
AAGGGAAACGATTGAAGTCAGTCGCGTCTTCTGGAACTCAGCCTGGCTTTTGCTTGGTGC
ATTTTCTAGTTGACGGGCCAGCATCAGTTTCGACCGCTGGATAAAGGCTTTGGGAATGTG
GCACCTTCGGGTGTGTTATAGCCCAGAGTCACATACAGCGGYTGGGACTGAGGATCACAG
CATGCCTTT-TGGCCGGGGTTCGCCCACGTTCATGCTTAGGATGCTGGCGTAATGGCTTT
AAACGACCCGTCTTGAAACACGGACCAAGGAGTCTAACATGCCTGCGAGTGTTTGGGTGG
TAAACCCGAGCGCGTAATGAAAGTGAAAGTTGGGATCCCTGTCGCGGGGAGCACCGACGC
CCGGACCAGACCTTCTGTGACGGATCCGCGGTAGAGCATGTATGTTGGGACCCGAAAGAT
GGTGAACTATGCCTGAATAGGGTGAAGCCAGAGGAAACTCTGGTGGAGGCTCGTAGCGAT
TCTGACGTGCAAATCGATCGTCGAATTTGGGTATAGGGGCGAAAG---------------
------------------------------------------------------------
------------------------------------------------------------
------------------------------------------------------------
------------------------------------------------------------
------------------------------------------------------------
------------------------------------------------------------
------------------------------------------------------------
-----------------------------AAGAACATGATTACCGGTACCTCCCAGGCCG
ACTGCGCTATCCTCATCATCGCCGCTGGTACTGGTGAATTCGAAGCTGGTATCTCCAAGG
ATGGCCAGACTCGTGAACACGCTCTCCTTGCCTTCACCCTCGGTGTCAGGCAGCTCATCG
TTGCCATCAACAAGATGGACACCACCAAGTGGAGCGAGGACCGTTTCAACGAAATCGTCA
AGGAAACCTCMAACTTCATCAAGAAGGTCGGTTACAACCCCAAGGCCGTCGCTTTCGTCC
CCATCTCTGGCTGGCACGGCGACAACATGTTGGAGGAGTCCACCAACATGTCGTGGTTCA
AGGGCTGGACCAAGGAGACCAAGGCCGGTGTCACCAAGGGCAAGACCCTCCTCGATGCCA
TCGATGCCATCGAGCCCCCCGTTCGTCCCTCCGACAAGCCTCTCCGTCTTCCCCTCCAGG
ACGTCTACAAGATCGGTGG-----------------------------------------
------------------------------------------------------------
------------------------------------------------------------
------------------------------------------------------------
------------------------------------------------------------
------------------------------------------------------------
------------------------------------------------------------
------------------------------------------------------------
------------------------------------------------------------
------------------------------------------------------------
------------------------------------------------------------
------------------------------------------------------------
------------------------------------------------------------
------------------------------------------------------------
------------------------------------------------------------
------------------------------------------------------------
------------------------------------------------------------
------------------------------------------------------------
------------------------------------------------------------
------------------------------------------------------------
------------------------------------------------------------
------------------------------------------------------------
------------------------------------------------------------
------------------------------------------------------------
------------------------------------------------------------
------------------------------------------------------------
------------------------------------------------------------
------------------------------------------------------------
------------------------------------------------------------
------------------------------------------------------------
------------------------------------------------------------
------------------------------------------------------------
------------------------------------------------------------
------------------------------------------------------------
------------------------------------------------------------
------------------------------------------------------------
------------------------------------------------------------
------------------------------------------------------------
------------------------------------------------------------
-------------------------------------------------------
>659
ATCATTAATGAATG-AAATTGAGT---GGGGTTGTAGCTGGCC---TT----TCAC----
---GGGGCA-TGTGCACACCTCATT-CAACC-A-----CCTTCTACACCTCTGTGCAC-T
TCTCATGGG-T------------------TGGGCTGCGTCT-----------GTAACA--
------------------CGGC--------AAAGTCCTTCCTGTGTGY-TTTT-----AT
ACAAACAA-------------AATGT-TATAGAATGT-----CACTATCATGCT--TT-A
A------CGCA----TAT--AATACAACTTTCAACAACGGATCTCTTGGCTCTCGCATCG
ATGAAGAACGCAGCGAAATGCGATAAGTAATGTGAATTGCAGAATTCAGTGAATCATCGA
ATCTTTGAACGCACCTTGCGCTCCTTGG-TATTCCGAGGAGCATGCTTGTTTGAGTGTCA
TGGTCTTCTCAACCCTCTTGTGTTTT-TTATT--------AAAC-----ACA-GA-TGGG
CTTGGACT-TGGAGG----C--TTTGCGGGCATCTGAA--TCTTTTG--------RTTCA
GAAGT---CGGCTCCTCTGAAATGCATTAGCTTGAA-------TAGAA------------
-----CCAAGCATGA------TTCAGCGTGAT-AATTGTCTACGTTG----CTTCAT-CT
CGGTGA-A--------TTTATTG-TT------CGA---GCTTCTAACC------------
-----------GTCCTCT--------GGGACAA---T---------------CTCTGAAC
ATCTGACCTCAAATCAAGTAGGACTACCCGCTGAACTTAAGCATATCAATAAGCGGAGGA
AAAGAAACTAACAAGGATTCCCCTAGTAACTGCGAGTGAAGCGGGAAAAGCTCAAATTTA
AAATCTGGCAGCTTT-GGTTGTCCGAGTTGTAGTCTGGAGAAGCGTTTTCTGTGCTGGAC
CGTGTACAAGTCTCTTGGAATAGAGCGTCATAGAGGGTGAGAATCCCGTCTTTGACACGG
ACTGCCAGTGCTCTGTGATGCGCTCTCAAAGAGTCGAGTTGTTTGGGAATGCAGCTCAAA
ATGGGTGGTAAATTCCATCTAAAGCTAAATATTGGCGAGAGACCGATAGCGAACAAGTAC
CGTGAGGGAAAGATGAAAAGCACTTTGGAAAGAGAGTTAAACAGTACGTGAAATTGTTGA
AAGGGAAACGATTGAAGTCAGTCGCGTCTTCTAGAACTCAGCCTGGCTTTTGCTTGGTGC
ATTTTCTAGTTGACGGGCCAGCATCAGTTTCGATCACTGGAAAAAGGCTTTGGGAATGTG
GCACCTTCGGGTGTGTTATAGCCCAGAGTCACATACAGTGGTTGGGACTGAGGATCACAG
CATGCCTTT-TGGCCGGGGTTCGCCCACGTTCATGCTTAGGATGCTGGCGTAATGGCTTT
AAACGACCCGTCTTGAAACACGGACCAAGGAGTCTAACATGCCTGCGAGTGTTTGGGTGG
TAAACCCGAGCGCGTAATGAAAGTGAAAGTTGGGATCCCTGTCGCGGGGAGCACCGACGC
CCGGACCAGACCTTCTGTGACGGATCCGCGGTAGAGCATGTATGTTGGGACCCGAAAGAT
GGTGAACTATGCCTGAATAGGGTGAAGCCAGAGGAAACTCTGGTGGAGGCTCGTAGCGAT
TCTGACGTGCAAATCGATCGTCGAATTTGGGTATAGGGGCGAAAGACTAATCGAACCATC
TAGTAGCTGGTTCCTGCCGAAGTTTCCCTCAGGATAGCAGAAACTCATGTCAGATTTATG
TGGTAAAGCGAATGATTAGAGGCCTTGGGGTTGAAACAACCTTAACCTATTCTCAAACTT
TAAATATGTAAGAACGAACCGTCACTTGATTGGACCGTTCGGCGATTGAGAGTTTCTAGT
GGGCCATTTTTGGTAAGCAGAACTGGCGATGCGGGATGAACCGAACGCGAGGTTAAGGTG
CCGGAATATACGCTCATCAGACACCACAAAAGGTGTTAGTTCATCTAGACAGCAGGACGG
TGGCCATGGAAGTCGGAATCCGCTAAGGAGTGTGTAACAACTCACCTGCCGAATGAACTA
GCCCTGAAAATGGATGGCGCTCAAGCGTGTTACCCATACCTCGCCGTCAGTGTTGAAGTG
ACACACTGACGAGTAGGCAGGCGTGGAGG-----------------------CCAGGCTG
ACTGCGCTATCCTCATCATCGCCGCCGGTACTGGTGAATTCGAGGCTGGTATCTCCAAGG
ATGGCCAGACCCGTGAACACGCTCTCCTTGCCTTCACCCTCGGTGTCAGGCAGCTCATCG
TCGCCATCAACAAGATGGATACCACCAAGTGGAGCGAGGACCGTTTCAACGAAATCGTTA
AGGAAACCTCCAACTTCATCAAGAAGGTCGGTTACAACCCCAAGGCTGTCGCCTTCGTCC
CCATCTCCGGCTGGCACGGTGACAACATGTTGGAGGAGTCCACCAACATGCCATGGTTCA
AGGGCTGGACCAAGGAGACCAAGGCTGGTGTCTCCAAGGGTAAGACCCTCCTCGATGCCA
TTGACGCCATCGAGCCCCCCGTCCGTCCCTCCGACAAGCCCCTCCGTCTTCCTCTCCAGG
ATGTCTACAAGATYGGTGGTAT--------------------------------------
------------------------------------------------------------
------------------------------------------------------------
------------------------------------------------------------
------------------------------------------------------------
------------------------------------------------------------
------------------------------------------------------------
------------------------------------------------------------
------------------------------------------------------------
--------------------TCCGACCCAAATTTCGCCGACCGGATTCGACATGTTCGCG
ATCCAAAGGCGCAGATGCAGGTTGTGTGGAACTTCTGCAAAAGCAAGATGGTGTGTGAAC
CGGATGAGYCGAAGGACGAGGTGGATCAGAT---GGACGTAGAGGATGCGAAGAAGGGAC
ACGGGGGATGTGGTGCAGCACAGCCGTTGGTTCGGAAGGAGGGATTGAAACTCTTCGTGC
AGTACAAGAGGTCAAAGG---ACGAGGACGAGGAGTCGAAGTCTCTCCAGCCCGACAAGC
GTCTGTTCCCTCCACACGAAGTCTACACGGCCCTCAAGAAGATCTCGGACTCCGATCTTC
ACCTCCTCGGTCTTTCTGACGAGTACGCTCGTCCGGAGTGGATGATCCTYACYGTGATGC
CGGTGCCTCCTCCTCCAGTCCGTCCAAGTATYGCAGTCGATGGTGGAGCCATGCGTAGCG
AGGACGACTTGACGTATAAGCTCGGCGATATCATCAAGGCTTCCGCGAACGTACGCCGCT
GTGAGCAGGAGGGAGCTCCTGCGCACGTTATCACGGAGTTTGAGCAGCTGCTGCAG----
------------------------------------------------------------
------------------------------------------------------------
------------------------------------------------------------
------------------------------------------------------------
----GGGGGCTGAGCGAGGAGTGCG-AAAAA---TTCCTGCAGACGTTGGTYTCACAGAG
CCACGC-----TGGGATGGATGGTCGAGGCTGTYCTCTTCTGTGACGCAGACAGAGTGGC
ACGTCCTGTCGACCTGCACTTGGTACCTCATGTCATTTTGCCCC-CTTTGTCCATT----
-TTGT--------CTCACTGTGGCGGCACGCACGAGTATG------------CCACCACA
RTCATATTTGTGTTYCAATCATGATACTG--------ACGTATTCAACGCCCTC-TTTTC
GATGCCGTGCTTCCC--------------------CTCTAACGCTGCTGTGGTATGA---
---TAGGTRCGTRTCTTCCNNNNNN-NNNNNNNNNNNNNNNNNNNNNNNNN-GATGTTRT
GACATCAGGTACGTGTAGCGTTGTATAC--------------------------------
------------------------------------------------------------
------------------------------------------------------------
------------------------------------------------------------
------------------------------------------------------------
------------------------------------------------------------
------------------------------------------------------------
------------------------------------------------------------
------------------------------------------------------------
-------------------------------------------------------
>665
ATCATTAATGAATG-AAATTGAGT---GGGGTTGTAGCTGGCC---CT----TCGC----
---GGGGCA-TGTGCACACCTCATT-CGACC-A-----CCTTCTACACCTCTGTGCAC-T
TCTCATGGG-T------------------TGGGCCGCGTTT-----------G----A--
------------------CCGC--------GCAGCCTGGCCTGTGTG--CCCC-----AC
ACAAACAA----------CT-T-TGT-CATAGAATGT-----CATTATCATGCT--TTTA
A------CGCA----TTT--AATACAACTTTCAACAACGGATCTCTTGGCTCTCGCATCG
ATGAAGAACGCAGCGAAATGCGATAAGTAATGTGAATTGCAGAATTCAGTGAATCATCGA
ATCTTTGAACGCACCTTGCGCTCCTTGG-TATTCCGAGGAGCATGCTTGTTTGAGTGTCA
TGGTCTTCTCAACCCCTTCGTGTTTT-TCACA--------GGAC-----ACG-AC-CGGG
CTTGGACT-TGGAGG----TTTTTTGCGGGCACCTGGA--CCTTCGG--------GTCGA
GGAGC---CGGCTCCTCTGAAATGCATTAGCTTGAA-------TAGAA------------
-----CCGAGCATGA------TTCAGCGTGAT-AATTGTCTACGTTG----CTTCGT-CT
CGGTGA-A--------CTCAATG-TT------CGA---GCTTCCAACC------------
-----------GTCCCTCC------GGGACAAA---C---------------ATCTGAAC
ATCTGACCTCAAATCAAGTAGGACTACCCGCTGAACTTAAGCATATCAATAAGCGGAGGA
AAAGAAACTAACAAGGATTCCCCTAGTAACTGCGAGTGAAGCGGGAAAAGCTCAAATTTA
AAATCTGGCAGCTTT-GGCTGTCCGAGTTGTAGTCTGGAGAAGCGTTTTCCGTGCTGGAC
CGTGTACAAGTCTCTTGGAATAGAGCGTCATAGAGGGTGAGAATCCCGTCTTTGACACGG
ACTGCCAGTGCTTTGTGATGCGCTCTCAAAGAGTCGAGTTGTTTGGGAATGCAGCTCAAA
ATGGGTGGTAAATTCCATCTAAAGCTAAATATTGGCGAGAGACCGATAGCGAACAAGTAC
CGTGAGGGAAAGATGAAAAGCACTTTGGAAAGAGAGTTAAACAGTACGTGAAATTGTTGA
AAGGGAAACGATTGAAGTCAGTCGCGTCTTCTAGAACTCAGCCCGGCTCCCGCTTGGTGC
ATTTTCTAGTCGACGGGCCAGCATCAGTTTCGACCGCTGGATAAAGGCTTCGGGAATGTG
GCACCTTCGGGTGTGTTATAGCCCGGAGTCACATACAGCGGTTGGGACTGAGGATCACAG
CATGCCTTT-TGGCCGGGGTTCGCCCACGTTCATGCTTAGGATGCTGGCGTAATGGCTTT
AAACGACCCGTCTTGAAACACGGACCAAGGAGTCTAACATGCCTGCGAGTGTTTGGGTGG
TAAACCCGAGCGCGTAATGAAAGTGAAAGTTGGGATCCCTGTCGTGGGGAGCACCGACGC
CCGGACCAGACCTTCTGTGACGGAT-----------------------------------
------------------------------------------------------------
------------------------------------------------------------
------------------------------------------------------------
------------------------------------------------------------
------------------------------------------------------------
------------------------------------------------------------
------------------------------------------------------------
------------------------------------------------------------
------------------------------------------------------------
-----------------------------AAGAACATGATCACCGGTACYTCCCAGGCTG
AYTGCGCTATCYTCATCATCGCCGCCGGTACTGGTGAATTCGAGGCTGGTATCTCCAAGG
ATGGTCAAACCCGTGAACACGCCCTTCTCGCCTTCACCCTCGGTGTCAGGCAGCTCATCG
TCGCCATCAACAAGATGGACACCACCAAGTGGAGCGAGGACCGTTTCAACGAAATTGTCA
AGGAAACCTCCAACTTCATCAAGAAGGTCGGTTACAACCCCAAGTCCGTCGCTTTCGTCC
CCATCTCCGGCTGGCATGGCGACAACATGTTGGAGGAGTCCACCAACATGGGATGGTTCA
AGGGCTGGACCAAGGAGACCAAGGCCGGTGTCACCAAGGGCAAGACTCTCCTCGATGCCA
TCGATGCCATCGAGCCCCCCGTTCGTCCTTCCGACAAGCCTCTCCGTCTTCCCCTCCAGG
A-----------------------------------------------------------
------------------------------------------------------------
------------------------------------------------------------
------------------------------------------------------------
------------------------------------------------------------
------------------------------------------------------------
------------------------------------------------------------
------------------------------------------------------------
------------------------------------------------------------
------------------------------------------------------------
------------------------------------------------------------
------------------------------------------------------------
------------------------------------------------------------
------------------------------------------------------------
------------------------------------------------------------
------------------------------------------------------------
------------------------------------------------------------
------------------------------------------------------------
------------------------------------------------------------
------------------------------------------------------------
------------------------------------------------------------
------------------------------------------------------------
------------------------------------------------------------
------------------------------------------------------------
------------------------------------------------------------
------------------------------------------------------------
------------------------------------------------------------
------------------------------------------------------------
------------------------------------------------------------
------------------------------------------------------------
------------------------------------------------------------
------------------------------------------------------------
------------------------------------------------------------
------------------------------------------------------------
------------------------------------------------------------
------------------------------------------------------------
------------------------------------------------------------
------------------------------------------------------------
------------------------------------------------------------
-------------------------------------------------------
>679
------------------TTGAGT---GGGGTTGTAGCTGGCC---CT----TCGC----
---GGGGCA-TGTGCACACCTCATT-CGACC-A-----CCTTCTACACCTCTGTGCAC-T
TCTCATGGG-T------------------TGGGCCGCGTTT-----------G----A--
------------------CCGC--------GCAGCCTGGCCTGTGTG--CCCC-----AC
ACAAACAA----------CT-T-TGT-CATAGAATGT-----CATTATCATGCT--TTTA
A------CGCA----TTT--AATACAACTTTCAACAACGGATCTCTTGGCTCTCGCATCG
ATGAAGAACGCAGCGAAATGCGATAAGTAATGTGAATTGCAGAATTCAGTGAATCATCGA
ATCTTTGAACGCACCTTGCGCTCCTTGG-TATTCCGAGGAGCATGCTTGTTTGAGTGTCA
TGGTCTTCTCAACCCCTTCGTGTTTT-TCCCA--------GGAC-----ACG-AC-CGGG
CTTGGACT-TGGAGG----TTTTTTGCGGGCACCTGGA--CCTTCGG--------GTCGA
GGAGC---CGGCTCCTYTGAAATGCATTAGCTTGAA-------TAGAA------------
-----CCGAGCATGA------TTCAGCGTGAT-AATTGTCTACGTTG----CTTCGT-CT
CGGTGA-A--------CTCAATG-TT------CGA---GCTTCCAACC------------
-----------GTCCCTCC------GGGACAAA---C---------------ATCTGAAC
ATCTGACCTCAAATCAAGTAGGACTACCCGCTGAACTTAAGCATATCAATAAGCGGAGGA
AAAGAAACTAACAAGGATTCCCCTAGTAACTGCGAGTGAAGCGGGAAAAGCTCAAATTTA
AAATCTGGCAGCTTT-GGCTGTCCGAGTTGTAGTCTGGAGAAGCGTTTTCCGTGCTGGAC
CGTGTACAAGTCTCTTGGAATAGAGCGTCATAGAGGGTGAGAATCCCGTCTTTGACACGG
ACTGCCAGTGCTTTGTGATGCGCTCTCAAAGAGTCGAGTTGTTTGGGAATGCAGCTCAAA
ATGGGTGGTAAATTCCATCTAAAGCTAAATATTGGCGAGAGACCGATAGCGAACAAGTAC
CGTGAGGGAAAGATGAAAAGCACTTTGGAAAGAGAGTTAAACAGTACGTGAAATTGTTGA
AAGGGAAACGATTGAAGTCAGTCGCGTCTTCTAGAACTCAGCCCGGCTCCCGCTTGGTGC
ATTTTCTAGTCGACGGGCCAGCATCAGTTTCGACCGCTGGATAAAGGCTTCGGGAATGTG
GCACCTTCGGGTGTGTTATAGCCCGGAGTCACATACAGCGGTTGGGACTGAGGATCACAG
CATGCCTTT-TGGCCGGGGTTCGCCCACGTTCATGCTTAGGATGCTGGCGTAATGGCTTT
AAACGACCCGTCTTGAAACACGGACCAAGGAGTCTAACATGCCTGCGAGTGTTTGGGTGG
TAAACCCGAGCGCGTAATGAAAGTGAAAGTTGGGATCCCTGTCGTGGGGAGCACCGACGC
CCGGACCAGACCTTCTGTGACGGATCCGCGGTAGAGCATGTATGTTGGGACCCGAAAGAT
GGTGAACTATGCCTGAATAGGGTGAAGCCAGAGGAAACTCTGGTGGAGGCTCGTAGCGAT
TCTGACGTGCAAATCGATCGTCGAATTTGGGTATAGGGGCGAAAGACTAATCGAACCAT-
------------------------------------------------------------
------------------------------------------------------------
------------------------------------------------------------
------------------------------------------------------------
------------------------------------------------------------
------------------------------------------------------------
------------------------------------------------------------
-----------------------------AAGAACATGATCACCGGTACCTCCCAGGCTG
ACTGCGCTATCCTCATCATCGCCGCCGGTACTGGTGAATTCGAGGCTGGTATCTCCAAGG
ATGGTCAAACTCGTGAACACGCCCTTCTCGCCTTCACCCTCGGTGTCAGGCAGCTCATCG
TTGCCATCAACAAGATGGACACCACCAAGTGGAGCGAGGACCGTTTCAACGAAATTGTCA
AGGAAACCTCCAACTTCATCAAGAAGGTCGGTTACAACCCCAAGTCCGTCGCCTTCGTCC
CCATCTCCGGCTGGCATGGCGACAACATGTTGGAGGAGTCCACCAACATGACCTGGTTCA
AGGGCTGGACCAAGGAGACCAAGGCCGGTGTCACCAAGGGCAAGACTCTCCTCGATGCCA
TCGATGCCATCGAGCCCCCCGTTCGTCCTTCCGACAAGCCTCTCCGTCTTCCCCTCCAGG
ACGTCTACAAGATCGGTGGTATCGG-----------------------------------
------------------------------------------------------------
------------------------------------------------------------
------------------------------------------------------------
------------------------------------------------------------
------------------------------------------------------------
------------------------------------------------------------
------------------------------------------------------------
------------------------------------------------------------
------------------------------------------------------------
------------------------------------------------------------
------------------------------------------------------------
------------------------------------------------------------
------------------------------------------------------------
------------------------------------------------------------
------------------------------------------------------------
------------------------------------------------------------
------------------------------------------------------------
------------------------------------------------------------
------------------------------------------------------------
------------------------------------------------------------
------------------------------------------------------------
------------------------------------------------------------
------------------------------------------------------------
------------------------------------------------------------
------------------------------------------------------------
------------------------------------------------------------
------------------------------------------------------------
------------------------------------------------------------
------------------------------------------------------------
------------------------------------------------------------
------------------------------------------------------------
------------------------------------------------------------
------------------------------------------------------------
------------------------------------------------------------
------------------------------------------------------------
------------------------------------------------------------
------------------------------------------------------------
------------------------------------------------------------
-------------------------------------------------------
>687
ATCATTAATGAATG-AAATTGAGT---GGGGTTGTAGCTGGCC---TT----TCAC----
---GGGGCA-TGTGCACACCTCATT-CGACC-A-----CCTTCTACACCTCTGTGCAC-T
TCTCATGGG-T------------------TGGGTTCCGTCT-----------GAGACA--
------------------CGAC--------GAAGCCCGGCCTGTGTGT-TACC-----AT
ACAAACAA----------CT---TGT-CAAAGAATGT-----CACTATCATGCT--CT--
A------AGCA----TAT--AATACAACTTTCAACAACGGATCTCTTGGCTCTCGCATCG
ATGAAGAACGCAGCGAAATGCGATAAGTAATGTGAATTGCAGAATTCAGTGAATCATCGA
ATCTTTGAACGCACCTTGCGCTCCTTGG-TATTCCGAGGAGCATGCTTGTTTGAGTGTCA
TGGTCTTCTCAACCCCCTCGCGTTTG-TCACC--------GAAC-----GCG-AC-CGGG
CTTGGACT-TGGAGG----C--TTTGCGGGCGTCCGTA--CTTTCTG--------GTACG
GAAGC---TGGCTCCTCTGAAATGCATTAGCTTGAA-------TAGAA------------
-----CCAAGCATGA------TTCAGCGTGAT-AATTGTCTACGTTG----CTTCAT-CT
CGGTGA-A-------CTTTAATG-TT------CGG---GCTTCCAACC------------
-----------GTCCTTC--------TGGACAA---C---------------ATCTGAAC
ATCTGACCTCAAATCAAGTAGGACTACCCGCTGAACTTAAGCATATCAATAAGCGGAGGA
AAAGAAACTAACAAGGATTCCCCTAGTAACTGCGAGTGAAGCGGGAAAAGCTCAAATTTA
AAATCTGGCAGCTTC-GGCTGTCCGAGTTGTAGTCTGGAGAAGCGTTTTCTGTGCTGGAC
CGTGTACAAGTCTCTTGGAATAGAGCGTCATAGAGGGTGAGAATCCCGTCTTTGACACGG
ACTGCCAGTGCTCTGTGATGCGCTCTCAAAGAGTCGAGTTGTTTGGGAATGCAGCTCAAA
ATGGGTGGTAAATTCCATCTAAAGCTAAATATTGGCGAGAGACCGATAGCGAACAAGTAC
CGTGAGGGAAAGATGAAAAGCACTTTGGAAAGAGAGTTAAACAGTACGTGAAATTGTTGA
AAGGGAAACGATTGAAGTCAGTCGCGTCTTCTGGAACTCAGCCTGGCTTTTGCTTGGTGC
ATTTTCTAGTTGACGGGCCAGCATCAGTTTCGACCGCTGGATAAAGGCTTTGGGAATGTG
GCACCTTCGGGTGTGTTATAGCCCAGAGTCACATACAGCGGCTGGGACTGAGGATCACAG
CATGCCTTT-TGGCCGGGGTTCGCCCACGTTCATGCTTAGGATGCTGGCGTAATGGCTTT
AAACGACCCGTCTTGAAACACGGACCAAGGAGTCTAACATGCCTGCGAGTGTTTGGGTGG
TAAACCCGAGCGCGTAATGAAAGTGAAAGTTGGGATCCCTGTCGCGGGGAGCACCGACGC
CCGGACCAGACCTTCTGTGACGGATCCGCGGTAGAGCATGTATGTTGGGACCCGAAAGAT
GGTGAACTATGCCTGAATAGGGTGAAGCCAGAGGAAACTCTGGTGGAGGCTCGTAGCGAT
TCTGACGTGCAAATCGATCGTCGAATTTGGGTATAGGGGCGAAAGA--------------
------------------------------------------------------------
------------------------------------------------------------
------------------------------------------------------------
------------------------------------------------------------
------------------------------------------------------------
------------------------------------------------------------
------------------------------------------------------------
-----------------------------AAGAACATGATTACCGGTACCTCCCAGGCCG
ACTGCGCTATCCTCATCATCGCCGCTGGTACTGGTGAATTCGAGGCTGGTATCTCCAAGG
ATGGTCAGACTCGTGAACACGCTCTCCTTGCCTTCACCCTCGGTGTCAGGCAGCTCATCG
TTGCCATCAACAAGATGGACACCACCAAGTGGAGCGAGGACCGTTACAACGAAATCGTCA
AGGAAACCTCCAACTTCATCAAGAAGGTCGGTTACAACCCCAAGGCCGTCGCTTTCGTCC
CCATCTCTGGCTGGCACGGCGACAACATGTTGGAGGAGTCCACCAACATGTCGTGGTTCA
AGGGCTGGACCAAGGAGACCAAGGCCGGTGTCACCAAGGGCAAGACCCTCCTCGATGCCA
TCGATGCCATCGAGCCCCCCGTTCGTCCTTCCGACAAGCCTCTCCGTCTTCCCCTCCAGG
ACGTCTACAAGATCGGTGG-----------------------------------------
------------------------------------------------------------
------------------------------------------------------------
------------------------------------------------------------
------------------------------------------------------------
------------------------------------------------------------
------------------------------------------------------------
------------------------------------------------------------
------------------------------------------------------------
------------------------------------------------------------
------------------------------------------------------------
------------------------------------------------------------
------------------------------------------------------------
------------------------------------------------------------
------------------------------------------------------------
------------------------------------------------------------
------------------------------------------------------------
------------------------------------------------------------
------------------------------------------------------------
------------------------------------------------------------
------------------------------------------------------------
------------------------------------------------------------
------------------------------------------------------------
------------------------------------------------------------
------------------------------------------------------------
------------------------------------------------------------
------------------------------------------------------------
------------------------------------------------------------
------------------------------------------------------------
------------------------------------------------------------
------------------------------------------------------------
------------------------------------------------------------
------------------------------------------------------------
------------------------------------------------------------
------------------------------------------------------------
------------------------------------------------------------
------------------------------------------------------------
------------------------------------------------------------
------------------------------------------------------------
-------------------------------------------------------
>692
ATCATTAATGAATG-AAATTGAGT---GGGGTTGTAGCTGGCC---TT----TCAC----
---GGGGCA-TGTGCACACCTCATT-CAACC-A-----CCTTCTATACCTCTGTGCAC-T
TCTCATGGG-T------------------TGGGCTGCGTCT-----------GAAAYA--
------------------CGRC--------AAGGTCCTTCCTGTGTGT-TTTT-----AT
ACAAACAA----------AN-AATGT-TATAGAATGT-----CACTATCATGCT--TT-A
A------AGCA----TAT--AATACAACTTTCAACAACGGATCTCTTGGCTCTCGCATCG
ATGAAGAACGCAGCGAAATGCGATAAGTAATGTGAATTGCAGAATTCAGTGAATCATCGA
ATCTTTGAACGCACCTTGCGCTCCTTGG-TATTCCGAGGAGCATGCTTGTTTGAGTGTCA
TGGTCTTCTCAACCCTCTTGTGTTTT-TTACT--------AAAC-----ACA-GG-TGGG
CTTGGACT-TGGAGG----T--TTTGCAGGCATCTGAA--TCTTTTG--------ATTCA
GAAGT---CAGCTCCTCTGAAATGCATTAGCTTGAA-------TAGAA------------
-----CCAAGCATGA------TTCAGCGTGAT-AATTGTCTACGTTG----CTTCAT-CT
CGGTGA-A--------TTTAATG-TT------TGA---GCTTCTAACC------------
-----------GTCCTCT--------AGGACAA---T---------------ATCTGAAC
ATCTGACCTCAAATCAAGTAGGACTACCCGCTGAACTTAAGCATATCAATAAGCGGAGGA
AAAGAAACTAACAAGGATTCCCCTAGTAACTGCGAGTGAAGCGGGAAAAGCTCAAATTTA
AAATCTGGCAGCTTT-GGCTGTCCGAGTTGTAGTCTGGAGAAGCGTTTTCTGTGCTGGAC
CGTGTACAAGTCTCTTGGAATAGAGCGTCATAGAGGGTGAGAATCCCGTCTTTGACACGG
ACTGCCAGTGCTCTGTGATGCGCTCTCAAAGAGTCGAGTTGTTTGGGAATGCAGCTCAAA
ATGGGTGGTAAATTCCATCTAAAGCTAAATATTGGCGAGAGACCGATAGCGAACAAGTAC
CGTGAGGGAAAGATGAAAAGCACTTTGGAAAGAGAGTTAAACAGTACGTGAAATTGTTGA
AAGGGAAACGATTGAAGTCAGTCGCGTCTTCTAGAACTCAGCCTGGCTTTTGCTTGGTGC
ATTTTCTAGTTGACGGGCCAGCATCAGTTTCGACCACTGGAAAAAGGCTTTGGGAATGTG
GCACCTTCGGGTGTGTTATAGCCCAGAGTCGCATACAGTGGTTGGGACTGAGGATCACAG
CATGCCTTT-TGGCCGGGGTTCGCCCACGTTCATGCTTAGGATGCTGGCGTAATGGCTTT
AAACGACCCGTCTTGAAACACGGACCAAGGAGTCTAACATGCCTGCGAGTGTTTGGGTGG
TAAACCCGAGCGCGTAATGAAAGTGAAAGTTGGGATCCCTGTCGTGGGGAGCACCGACGC
CCGGACCAGACCTTCTGTGACGGATCCGCGGTAGAGCATGTATGTTGGGACCCGAAAGAT
GGTGAACTATGCCTGAATAGGGTGAAGCCAGAGGAAACTCTGGTGGAGGCTCGTAGCGAT
TCTGACGTGCAAATCGATCGTCGAATTTGGGTATAGGGGCGAAAGACTAATCGAACCATC
TAGTAGCTGGTTCCTGCCGAAGTTTCCCTCAGGATAACAGAAACTCATGTCAGATTTATG
TGGTAAAGCGAATGATTAGAGGCCTTGGGGTTGAAACAACCTTAACCTATTCTCAAACTT
TAAATATGTAAGAACGAGCCGTCACTTGATTGGACCGCTCGGCGATTGAGAGTTTCTAGT
GGGCCATTTTTGGTAAGCAGAACTGGCGATGCGGGATGAACCGAACGTGAGGTTAAGGTG
CCGGAATATACGCTCATCAGACACCACAAAAGGTGTTAGTTCATCTAGACAGCAGGACGG
TGGCCATGGAAGTCGGAATCCGCTAAGGAGTGTGTAACAACTCACCTGCCGAATGAACTA
GCCCTGAAAATGGATGGCGCTCAAGCGTATTACCCATACCTCRCCGTCAGTGTTGAAGTG
ACACACTGACGAGTAGGCAGGCGTGGAGGAAGAACATGATTACCGGTACCTCCCAGGCTG
ACTGCGCTATCCTCATCATCGCCGCCGGTACTGGTGAATTCGAGGCTGGTATCTCCAAGG
ATGGCCAGACCCGTGAACACGCTCTCCTTGCCTTCACCCTCGGTGTCAGGCARCTCATCG
TCGCCATCAACAAGATGGACACCACCAAGTGGAGCGAGGACCGTTTCAACGAAATCGTCA
AGGAAACCTCCAACTTCATCAAGAAGGTCGGTTACAACCCCAAGGCTGTCGCCTTCGTCC
CCATCTCCGGCTGGCACGGTGACAACATGTTGGAGGAGTCCACCAACATGACATGGTTCA
AGGGCTGGACCAAGGAGACCAAGGCCGGTGTTACCAAGGGCAAGACCCTCCTCGATGCCA
TTGACGCCATCGAGCCCCCCGTCCGTCCCTCCGACAAGCCCCTCCGTCTTCCTCTCCAGG
ATGTCTACAAGATCGGTGGTAT--------------------------------------
------------------------------------------------------------
------------------------------------------------------------
------------------------------------------------------------
------------------------------------------------------------
------------------------------------------------------------
------------------------------------------------------------
------------------------------------------------------------
------------------------------------------------------------
------------------------------------------------------------
------------------------------------------------------------
------------------------------------------------------------
------------------------------------------------------------
------------------------------------------------------------
------------------------------------------------------------
------------------------------------------------------------
------------------------------------------------------------
------------------------------------------------------------
------------------------------------------------------------
------------------------------------------------------------
------------------------------------------------------------
------------------------------------------------------------
------------------------------------------------------------
------------------------------------------------------------
------------------------------------------------------------
------------------------------------------------------------
------------------------------------------------------------
------------------------------------------------------------
------------------------------------------------------------
------------------------------------------------------------
------------------------------------------------------------
------------------------------------------------------------
------------------------------------------------------------
------------------------------------------------------------
------------------------------------------------------------
------------------------------------------------------------
------------------------------------------------------------
------------------------------------------------------------
------------------------------------------------------------
-------------------------------------------------------
>710
ATCATTAATGAATG-AAATTGAGT---GGGGTTGTAGCTGGCC---TT----TCAC----
----GGGCA-TGTGCACACCTCATT-CAACC-A-----CCTTCTACMCCTCTGTGCAC-T
TCTCATGGG-T------------------TGGGCTGCGTCT-----------GAAATA--
------------------TGAC--------AAAGTCCTTCCTGTGTGT-TTTT-----AT
ACAAACAA----------AT-AATGT-TATAGAATGT-----CACTATCATGCT--TT-A
A------AGCA----TAT--AATACAACTTTCAACAACGGATCTCTTGGCTCTCGCATCG
ATGAAGAACGCAGCGAAATGCGATAAGTAATGTGAATTGCAGAATTCAGTGAATCATCGA
ATCTTTGAACGCACCTTGCGCTCCTTGG-TATTCCGAGGAGCATGCTTGTTTGAGTGTCA
TGGTCTTCTCAACCCTCTTGTGTTTT-TTATT--------AAAC-----ACA-GG-TGGG
CTTGGACT-TGGAGG----T--TTTGCAGGCATCTGAA--TCTTTTG--------AATCA
GAAGT---CAGCTCCTCTGAAATGCATTAGCTTGAA-------TAGAA------------
-----CCAAGCATGA------TTCAACGTGAT-AATTGTCTACGTTG----CTTCAT-CT
CGGTGA-A--------TTTAATG-TT------CGA---GCTTCTAACC------------
-----------GTCCTCT--------GGGACAC---T---------------ATCTGAAC
ATCTGACCTCAAATCAAGTAGGACTACCCGCTGAACTTAAGCATATCAATAAGCGGAGG-
------------------------------------------------------------
------------------------------------------------------------
------------------------------------------------------------
------------------------------------------------------------
------------------------------------------------------------
------------------------------------------------------------
------------------------------------------------------------
------------------------------------------------------------
------------------------------------------------------------
------------------------------------------------------------
------------------------------------------------------------
------------------------------------------------------------
------------------------------------------------------------
------------------------------------------------------------
------------------------------------------------------------
------------------------------------------------------------
------------------------------------------------------------
------------------------------------------------------------
------------------------------------------------------------
------------------------------------------------------------
------------------------------------------------------------
------------------------------------------------------------
-----------------------------AAGAACATGATCACTGGTACCTCCCAGGCTG
ACTGCGCTATCCTCATCATCGCTGCCGGTACTGGTGAATTCGAGGCTGGTATCTCCAAGG
ATGGCCAGACCCGTGAACACGCTCTCCTTGCCTTCACCCTCGGTGTCAGGCAGCTCATCG
TCGCCATCAACAAGATGGACACCACCAAGTGGAGCGAGGACCGTTACAACGAAATCGTCA
AGGAAACCTCCAACTTCATCAAGAAGGTCGGTTACAACCCCAAGGCTGTTGCCTTCGTCC
CCATCTCCGGCTGGCACGGTGACAACATGTTGGAGGAGTCCACCAACATGTCATGGTTCA
AGGGCTGGACCAAGGAGACCAAGGCCGGTGTCACCAAGGGCAAGACCCTCCTCGATGCTA
TTGACGCCATCGAGCCCCCCGTCCGTCCCTCCGACAAGCCCCTCCGTCTTCCTCTCCAGG
ATGTCTACAAGATYGGTGGTAT--------------------------------------
------------------------------------------------------------
------------------------------------------------------------
------------------------------------------------------------
------------------------------------------------------------
------------------------------------------------------------
------------------------------------------------------------
------------------------------------------------------------
------------------------------------------------------------
------------------------------------------------------------
------------------------------------------------------------
------------------------------------------------------------
------------------------------------------------------------
------------------------------------------------------------
------------------------------------------------------------
------------------------------------------------------------
------------------------------------------------------------
------------------------------------------------------------
------------------------------------------------------------
------------------------------------------------------------
------------------------------------------------------------
------------------------------------------------------------
------------------------------------------------------------
------------------------------------------------------------
------------------------------------------------------------
------------------------------------------------------------
------------------------------------------------------------
------------------------------------------------------------
------------------------------------------------------------
------------------------------------------------------------
-----------------------------TATTAGTCAATGCTCGCAAGAGTGAACTAGC
TAACTGAAATCATATAAGTGAC--TTATATGATG--TCGTAAGGGAAAATAATGATGTTA
CCTTACTAATAGTGTCGTCTAAA-ACTGGTGCCAGAAGACTCGGTAAGGCCAGAGACACG
AATGTTAATCGTCTTAATCAGGCGTAAAGGGTTTGTAGGCAGCTTTGAAAGTATTGTTTT
AATAATAGTAAAACAGTGTTAATTAAAGCTAGAATCTTATAGAGGATATTTACGATATAA
TGCTTGGTAGAGGGCTGAGATCCGAAGACATCAAGTGGAATACTAACG-GCGTAAGC-AT
TTATCCATAAAAGATTGACGCTGAGAAACGAAGGTGAGGATAGGAAATAGGATTAGAGAC
CCAGATACCCCTCTCTGTCAACGATGAATGGTAATT--GTTAGTC---------TAAATG
GACTAGCGGTGAAGTTAACACG-ATAACCATTCCGCCTTGTGAGTACGACTGCAAAGTTG
AAAACAAAAAAATTAGTCGGTCTCGGAGCAAACGAAGTGAAGTATGTTATTTAAT
>720
ATCATTAATGAATG-AAATTGAGT---GGGGTTGTAGCTGGCC---CT----TCGC----
---GGGGCA-TGTGCACACCTCATT-CGACC-A-----CCTTCTACACCTCTGTGCAC-T
TCTCATGGG-T------------------TGGGCCGCGTCT-----------GAAACA--
------------------CGAC--------AAAGCCYGGCCTGTGTGC-TACC-----AT
ACAAACAA----------TT---TGT-CATAGAATGT-----CACTACCATGCT--TT-G
A------AGCA----TAT--AATACAACTTTCAACAACGGATCTCTTGGCTCTCGCATCG
ATGAAGAACGCAGCGAAATGCGATAAGTAATGTGAATTGCAGAATTCAGTGAATCATCGA
ATCTTTGAACGCACCTTGCGCTCCTTGG-TATTCCGAGGAGCATGCTTGTTTGAGTGTCA
TGGTCTTCTCAACCCCCTCGCGTTTT-TTGTC--------GAAC-----ACG-AT-CGGG
CTTGGACT-TGGAGG----C--TTTGCGGGCACCTGGA--CCATCTG--------GTTCG
GGAGC---CGGCTCCTCTGAAATGCATTAGCTTGAA-------TAGAA------------
-----CCGAGCATGA------TTCGGCGTGAT-AATTGTCTACGCTG----TTTTGT-CC
CGGTGA-A-------CTTCAATG-TT------CAA---GCTTCCAACC------------
-----------GTCCTCC--------GGGACAA---C---------------ACCTGAAC
ATCTGACCTCAAATCAAGTAGGACTACCCGCTGAACTTAAGCATATCAATAAGCGGAGGA
AAAGAAACTAACAAGGATTCCCCTAGTAACTGCGAGTGAAGCGGGAAAAGCTCAAATTTA
AAATCTGGCAGCTTC-GGCTGTCCGAGTTGTAGTCTGGAGAAGCGTTTTCTGTGCTGGAC
CGTGTACAAGTCTCTTGGAATAGAGCGTCATAGAGGGTGAGAATCCCGTCTTTGACACGG
ACTGCCAGTGCTCTGTGATGCGCTCTCAAAGAGTCGAGTTGTTTGGGAATGCAGCTCAAA
ATGGGTGGTAAATTCCATCTAAAGCTAAATATTGGCGAGAGACCGATAGCGAACAAGTAC
CGTGAGGGAAAGATGAAAAGCACTTTGGAAAGAGAGTTAAACAGTACGTGAAATTGTTGA
AAGGGAAACGATTGAAGTCAGTCGCGTCTTCTAGAACTCAGCCTGGCTTTCGCTTGGTGC
ATTTTCTAGTTGACGGGCCAGCATCAGTTTCGACCGCTGGATAAAGGCCTCGGGAATGTG
GCACCTTCGGGTGTGTTATAGCCTGGAGTCACATACAGCGGTTGGGACTGAGGATCACAG
CATGCCTTT-TGGCCGGGGTTCGCCCACGTACATGCTTAGGATGCTGGCGTAATGGCTTT
AAACGACCCGTCTTGAAACACGGACCAAGGAGTCTAACATGCCTGCGAGTGTTTGGGTGG
TAAACCCGAGCGCGTAATGAAAGTGAAAGTTGGGATCCCTGTCGTGGGGAGCACCGACGC
CCGGACCAGACCTTCTGTGACGGATCCGCGGTAGAGCATGTATGTTGGGACCCGAAAGAT
GGTGAACTATGCCTGAATAGGGTGAAGCCAGAGGAAACTCTGGTGGAGGCTCGTAGCGAT
TCTGACGTGCAAATCGATCGTCGAATTTGGGTATAGGGGCGAAAGACTAATCGAACCATC
TAGTAGCTGGTTCCTGCCGAAGTTTCCCTCAGGATAGCAGAAACTCATGTCAGATTTATG
TGGTAAAGCGAATGATTAGAGGCCTTGGGGTTGAAACAACCTTAACCTATTCTCAAACTT
TAAATATGTAAGAACGAGCCGTCACTTGATTGGACCGCTCGGCGATTGAGAGTTTCTAGT
GGGCCATTTTTGGTAAGCAGAACTGGCGATGCGGGATGAACCGAACGCGAGGTTAAGGTG
CCGGAATATACGCTCATCAGACACCACAAAAGGTGTTAGTTCATCTAGACAGCAGGACGG
TGGCCATGGAAGTCGGAATCCGCTAAGGAGTGTGTAACAACTCACCTGCCGAATGAACTA
GCCCTGAAAATGGATGGCGCTCAAGCGTATTACCCATACCTCGCCGTCAGTGTTTAAGTG
ACACACTGACGAGTAGGCAGGCGTGGAGG-------------------------------
------------------------------------------------------------
----------------------------CGCTTTCACTCTCGGTGTCAGGCAGCTCATCG
TTGCCATCAACAAGATGGACACCACCAAGTGGAGCGAGGACCGTTTCAACGAAATCGTGA
AGGAGACTTCCAACTTCATCAAGAAGGTCGGTTACAACCCCAAGGCCGTYGCTTTCGTCC
CCATCTCCGGCTGGCACGGCGACAACATGTTGGAGGAGTCCACCAACATGACATGGTTCA
AGGGCTGGACCAAGGAGACCAAGGCCGGTGTYACCAAGGGCAAGACTCTCCTCGATGCCA
TCGATGCCATCGAGCCCCCCGTTCGTCCTTCCGACAAGCCTCTCCGTCTCCCCCTCCAGG
ATGTCTACAAAATYGGTGGTATTGGCACGGTGCCCGTCGGTCGTGTCGAGACTGGTATCA
TCAAGGCCGGCATGGTTGTCACCTTCGCTCCTACGAACGTGACGACTGAAGTCAAGTCCG
TCGAGATGCACCACGAGCAGCTCGAGCAGGGCAACCCTGGTGACAACGTCGGTTTCAACG
TCAAGAACGTCTCTGTCAAGGATATCCGCCGTGGTAACGTCGCTTCCGACTCCAAGAACG
ACCCCGCCAAGGAGGCTGCTTCGTTCACCGCTCAGGTCATYATCCTCAACCACCCTGGTC
AGATCGGTGCYGGTTACGCCCCCGTCCTCGATTGCCACACCGCCCACATTGCTTGCAAGT
TCCAGGAGCTCATCGAGAAGATCGATCGTCGTACCGGCAAGTCCATCGAGGCCTCCCCCA
AGTTCGTCAAGTCCGGKGATGCATGCATTGCTACCCTCGTCCCCTC--------------
------------------------------------------------------------
------------------------------------------------------------
------------------------------------------------------------
------------------------------------------------------------
------------------------------------------------------------
------------------------------------------------------------
------------------------------------------------------------
------------------------------------------------------------
------------------------------------------------------------
------------------------------------------------------------
------------------------------------------------------------
------------------------------------------------------------
------------------------------------------------------------
------------------------------------------------------------
------------------------------------------------------------
------------------------------------------------------------
------------------------------------------------------------
------------------------------------------------------------
------------------------------------------------------------
------------------------------------------------------------
------------------------------------------------------------
------------------------------------------------------------
------------------------------------------------------------
------------------------------------------------------------
------------------------------------------------------------
------------------------------------------------------------
------------------------------------------------------------
------------------------------------------------------------
------------------------------------------------------------
------------------------------------------------------------
------------------------------------------------------------
-------------------------------------------------------
>721
ATCATTAATGAATG-AAATTGAGT---GGGGTTGTAGCTGGCC---CT----TYGC----
---GGGGCA-TGTGCACACCTCATT-CGACC-A-----CCTTCTACACCTCTGTGCAC-T
TCTCATGGG-T------------------TGGGCCGCGTCT-----------GAAACA--
------------------CGAC--------AAAGCCCGGCCTGTGTGC-TACC-----AT
ACAAACAA----------TT---TGT-CATAGAATGT-----CACTACCATGCT--TT-G
A------AGCA----TAT--AATACAACTTTCAACAACGGATCTCTTGGCTCTCGCATCG
ATGAAGAACGCAGCGAAATGCGATAAGTAATGTGAATTGCAGAATTCAGTGAATCATCGA
ATCTTTGAACGCACCTTGCGCTCCTTGG-TATTCCGAGGAGCATGCTTGTTTGAGTGTCA
TGGTCTTCTCAACCCCCTCGCGTTTT-TTGTC--------GAAC-----ACG-AT-CGGG
CTTGGACT-TGGAGG----C--TTTGCGGGCACCTGGA--CCATCTG--------GTTCG
GGAGC---CGGCTCCTCTGAAACGCATTAGCTTGAA-------TAGAA------------
-----CCGAGCATGA------TTCGGCGTGAT-AATTGTCTACGCTG----TTTTGT-CC
CGGTGA-A-------CTTCAATG-TT------CAA---GCTTCCAACC------------
-----------GTCCTCC--------GGGACAA---C---------------ACCTGAAC
ATCTGACCTCAAATCAAGTAGGACTACCCGCTGAACTTAAGCATATC-------------
------------------------------------------------------------
------------------------------------------------------------
------------------------------------------------------------
------------------------------------------------------------
------------------------------------------------------------
------------------------------------------------------------
------------------------------------------------------------
------------------------------------------------------------
------------------------------------------------------------
------------------------------------------------------------
------------------------------------------------------------
------------------------------------------------------------
------------------------------------------------------------
------------------------------------------------------------
------------------------------------------------------------
------------------------------------------------------------
------------------------------------------------------------
------------------------------------------------------------
------------------------------------------------------------
------------------------------------------------------------
------------------------------------------------------------
------------------------------------------------------------
------------------------------------------------------------
-------TATCCTCATCATCGCCGCCGGTACTGGTGAATTCGAGGCTGGTATCTCCAAGG
ATGGTCAGACTCGTGAACACGCCCTTCTCGCTTTCACTCTCGGTGTCAGGCAGCTCATCG
TTGCCATCAACAAGATGGACACCACCAAGTGGAGCGAGGACCGTTTCAACGAAATCGTGA
AGGAGACTTCCAACTTCATCAAGAAGGTCGGTTACAACCCCAAGGCCGTCGCTTTCGTCC
CCATCTCCGGCTGGCACGGCGACAACATGTTGGAGGAGTCCACCAACATGACATGGTTCA
AGGGCTGGACCAAGGAGACCAAGGCCGGTGTCACCAAGGGCAAGACTCTCCTCGATGCCA
TCGATGCCATCGAGCCCCCCGTTCGTCCTTCCGACAAGCCTCTCCGTCTCCCCCTCCAGG
ATGTCTACAAAATCGGTGGTATTGGCACGGTGCCCGTCGGTCGTGTCGAGACTGGTATCA
TCAAGGCCGGCATGGTTGTCACCTTCGCTCCTACGAACGTGACGACTGAAGTCAAGTCCG
TCGAGATGCACCACGAGCAGCTCGAGCAGGGCAACCCTGGTGACAACGTCGGTTTCAACG
TCAAGAACGTCTCTGTCAAGGATATCCGCCGYGGTAACGTCGCTTCCGACTCCAAGAACG
ACCCCGCCAAGGAGGCTGCTTCGTTCACCGCTCAGGTCATTATCCTCAACCACCCTGGTC
AGATCGGTGCTGGTTACGCCCCCGTCCTCGATTGCCACACCGCCCACATTGCTTGCAAGT
TCCAGGA-----------------------------------------------------
------------------------------------------------------------
------------------------------------------------------------
--------------------TCCGACCCGAATTTCGCAGATCGGATACGGCATGTTCGTG
ATCCGAAGGCCCGAATGCAGGTCGTCTGGAACTTTTGCAAAAGCAAAATGGTGTGTGAGC
CTGACGAGCCGAAGGACGACGCGGACCAGAT---GGACGTGGAGGACGCGAAGAAGGGCC
ACGGGGGCTGTGGCGCTGCTCAGCCGTTGATTCGGAAGGAAGGCCTCAAGCTGTTTGTTC
AGTACAAGCGCTCCAAGG---ACGAGGACGAGGAGTCAAAGTCCCTTCAACCCGATAAGC
GTCTGTTTCCACCTCACGAGGTCTACACCGCCCTCAAGAAGATTTCGGATTCGGACCTGC
ATCTTCTCGGCCTGTCTGACGAATACGCTCGTCCAGAGTGGATGATCCTCACGGTGATGC
CAGTGCCACCGCCCCCAGTCCGCCCCAGTATCGCAGTTGATGGTGGCGCAATGCGTTCCG
AGGACGACTTGACCTACAAGCTTGGCGACATCATCAAAGCTTCGGYGAACGTACGTCGTT
GTGAGCAGGAAGGAGCCCCGGCGCACGTCATTACGGAGTTMGAGCAGC------------
------------------------------------------------------------
------------------------------------------------------------
------------------------------------------------------------
------------------------------------------------------------
-------------------AGTGCG-AAAAA---TTCATGCAGACGTTGGTCTCATCGAG
CCACGC-----TGGGATGGATGGTCGAGACCGCCCTCGTCTGTGACGCAGATAGAGTGGC
GCGTCCTTTCGACCTGCACTTGGTACCTCATGTCGTTTTGCCCC-CGCTGTCCTTT----
-TTAT--------TTTACTGTAGTGGCAGGCACCAGTATG------------CCGCTACA
GCTACAAGTATGTTTGAATCACGATACTG--------ACGCT-TCCACGTTCTG-TTTCC
GATGCCGTGCCTCTC--------------------CTTTGACCCTGCCGTGGTATGA---
---TAGGTGCGTCATGGCCTTTTGCCATTAAATTTCCACTGACCGCCATT---TGTCGTC
GACTCCAG----------------------------------------------------
------------------------------------------------------------
------------------------------------------------------------
------------------------------------------------------------
------------------------------------------------------------
------------------------------------------------------------
------------------------------------------------------------
------------------------------------------------------------
------------------------------------------------------------
-------------------------------------------------------
>726
ATCATTAATGAATG-AAATTGAGT---GGGGTTGTCGCTGGCC---CT----TTGC----
---GGGGCA-TGTGCACACCTCATT-CGACC-A-----CCTTCTACACCTCTGTGCAC-T
TCTCATGGG-T------------------TGGGCTGCGTCT-----------GAAACA--
------------------CGAC--------AACGCCCGGCCTGTGTGC-TACC-----AT
ACAAACGA----------TT---TGT-CATAGAATGT-----CACTACCATGCT--TT-G
A------AGCA----TAT--AATACAACTTTCAACAACGGATCTCTTGGCTCTCGCATCG
ATGAAGAACGCAGCGAAATGCGATAAGTAATGTGAATTGCAGAATTCAGTGAATCATCGA
ATCTTTGAACGCACCTTGCGCTCCTTGG-TATTCCGAGGAGCATGCTTGTTTGAGTGTCA
TGGTCTTCTCAACCCCCTCGCATTTT-TT--------------T-----GTG-AT-CGGG
CTTGGACT-TGGAGG----C--TTTGCGGGCACCTGAG--CCATCTG--------GTTCA
GGAGC---CGGCTCCTCTGAAATGCATTAGCTTGAA-------TAGAA------------
-----CCGAGCATGA------TTCAGCGTGAT-AATTGTCTACGCTG----CTTCGT-CC
CGGTGA-A-------CTTCAATG-TT------CGA---GCTTCCAACC------------
-----------GTCCTTC--------GGGACAA---C---------------ATCTGAAC
ATCTGACCTCAAATCAAGTAGGACTACCCGCTGAACTTAAGCATATCAATAAGCGGAGGA
AAAGAAACTAACAAGGATTCCCCTAGTAACTGCGAGTGAAGCGGGAAAAGCTCAAATTTA
AAATCTGGCAGCTTC-GGCTGTCCGAGTTGTAGTCTGGAGAAGCGTTTTCTGTGCTGGAC
CGTGTACAAGTCTCTTGGAATAGAGCGTCATAGAGGGTGAGAATCCCGTCTTTGACACGG
ACTGCCAGTGCTCTGTGATGCGCTCTCAAAGAGTCGAGTTGTTTGGGAATGCAGCTCAAA
ATGGGTGGTAAATTCCATCTAAAGCTAAATATTGGCGAGAGACCGATAGCGAACAAGTAC
CGTGAGGGAAAGATGAAAAGCACTTTGGAAAGAGAGTTAAACAGTACGTGAAATTGTTGA
AAGGGAAACGATTGAAGTCAGTCGCGTCTTCTAGAACTCAGCCTGGCTTTTGCTTGGTGC
ATTTTCTAGTTGACGGGCCAGCATCAGTTTCGACCGCTGGACAAAGGCTTCGGGAATGTG
GCACCTTCGGGTGTGTTATAGCCCGGGGTCACATACAGCGGTTGGGACTGAGGATCACAG
CATGCCTTT-TGGCCGGGGTTCGCCCACGTTCATGCTTAGGATGCTGGCGTAATGGCTTT
AAACGACCCGTCTTGAAACACGGACCAAGGAGTCTAACATGCCTGCGAGTGTTTGGGTGG
TAAACCCGAGCGCGTAATGAAAGTGAAAGTTGGGATCCCTGTCGTGGGGAGCACCGACGC
CCGGACCAGACCTTCTGTGACGGATCCGCGGTAGAGCATGTATGTTGGGACCCGAAAGAT
GGTGAACTATGCCTGAATAGGGTGAAGCCAGAGGAAACTCTGGTGGAGGCTCGTAGCGAT
TCTGACGTGCAAATCGATCGTCGAATTTGGGTATAGGGGCGAAAGACTAATCGAACCATC
TAGTAGCTGGTTCCTGCCGAAGTTTCCCTCAGGATAGCAGAAACTCATGTCAGATTTATG
TGGTAAAGCGAATGATTAGAGGCCTTGGGGTTGAAACAACCTTAACCTATTCTCAAACTT
TAAATATGTAAGAACGAGCCGTCACTTGATTGGACCGCTCGGCGATTGAGAGTTTCTAGT
GGGCCATTTTTGGTAAGCAGAACTGGCGATGCGGGATGAACCGAACGCGAGGTTAAGGTG
CCGGAATATACGCTCATCAGACACCACAAAAGGTGTTAGTTCATCTAGACAGCAGGACGG
TGGCCATGGAAGTCGGAATCCGCTAAGGAGTGTGTAACAACTCACCTGCCGAATGAACTA
GCCCTGAAAATGGATGGCGCTCAAGCGTATTACCCATACCTCGCCGTCAGTGTTTAAGTG
ACACACTGACGAGTAGGCAGGCGTGGAGG-------------------------------
------------------------------------------------------------
------------------------------------------------------------
------------------------------------------------------------
------------------------------------------------------------
------------------------------------------------------------
------------------------------------------------------------
------------------------------------------------------------
------------------------------------------------------------
------------------------------------------------------------
------------------------------------------------------------
------------------------------------------------------------
------------------------------------------------------------
------------------------------------------------------------
------------------------------------------------------------
------------------------------------------------------------
------------------------------------------------------------
--------------------TCCGACCCAAACTTCGCAGATCGGATACGGCATGTTCGTG
ATCCGAAGGCCCGAATGCAGGTCGTCTGGAACTTTTGCAAAAGCAAAATGGTGTGTGAGC
CTGACGAGCCGAAGGACGACGCGGACCAGAT---GGATGTGGAGGACGCGAAGAAGGGCC
ACGGAGGCTGTGGCGCTGCTCAGCCGTTGATTCGGAAGGAAGGCCTTAAGCTCTTTGTTC
AGTACAAGCGGTCCAAAG---ACGAGGACGAGGAGTCAAAATCGCTTCAACCCGATAAGC
GTCTGTTTCCACCTCACGAGGTCTATACCGCCCTCAAGAAGATCTCGGATTCGGACCTCC
ATCTTCTCGGCCTCTCTGACGAGTACGCTCGTCCAGAGTGGATGATCCTCACGGTGATGC
CAGTGCCACCACCCCCAGTCCGCCCCAGTATCGCAGTCGATGGTGGTGCAATGCGCTCGG
AGGACGATTTGACCTACAAGCTTGGCGACATCATCAAGGCCTCGGCGAACGTACGTCGTT
GTGAGCAGRAGGGAGCCCCGGCGCACGTTATTACGGAGTTTGARCAGCTGCTACAG----
------------------------------------------------------------
------------------------------------------------------------
------------------------------------------------------------
-----------------------------------GGTTGGACACGTGGTTGTGCGGTGA
AAT-GGGGGCTGAGCGAGGAGTGCG-AAAAA---TTCATGCAGACGTTGGTCTCATCGAG
CCACGC-----TGGGATGGATGGTCGAGACCGCCCTCGTCTGTGACGCAGATAGAGTGGC
ACGTCCTTTCGACCTGCACTTGGTACCTCATGTCGTTTTGCCCC-CGCTGTCCTTT----
-TTAT--------CTTGCTGTAGCGGCAGGCACCAGTATG------------CCGCTACA
GCTACCAGTATGTTTGAATCACGATACTG--------ACGCT-TCAACGTTCTG-TTTCC
GATGCCGTGCCTCTC--------------------CTTTGACCCTGCCGTGGTATGA---
---TAGGTGCGTCATTACCTTTTGCCATCAAATCTCCACTGACCGCAGTG---TGTTCTC
GACTCCAGGTACATGCGGCCCTGTCTTTC-------------------------------
------------------------------------------------------------
------------------------------------------------------------
------------------------------------------------------------
------------------------------------------------------------
------------------------------------------------------------
------------------------------------------------------------
------------------------------------------------------------
------------------------------------------------------------
-------------------------------------------------------
>730
ATCATTAATGAATG-AAATTGAGT---GGGGTTGTAGCTGGCC---TC----TCGC----
---GGGGCA-TGTGCACACCTCATT-CAACC-A-----CCTTCTACACCCCTGTGCAC-T
TCTCATGGG-T------------------TGGGCCGCGTCT-----------GAAACA--
------------------CGGC--------GAAGCCTGGCCTGTGTGT-TTTC-----AT
ACAAACAA----------CT---TGT-CATAGAATGT-----CACTACCATGCT--TT-A
A------AGCA----TAT--AATACAACTTTCAACAACGGATCTCTTGGCTCTCGCATCG
ATGAAGAACGCAGCGAAATGCGATAAGTAATGTGAATTGCAGAATTCAGTGAATCATCGA
ATCTTTGAACGCACCTTGCGCTCCTTGG-TATTCCGAGGAGCATGCTTGTTTGAGTGTCA
TGGTCTTCTCAACCCCTTTGCTTTTT-TAATC--------GAAC-----GCA-AC-CGGG
CTTGGACT-TGGAGG----C-TTTTGCGGGCTTCGGGA--CCTCCTG--------GTCCA
GAAGC---CGGCTCCTCTGAAATGCATTAGCTTGAA-------CAGAA------------
-----CCAAGCATGA------TTCAACGTGAT-AATTGTCTACGTTG----CTTCAT-CT
CGGTGA-A-------CTTCAATG-TT------TGG---GCTTCCAACC------------
-----------GTCCTCC--------GGGACAA---C---------------ATCTGAAC
ATCTGACCTCAAATCAAGTAGGACTACCCGCTGAACTTAAGCATA---------------
------------------------------------------------------------
------------------------------------------------------------
------------------------------------------------------------
------------------------------------------------------------
------------------------------------------------------------
------------------------------------------------------------
------------------------------------------------------------
------------------------------------------------------------
------------------------------------------------------------
------------------------------------------------------------
------------------------------------------------------------
------------------------------------------------------------
------------------------------------------------------------
------------------------------------------------------------
------------------------------------------------------------
------------------------------------------------------------
------------------------------------------------------------
------------------------------------------------------------
------------------------------------------------------------
------------------------------------------------------------
------------------------------------------------------------
------------------------------------------------------------
---------------------------------------------------------CTG
ACTGCGCTATCCTCATCATCGCCGCCGGTACTGGTGAATTCGAAGCCGGTATCTCCAAGG
ATGGTCAGACCCGTGAACACGCCCTCCTTGCCTTCACTCTCGGTGTCAGGCAGCTCATCG
TTGCCATCAACAAGATGGACACCACCAAGTGGAGCGAGGAACGTTACAACGAAATCGTCA
AGGAAACCTCCAACTTCATCAAGAAGGTCGGTTACAACCCCAAGTCCGTCGCTTTCGTCC
CCATCTCTGGCTGGCACGGCGACAACATGTTGGAGGAGTCCACCAACATGTCATGGTTCA
AGGGCTGGACTAAGGAGACCAAGGCTGGTGTCACCAAGGGCAAGACCCTCCTCGATGCCA
TCGATGCCATCGAGCCCCCAGTTCGTCCTTCCGACAAGCCCCTCCGTCTCCCCCTCCAGG
ACGTCTACAAAATCGGTGGTATCGGTACGGTGCCCGTCGGTCGTGTCGAGACTGGTATCA
TCAAGGCCGGCATGGTTGTCACCTTCGCTCCTACGAACGTGACTACTGAAGTCAAGTCCG
TCGAGATGCACCACGAGCAGCTCGAGCAGGGCAACCCTGGTGACAACGTCGGCTTCAACG
TCAAGAACGTCTCTGTCAAGGATATTCGCCGTGGTAACGTCGCTTCCGACTCCAAGAACG
ACCCCGCCAAGGAGGCCGCTTCCTTCACCGCTCAGGTCATCATCCTCAACCACCCTGGTC
AGATCGGTGCCGGTTACGCCCCCGTCCTCGATTGCCACACCGCCCACATTGCCTGCAAGT
TCCAGGAGCTCATCGAGAAGATCGACCGTCGTACCGGCAAGTCCATCGAGGCCTCACCCA
AATTCGTCAAGTCTGGTGATGCATGCATTGCTACCCTCGTCCCCTCCAAGCCCATGTGTG
TCGAGGAGT---------------------------------------------------
------------------------------------------------------------
------------------------------------------------------------
------------------------------------------------------------
------------------------------------------------------------
------------------------------------------------------------
------------------------------------------------------------
------------------------------------------------------------
------------------------------------------------------------
------------------------------------------------------------
------------------------------------------------------------
------------------------------------------------------------
------------------------------------------------------------
------------------------------------------------------------
------------------------------------------------------------
------------------------------------------------------------
------------------------------------------------------------
------------------------------------------------------------
------------------------------------------------------------
------------------------------------------------------------
------------------------------------------------------------
------------------------------------------------------------
------------------------------------------------------------
------------------------------------------------------------
------------------------------------------------------------
------------------------------------------------------------
------------------------------------------------------------
------------------------------------------------------------
------------------------------------------------------------
------------------------------------------------------------
------------------------------------------------------------
-------------------------------------------------------
>734
ATCATTAATGAATG-AAATTGAGT---GGGGTTGTAGCTGGCC---TT----TCAC----
---GGGGCA-TGTGCACACCTCATT-CGACC-A-----CCTTCTACACCTCTGTGCAC-T
TCTCATGGG-T------------------TGGGTTCCGTCT-----------GAAACA--
------------------CGAC--------GAAGCCCGGCCTGTGTGT-TACC-----AT
ACAAACAA----------CT---TGT-CATAGAATGT-----CACTATCATGCT--CT--
A------AGCA----TAT--AATACAACTTTCAACAACGGATCTCTTGGCTCTCGCATCG
ATGAAGAACGCAGCGAAATGCGATAAGTAATGTGAATTGCAGAATTCAGTGAATCATCGA
ATCTTTGAACGCACCTTGCGCTCCTTGG-TATTCCGAGGAGCATGCTTGTTTGAGTGTCA
TGGTCTTCTCAACCCCCTCGCGTTTG-TCACC--------GAAC-----GCG-AC-CGGG
CTTGGACT-TGGAGG----C--TTTGCGGGCGTCCGTA--CTTTCTG--------GTACG
GAAGC---TGGCTCCTCTGAAATGCATTAGCTTGAA-------TAGAA------------
-----CCAAGCATGA------TTCAGCGTGAT-AATTGTCTACGTTG----CTTCAT-CT
CGGTGA-A-------CTTTAATG-TT------CGG---GCTTCCAACC------------
-----------GTCCTTC--------TGGACAA---C---------------ATCTGAAC
ATCTGACCTCAAATCAAGTAGGACTACCCGCTGAACTTAAGCAT----------------
------------------------------------------------------------
------------------------------------------------------------
------------------------------------------------------------
------------------------------------------------------------
------------------------------------------------------------
------------------------------------------------------------
------------------------------------------------------------
------------------------------------------------------------
------------------------------------------------------------
------------------------------------------------------------
------------------------------------------------------------
------------------------------------------------------------
------------------------------------------------------------
------------------------------------------------------------
------------------------------------------------------------
------------------------------------------------------------
------------------------------------------------------------
------------------------------------------------------------
------------------------------------------------------------
------------------------------------------------------------
------------------------------------------------------------
------------------------------------------------------------
------------------------------------------------------------
--TGCGCTATCCTCATCATCGCCGCTGGTACTGGTGAATTCGAAGCTGGTATCTCCAAGG
ATGGCCAGACTCGTGAACACGCTCTCCTTGCCTTCACCCTCGGTGTCAGGCAGCTCATCG
TTGCCATCAACAAGATGGACACCACCAAGTGGAGCGAGGACCGTTTCAACGAAATCGTCA
AGGAAACCTCCAACTTCATCAAGAAGGTCGGTTACAACCCCAAGGCCGTCGCTTTCGTCC
CCATCTCTGGCTGGCACGGCGACAACATGTTGGAGGAGTCCACCAACATGTCGTGGTTCA
AGGGCTGGACCAAGGAGACCAAGGCCGGTGTCACCAAGGGCAAGACCCTCCTCGATGCCA
TCGATGCCATCGAGCCCCCCGTTCGTCCCTCCGACAAGCCTCTCCGTCTTCCCCTCCAGG
ACGTCTACAAAATCGGTGGTATTGGCACGGTGCCCGTCGGTCGTGTCGAGACTGGTATCA
TCAAGGCCGGCATGGTCGTCACCTTCGCTCCTACAAACGTGACCACTGAAGTCAAGTCCG
TCGAAATGCACCACGAGCAGCTCGAGCAGGGCAACCCCGGTGACAACGTCGGTTTCAACG
TCAAGAACGTCTCTGTCAAGGATATCCGCCGTGGTAACGTCGCTTCCGACTCCAAGAACG
ACCCCGCCAAGGAGGCTGCTTCGTTCACCGCTCAGGTCATCATTCTCAACCACCCTGGTC
AGATCGGTGCCGGTTACGCCCCCGTCCTCGATTGCCACACCGCCCACATTGCTTGCAAGT
TCCAGGAGCTCATCGAGAAGATCGATCGTCGTACCGGCAAGTCCATCGAGGCTTCACCCA
AGTTCGTCAAGTCCGGTGATGCATGCATTGCCAACCTCGTCCCTTCCAAGCCCATGTGTG
------------------------------------------------------------
--------------------TCCGACCCGAATTTCGCAGATCGGATACGGCATGTTCGTG
ATCCGAAGGCCCGAATGCAGGTCGTCTGGAATTTTTGCAAGAGCAAAATGGTGTGTGAAC
CTGACGAGCCGAAGGACGACGCGGACCAGAT---GGACGTGGAAGACGCAAAGAAGGGAC
ACGGGGGCTGTGGCGCTGCTCAGCCTTTAATCAGGAAGGAGGGTTTGAAGCTCTTTGTCC
AGTACAAGCGATCCAAAG---ACGAGGACGAGGAGTCCAAGTCTCTTCAACCCGATAAGC
GTCTCTTCCCACCTCACGAGGTCTATACCGCCCTCAAGAAGATCTCGGATTCGGACCTTC
ACCTTCTCGGCCTCTCCGATGAATACGCTCGTCCAGAGTGGATGATCCTGACGGTGATGC
CGGTGCCGCCTCCCCCAGTCCGCCCCAGTATCGCAGTCGATGGTGGCGCAATGCGCTCCG
AGGACGACTTGACCTACAAGCTTGGCGACATTATCAAAGCTTCGGCCAACGTACGTCGCT
GTGAGCAGGAGGGAGCCCCGGCGCACGTCATCACGGAGTTTGAGCAGCTGCTTCAG----
------------------------------------------------------------
------------------------------------------------------------
------------------------------------------------------------
----------A--CCATTGCTTACGCC-CGGAGTGGGTTGGACACGTGGTTGTGTGGTGA
AAT-GGGGGCTGAGCGAGGAGTGCG-AAAAA---TTCATGCAGACGTTGGTCTCATCGAG
CCACGC-----TGGGATGGATGGTCGAGACTGCCCTCTTCTGTGACGCAGATAGAGTGGC
GCGTCCTTTCGACCTGCACTTGGTACCTCATGTCGTTTTGCCCC-CCTTGTGCTTT----
-TCGT--------TTTGCTGTAGCGGCAGGSACGAGTATG------------CTGCTACA
GTTGCAAGTATGTTTGAATCATGATACTG--------ACGCTGTCAACGTTCTC-TTTCC
GATGCCTTGTCCAC---------------------CTTTGACCCTGCCGTGGTATGA---
---TAGGTGCGTGATTGCCAT-TGCCGTCAGACTTGCATCGACCTTGACG---GGCTATC
TATTCCAGGTGCGTGCGGATTCATCTTTT-------------------------------
------------------------------------------------------------
------------------------------------------------------------
------------------------------------------------------------
------------------------------------------------------------
------------------------------------------------------------
------------------------------------------------------------
------------------------------------------------------------
------------------------------------------------------------
-------------------------------------------------------
>739
ATCATTAATGAATG-AAATTGAGT---GGGGTTGTAGCTGGCC---TT----TCAC----
---GGGGCA-TGTGCACACCTCATT-CGACC-A-----CCTTCTACACCTCTGTGCAC-T
TCTCATGGG-T------------------TGGGTTCCGTCT-----------GAAACA--
------------------CGAC--------GAAGCCCGGCCTGTGTGT-TACC-----AT
ACAAACAA----------CT---TGT-CAAAGAATGT-----CACTATCATGCT--CT--
A------AGCA----TAT--AATACAACTTTCAACAACGGATCTCTTGGCTCTCGCATCG
ATGAAGAACGCAGCGAAATGCGATAAGTAATGTGAATTGCAGAATTCAGTGAATCATCGA
ATCTTTGAACGCACCTTGCGCTCCTTGG-TATTCCGAGGAGCATGCTTGTTTGAGTGTCA
TGGTCTTCTCAACCCCCTCGCGTTTG-TCACC--------GAAC-----GCG-AC-CGGG
CTTGGACT-TGGAGG----C--TTTGCGGGCGTCCGTA--CTTTCTG--------GTACG
GAAGC---TGGCTCCTCTGAAATGCATTAGCTTGAA-------TAGAA------------
-----CCAAGCATGA------TTCAGCGTGAT-AATTGTCTACGTTG----CTTCAT-CT
CGGTGA-A-------CTTCAATG-TT------CGG---GCTTCCAACC------------
-----------GTCCTTC--------TGGACAA---C---------------ATCTGAAC
ATCTGACCTCAAATCAAGTAGGACTACCCGCTGAACTTAAGCAT----------------
------------------------------------------------------------
------------------------------------------------------------
------------------------------------------------------------
------------------------------------------------------------
------------------------------------------------------------
------------------------------------------------------------
------------------------------------------------------------
------------------------------------------------------------
------------------------------------------------------------
------------------------------------------------------------
------------------------------------------------------------
------------------------------------------------------------
------------------------------------------------------------
------------------------------------------------------------
------------------------------------------------------------
------------------------------------------------------------
------------------------------------------------------------
------------------------------------------------------------
------------------------------------------------------------
------------------------------------------------------------
------------------------------------------------------------
------------------------------------------------------------
------------------------------------------------------------
------------------------------------------------------------
-------------------------CCTTGCCTTCACCCTCGGTGTCAGGCAGCTCATCG
TTGCCATCAACAAGATGGACACCACCAAGTGGAGCGAGGACCGTTTCAACGAAATCGTCA
AGGAAACCTCCAACTTCATCAAGAAGGTCGGTTACAACCCCAAGGCCGTCGCTTTCGTCC
CCATCTCTGGCTGGCACGGCGACAACATGTTGGAGGAGTCCACCAACATGTCGTGGTTCA
AGGGCTGGACCAAGGAGACCAAGGCCGGTGTCACCAAGGGCAAGACCCTCCTCGATGCCA
TCGATGCCATCGAGCCCCCCGTTCGTCCCTCCGACAAGCCTCTCCGTCTTCCCCTCCAGG
ACGTCTACAAAATCGGTGGTATTGGCACGGTGCCCGTCGGTCGTGTCGAGACTGGTATCA
TCAAGGCCGGCATGGTTGTCACCTTCGCTCCTACAAACGTGACCACTGAAGTCAAGTCCG
TCGAAATGCACCACGAGCAGCTCGAGCAGGGCAACCCCGGTGACAACGTCGGTTTCAACG
TCAAGAACGTCTCTGTCAAGGATATCCGCCGTGGTAACGTCGCTTCCGACTCCAAGAACG
ACCCCGCCAAGGAGGCTGCTTCGTTCACCGCTCAGGTCATCATTCTCAACCACCCTGGTC
AGATCGGTGCCGGTTACGCCCCCGTCCTCGATTGCCACACCGCCCACATTGCTTGCAAGT
TCCAGGAGCTCATCGAGAAGATCGATCGTCGTACCGGCAAGTCCATCGAGGCTTCACCCA
AGTTCGTCAAGTCCGGTGATGCATGCATTGCCAACCTCGTCCCTTCCAAGCCCATGTGTG
TTGAGGAGT---------------------------------------------------
--------------------TCCGACCCGAATTTCGCAGATCGGATACGGCATGTTCGTG
ATCCGAAGGCCCGAATGCAGGTCGTCTGGAATTTTTGCAAGAGCAAAATGGTGTGTGAAC
CTGACGAGCCGAAGGACGACGCGGACCAGAT---GGACGTGGAAGACGCAAAGAAGGGAC
ACGGGGGCTGTGGCGCTGCTCAGCCTTTAATCAGGAAGGAGGGCTTGAAGCTCTTTGTCC
AGTACAAGCGATCCAAAG---ACGAGGACGAGGAGTCCAAGTCTCTTCAACCCGATAAGC
GTCTCTTCCCACCTCACGAGGTCTATACCGCCCTCAAGAAGATCTCGGATTCGGACCTTC
ACCTTCTCGGCCTCTCCGATGAATACGCTCGTCCAGAGTGGATGATCCTGACGGTGATGC
CGGTGCCACCTCCCCCAGTCCGCCCCAGTATCGCAGTCGATGGTGGCGCAATGCGTTCCG
AGGACGACTTGACCTACAAGCTTGGCGACATTATCAAAGCTTCGGCCAACGTACGTCGCT
GTGAGCAGGAGGGAGCCCCGGCGCACGTCATCACGGAGTTTGAGCAGCTGCTTCAG----
------------------------------------------------------------
------------------------------------------------------------
------------------------------------------------------------
----------A--CCATTGCTTACGCC-CGGAGTGGGTTGGACACGTGGTTGTGCGGTGA
AAT-GGGGGCTGAGCGAGGAGTGCG-AAAAA---TTCATGCAGACGTTGGTCTCATCGAG
CCACGC-----TGGGATGGATGGTCGAGACTGCCCTCTTCTGTGACGCAGATAGAGTGGC
GCGTCCTTTCGACCTGCACTTGGTACCTCATGTCGTTTTGCCCC-CCTTGTGCTTT----
-TCGT--------TTTGCTGTAGCGGCAGGCACGAGTATG------------CTGCTACA
GTTGCAAGTATGTTTGAATCATGATACTG--------ACGCTGTCAACGTTCTC-TTTCC
GATGCCTTGTCCAC---------------------CTTTGACCCTGCCGTGGTATGA---
---TAGGTGCGTGATTGCCAT-TGCCGTCAGACTTGCATCGACCTTGACG---GGCTATC
TATTCCAGGTGCGTGCGGATTCATCTTTT-------------------------------
------------------------------------------------------------
------------------------------------------------------------
------------------------------------------------------------
------------------------------------------------------------
------------------------------------------------------------
------------------------------------------------------------
------------------------------------------------------------
------------------------------------------------------------
-------------------------------------------------------
>742
ATCATTAATGAATG-AAATTGAGT---GGGGTTGTAGCTGGCC---TT----TCAC----
---GGGGCA-TGTGCACACCTCATT-CAACC-A-----CCTTCTACACCTCTGTGCAC-T
TCTCATGGG-T------------------TGGGCTGCGTCT-----------GTAACA--
------------------CGGC--------AAAGTCCTTCCTGTGTGT-TTTT-----AT
ACAAACAA-------------AATGT-TATAGAATGT-----CACTATCATGCT--TT-A
A------CGCA----TAT--AATACAACTTTCAACAACGGATCTCTTGGCTCTCGCATCG
ATGAAGAACGCAGCGAAATGCGATAAGTAATGTGAATTGCAGAATTCAGTGAATCATCGA
ATCTTTGAACGCACCTTGCGCTCCTTGG-TATTCCGAGGAGCATGCTTGTTTGAGTGTCA
TGGTCTTCTCAACCCTCTTGTGTTTT-TTATT--------AAAC-----ACA-GA-TGGG
CTTGGACT-TGGAGG----C--TTTGCGGGCATCTGAA--TCTTTTG--------GTTCA
GAAGT---CGGCTCCTCTGAAATGCATTAGCTTGAA-------TAGAA------------
-----CCAAGCATGA------TTCAGCGTGAT-AATTGTCTACGTTG----CTTCAT-CT
CGGTGA-A--------TTTATTG-TT------CGA---GCTTCTAACC------------
-----------GTCCTCT--------GGGACAA---T---------------CTCTGAAC
ATCTGACCTCAAATCAAGTAG---------------------------------------
------------------------------------------------------------
------------------------------------------------------------
------------------------------------------------------------
------------------------------------------------------------
------------------------------------------------------------
------------------------------------------------------------
------------------------------------------------------------
------------------------------------------------------------
------------------------------------------------------------
------------------------------------------------------------
------------------------------------------------------------
------------------------------------------------------------
------------------------------------------------------------
------------------------------------------------------------
------------------------------------------------------------
------------------------------------------------------------
------------------------------------------------------------
------------------------------------------------------------
------------------------------------------------------------
------------------------------------------------------------
------------------------------------------------------------
------------------------------------------------------------
---------------------------------------------------------CTG
ACTGCGCTATCCTCATCATCGCCGCCGGTACTGGTGAATTCGAGGCTGGTATCTCCAAGG
ATGGCCAGACCCGTGAACACGCTCTCCTTGCCTTCACCCTCGGTGTCAGGCAGCTCATCG
TCGCCATCAACAAGATGGATACCACCAAGTGGAGCGAGGACCGTTTCAACGAAATCGTTA
AGGAAACCTCCAACTTCATCAAGAAGGTCGGTTACAACCCCAAGGCTGTCGCCTTCGTCC
CCATCTCCGGCTGGCACGGTGACAACATGTTGGAGGAGTCCACCAACATGCCATGGTTCA
AGGGCTGGACCAAGGAGACCAAGGCTGGTGTCTCCAAGGGTAAGACCCTCCTCGATGCCA
TTGACGCCATCGAGCCCCCCGTCCGTCCCTCCGACAAGCCCCTCCGTCTTCCTCTCCAGG
ATGTCTACAAAATTGGTGGTATTGGCACGGTGCCCGTCGGTCGTGTCGAGACTGGTATCA
TCAAGGCCGGCATGGTTGTYACCTTCGCTCCTACAAACGTGACCACTGAAGTCAAGTCCG
TCGAGATGCACCACGAGCAGCTCGAGCAGGGCAACCCCGGTGACAACGTCGGTTTCAACG
TCAAGAACGTCTCTGTCAAGGATATCCGCCGTGGTAACGTCGCCTCCGACTCCAAGAACG
ACCCCGCCAAGGAGGCTGCCTCCTTCACCGCTCAGGTCATCATCCTCAACCACCCTGGTC
AGATCGGTGCCGGTTACGCCCCCGTCCTCGATTGCCACACCGCCCACATTGCTTGCAAGT
TCCAGGAGCTCGTCGAGAAGATCGATCGTCGTACCGGCAAGTCCATCGAGGCCTCGCCCA
AGTTCGTCAAGTCCGGTGACGCTTGCATTGCTGTCCTCGTCCCCTCCAAGCCCATG----
------------------------------------------------------------
--------------------TCCGACCCAAATTTCGCCGACCGGATTCGACATGTTCGCG
ATCCAAAGGCGCAGATGCAGGTTGTGTGGAACTTCTGCAAAAGCAAGATGGTGTGTGAAC
CGGATGAGCCNAAGGACGAGGTGGATCAGAT---GGACGTAGAGGATGCGAAGAAGGGAC
ACGGGGGATGTGGTGCAGCACAGCCGTTGGTTCGGAAGGAGGGATTGAAACTCTTCGTGC
AGTACAAGAGGTCAAAGG---ACGAGGACGAGGAGTCGAAGTCTCTCCAGCCCGACAAGC
GTCTGTTCCCTCCACACGAAGTCTACACGGCCCTCAAGAAGATCTCGGACTCCGATCTTC
ACCTCCTCGGTCTTTCTGACGAGTACGCTCGTCCGGAGTGGATGATCCTTACCGTGATGC
CGGTGCCTCCTCCTCCAGTTCGTCCAAGTATYGCAGTCGATGGTGGAGCCATGCGTAGCG
AGGACGACTTGACGTATAAGCTCGGCGATATCATCAAGGCTTCCGCGAACGTACGCCGCT
GTGAGCAGGAGGGAGCTCCTGCGCACGTTATCACGGAGTTTGAGCAGCTGCTGCAG----
------------------------------------------------------------
------------------------------------------------------------
------------------------------------------------------------
--------------------------C-CGGAGCGGGTTGGACACGTGGTTGTGTGGTGA
AAT-GGGGGCTGAGCGAGGAGTGCG-AAAAA---TTCCTGCAGACGTTGGTCTCACAGAG
CCACGC-----TGGGATGGATGGTCGAGGCTGTCCTCTTCTGTGACGCAGACAGAGTGGC
ACGTCCTGTCGACCTGCACTTGGTACCTCATGTCGTTTTGCCCC-CTTTGTCCATT----
-TTAT--------CTCACTGTGGCGGCACGCACGAGTATG------------CCGCCACA
GTCATATTGCTGTTCCAATCATGATACTG--------ACGTATTCAACGCCCTC-TTTTC
GATGCCGTGCTTCCC--------------------CTCTAACGCTGCTGTGGTATGA---
---TAGGTGCGTGTCTTCCNNNNNN-NNNNNNNNNNNNNNNNNNNNNNNNNNNNNNNNNN
GACATCAGGTACGTGTAGCGTTGTGTA--TATTAGTCAATGCTCGCAAGAGTGAACTAGC
TAACTGAAATCATATAAGTGAC--TTATGTGATG--TCGTAAGGGAAAATAATGATATTA
CCTTACTAATAGTGTCGTCTAAA-ACTGGTGCCAGAAGACTCGGTAAGGCCAGAGACACA
AATGTTAATCGTCTTAATCAGGCGTAAAGGGTTTGTAGGCTGCTTTGAAAGTATTGTTTT
AATAATAGTAAAACAGTATTAATTAAAGCTAGAATCATATAGAGGATATTTACGAAATAA
TGCTTGGTTTAGGGCTGAGATCCGTAGACATCAAGTGGAATTCTAAAG-GCGTAAGC-AT
TTATCCATAAAAGATTGACGCTGAGAAACGAAGGTGAGGATAGGAAATAGGATTAGATAC
CCAGATACCCCTCTCTGTCAACGATGAATGGTAATT--GTCAGTC----------TACTA
GATTGGTGATGAAGTTAACACG-ATAACCATTCCGCCTTGTGAGTACGACTGCAAAGTTG
AAAACAAAAAAATTAGTCGGTCTCGGAGCAAACGAAGTGAAGTATGTTATTTAAT
>743
ATCATTAATGAATG-AAATTGAGT---GGGGTTGTAGCTGGCC---TT----TTAC----
---CGGGCA-TGTGCACACCTCATT-CAACC-A-----CCTTCTATACCTCTGTGCAC-T
TCTCATGAG-T------------------TGSGCCGCGTCT-----------GAAATA--
------------------YGAC--------AAAGTCCGGCTCATGTGC-TTT------AT
ACAAACAA----------AT-TATGT-TATAGAATGT-----CACTACCATGCT--TT-A
A------AGCA----TAT--AATACAACTTTCAACAACGGATCTCTTGGCTCTCGCATCG
ATGAAGAACGCAGCGAAATGCGATAAGTAATGTGAATTGCAGAATTCAGTGAATCATCGA
ATCTTTGAACGCACCTTGCGCTCCTTGG-TATTCCGAGGAGCATGCTTGTTTGAGTGTCA
TGGTCTTCTCAACCCTTCTGTCTTTT-TTATT--------AAAG-----GCA-GC-TGGG
CTTGGACT-TGGAGG----T--CTTGCAGGCGTCCRAA---TTTCTA--------ATTCG
GAAGT---CGGCTCCTCTGAAATGCATTAGCTTGAA-------TAGAA------------
-----CCAAGCATGA------TTCAGCGTGAT-AATTGTCTACGTTG----CTTCRT-CT
CGGTGA-A--------TTTAATG-TT------CGA---GCTTCTAACC------------
-----------GTCCCTT--------GGGACAA---T---------------CTCTGAAC
ATCTGACCTCAAATCAAGTAGGACTACCCGCTGAACTTAAGCATATCAATAAGCGGAGGA
AAAGAAACTAACAAGGATTCCCCTAGTAACTGCGAGTGAAGCGGGAAAAGCTCAAATTTA
AAATCTGGCAGCTTT-GGCTGTCCGAGTTGTAGTCTGGAGAAGCGTTTTCTGTGCTGGAC
CGTGTACAAGTCTCTTGGAATAGAGCGTCATAGAGGGTGAGAATCCCGTCTTTGACACGG
ACTGCCAGTGCTTTGTGATGCGCTCTCAAAGAGTCGAGTTGTTTGGGAATGCAGCTCAAA
ATGGGTGGTAAATTCCATCTAAAGCTAAATATTGGCGAGAGACCGATAGCGAACAAGTAC
CGTGAGGGAAAGATGAAAAGCACTTTGGAAAGAGAGTTAAACAGTACGTGAAATTGTTGA
AAGGGAAACGATTGAAGTCAGTCGCGTCTTCTAGAACTCAGCCTGGCTTTTGCTTGGTGC
ATTTTCTAGTTGACGGGCCAGCATCAGTTTCGACCGCTGGATAAAGGCTTTGGGAATGTG
GCACCCTCGGGTGTGTTATAGCCCAGAGTCACATACAGCGGTTGGGACTGAGGATCACAG
CATGCCTTT-TGGCCGGGGTTCGCCCACGTTCATGCTTAGGATGCTGGCGTAATGGCTTT
AAACGACCCGTCTTGAAACACGGACCAAGGAGTCTAACATGCCTGCGAGTGTTTGGGTGG
TAAACCCGAGCGCGTAATGAAAGTGAAAGTTGGGATCCCTGTCGCGGGGAGCACCGACGC
CCGGACCAGACCTTCTGTGACGGATCCGCGGTAGAGCATGTATGTTGGGACCCGAAAGAT
GGTGAACTATGCCTGAATAGGGTGAAGCCAGAGGAAACTCTGGTGGAGGCTCGTAGCGAT
TCTGACGTGCAAATCGATCGTCGAATTTGGGTATAGGGGCGAAAGACTAATCGAACCATC
TAGTAGCTGGTTCCTGCCGAAGTTTCCCTCAGGATAGCAGAAACTCATGTCAGATTTATG
TGGTAAAGCGAATGATTAGAGGCCTTGGGGTTGAAACAACCTTAACCTATTCTCAAACTT
TAAATATGTAAGAACGAGCCGTCACTTGATTGGACCGCTCGGCGATTGAGAGTTTCTAGT
GGGCCATTTTTGGTAAGCAGAACTGGCGATGCGGGATGAACCGAACGCGAGGTTAAGGTG
CCGGAATATACGCTCATCAGACACCACAAAAGGTGTTAGTTCATCTAGACAGCAGGACGG
TGGCCATGGAAGTCGGAATCCGCTAAGGAGTGTGTAACAACTCACCTGCCGAATGAACTA
GCCCTGAAAATGGATGGCGCTCAAGCGTGTTACCCATACCTCGCCGTCAGTGTTGAAGTG
ACACACTGACGAGTAGGCAGGCGTGGAGGAAGAACATGATCACCGGTACCTCCCAGGCTG
ACTGCGCTATCCTCATCATCGCCGCCGGTACTGGTGAATTCGAGGCTGGTATCTCCAAGG
ATGGCCAGACCCGTGAACACGCTCTCCTTGCTTTCACTCTCGGTGTCAGGCAGCTCATTG
TCGCCATCAACAAGATGGACACCACTAAGTGGAGTGAGGACCGTTACAACGAAATCGTCA
AGGAAACCTCCAACTTCATCAAGAAGGTCGGTTACAACCCCAAGGCTGTCGCCTTCGTCC
CCATCTCCGGCTGGCACGGTGACAACATGTTGGAGGAGTCCACCAACATGGCATGGTTCA
AGGGCTGGACCAAGGAGACCAAGGCCGGTGTCACCAAGGGTAAGACCCTCCTCGATGCCA
TCGACGCCATCGAGCCCCCCGTCCGTCCCTCCGACAAGCCCCTCCGTCTCCCTCTCCAGG
ATGTCTACAAGATYGGTGGTAT--------------------------------------
------------------------------------------------------------
------------------------------------------------------------
------------------------------------------------------------
------------------------------------------------------------
------------------------------------------------------------
------------------------------------------------------------
------------------------------------------------------------
------------------------------------------------------------
--------------------TCCGATCCGAACTTCGCAGACCGGATTCGGCATGTTCGCG
ATCCCAAGGCTCGAATGCAGGTAGTTTGGAATTTCTGCAAGAGCAAGATGGTGTGTGAGC
CAGATGAACCGAAGGACGAAGGGGATCAGAT---GGACGTGGAAGACGCGAAGAAGGGAC
ATGGAGGCTGTGGCGCCGCTCAACCTCTGGTACGGAAAGAAGGTCTCAAGCTTTTCGTAC
AGTATAAGAGGTCGAAGG---ACGAGGACGAGGAGTCGAAATCTCTTCAACCTGATAAGC
GTCTGTTCCCTCCTCACGAAGTTTATACCGCCCTCAAGAAGATTTCGGATTCGGACCTCC
ACCTTCTCGGCCTCTCGGACGAGTACGCTCGTCCGGAGTGGATGATTTTGACTGTGATGC
CGGTACCACCCCCTCCAGTCCGTCCCAGTATCGCAGTTGACGGCGGCGCTATGCGTTCTG
AGGACGACTTGACGTACAAACTGGGCGACATTATCAAGGCTTCAGCTAACGTCCGTCGTT
GTGAACAGGAAGGAGCTCCAGCGCACGTCATCACGGAGTTCGAGCAGTTGTTGCAG----
------------------------------------------------------------
------------------------------------------------------------
------------------------------------------------------------
------GTGGA--CCATTGCTTACGCC-CGGAGTGGGTTGGACACGTGGTTGTGCGGTGA
AAT-GGGGGCTGAGCGAGGAGTGCG-AAAAA---TTCATGCAGACGTTGGTCTCGCCGAG
CCACGC-----TGGGATGGATGGTCGAGACCGCCCTCTTCTGTGACGCAGACAGAGTGGC
GCGTCCTATCGACCTGCACTTGGTACCTCACGTCCTGTCACCCT-TTTTGTTCCTT----
-CTGT--------TCTACTGTGGCGGCTAGCACGAGTATG------------CCGCCACA
GTCGCAAGTATATCTCAATCATGATACTG--------ACGTATTCAACGCTTTC-TTTCC
GATGTCGTGCTCTCCCCTTGCACATGTTGTGGT-GTCCTAACCGTGTTGTGGCGCGC---
---TAGGTGAATTCCACTGTTTGAATAATGAATTAAAACTGACCGTGATGA--GCTGCTC
AATTTCAGGTTTGTACAGTGCTACCCCTC-------------------------------
------------------------------------------------------------
------------------------------------------------------------
------------------------------------------------------------
------------------------------------------------------------
------------------------------------------------------------
------------------------------------------------------------
------------------------------------------------------------
------------------------------------------------------------
-------------------------------------------------------
>744
ATCATTAATGAATG-AAATTGAGT---GGGGTTGTAGCTGGCC---TT----TCAC----
----GGGCA-TGTGCACACCTCATT-CAACC-A-----CCTTCTACACCTCTGTGCAC-T
TCTCATGGG-T------------------TAGGCTGCGTCT-----------GAAATA--
------------------TGAC--------AAAGTCCTTCCTGTGTGT-TTTT-----AT
ACAAACAA----------AT-AATGT-TATAGAATGT-----CACTATCATGCT--TT-A
A------AGCA----TAT--AATACAACTTTCAACAACGGATCTCTTGGCTCTCGCATCG
ATGAAGAACGCAGCGAAATGCGATAAGTAATGTGAATTGCAGAATTCAGTGAATCATCGA
ATCTTTGAACGCACCTTGCGCTCCTTGG-TATTCCGAGGAGCATGCTTGTTTGAGTGTCA
TGGTCTTCTCAACCCTCTTGTGTTTT-TTATT--------AAAC-----ACA-GG-TGGG
CTTGGACT-TGGAGG----T--TTTGCAGGCATCTGAA--TCTTTTG--------AATCA
GAAGT---CAGCTCCTCTGAAATGCATTAGCTTGAA-------TAGAA------------
-----CCAAGCATGA------TTCAACGTGAT-AATTGTCTACGTTG----CTTCAT-CT
CGGTGA-A--------TTTAATG-TT------CGA---GCTTCTAACC------------
-----------GTCCTCT--------GGGACAC---T---------------ATCTGAAC
ATCTGACCTCAA------------------------------------------------
------------------------------------------------------------
------------------------------------------------------------
------------------------------------------------------------
------------------------------------------------------------
------------------------------------------------------------
------------------------------------------------------------
------------------------------------------------------------
------------------------------------------------------------
------------------------------------------------------------
------------------------------------------------------------
------------------------------------------------------------
------------------------------------------------------------
------------------------------------------------------------
------------------------------------------------------------
------------------------------------------------------------
------------------------------------------------------------
------------------------------------------------------------
------------------------------------------------------------
------------------------------------------------------------
------------------------------------------------------------
------------------------------------------------------------
------------------------------------------------------------
-----------------------------------------------------------G
ACTGCGCTATCCTCATCATCGCTGCCGGTACTGGTGAATTCGAGGCTGGTATCTCCAAGG
ATGGCCAGACCCGTGAACACGCTCTCCTTGCCTTCACCCTCGGTGTCAGGCAGCTCATCG
TCGCCATCAACAAGATGGACACCACCAAGTGGAGCGAGGACCGTTACAACGAAATCGTCA
AGGAAACCTCCAACTTCATCAAGAAGGTCGGTTACAACCCCAAGGCTGTTGCCTTCGTCC
CCATCTCCGGCTGGCACGGTGACAACATGTTGGAGGAGTCCACCAACATGTCATGGTTCA
AGGGCTGGACCAAGGAGACCAAGGCCGGTGTCACCAAGGGCAAGACCCTCCTCGATGCTA
TTGACGCCATCGAGCCCCCCGTCCGTCCCTCCGACAAGCCCCTCCGTCTTCCTCTCCAGG
ATGTCTACAAGATYGGTGGTATCGGCACGG------------------------------
------------------------------------------------------------
------------------------------------------------------------
------------------------------------------------------------
------------------------------------------------------------
------------------------------------------------------------
------------------------------------------------------------
------------------------------------------------------------
------------------------------------------------------------
--------------------TCCGACCCAAACTTCGCCGACCGGATTCGACATGTTCGCG
ATCCCAAGGCGCGGATGCAGGTTGTATGGAATTTCTGCAAGAGCAAAATGGTGTGTGAGC
CGGATGAGCCGAAGGACGAGGTGGATCAGAT---GGATGTGGAGGACGCGAAGAAGGGAC
ACGGTGGATGTGGCGCAGCACAGCCGTTGATTCGGAAAGAGGGGCTCAAGCTCTTCGTGC
AGTACAAGAGGTCGAAAG---ACGAGGACGAAGAGTCAAAGTCTCTCCAGCCCGACAAGC
GTCTGTTCCCTCCCCACGAAGTCTACACCGCCCTTAAGAAAATCTCGGATTCGGATCTCC
ACCTTCTAGGTCTCTCTGACGAGTACGCCCGCCCGGAATGGATGATTCTCACTGTCATGC
CGGTGCCGCCCCCTCCAGTCCGTCCAAGTATTGCGGTCGATGGTGGAGCCATGCGTAGCG
AGGACGATTTGACTTACAAGCTCGGCGATATTATCAAGGCTTCCGCGAACGTACGACGCT
GTGAACAGGAGGGAGCACCTGCCCACGTTATCACGGAGTTTGAGCAGTTGCTGCAG----
------------------------------------------------------------
------------------------------------------------------------
------------------------------------------------------------
CGCCGCGTGGA--CCATTGCTTACGCC-CGGAGCGGGTTGGACACGTGGTTGTGTGGTGA
AAT-GGGGGCTGAGCGAGGAGTGCG-AAAAA---TCTACGCAGACGTTGGTCTTTCCGAG
CCACGC-----TGGGATGGATGGTCGAGGCTGCCCTCATCTGTGACGCAGACAGAGTGGC
ACGTCCTGTCGACCTGCACTTGGTACCTCATGTCGTTTTGCCCC-CTTTGTCCATT----
-TTAT--------CTCACTGTGGCGGTACACATGAGTATG------------CCGCCACA
GTCATATTTGTGTTCCAATCATGATACTG--------ACGTTTTCATCGCCCTG-TTTTC
GATGCCGTGCTTCTC--------------------CTCTTACGCTGCTGTGGTATGA---
---TAGGTGCGTATTACTTATGAAT-ATGACAGATGAAGTACTTACGACGGGGATGTCTT
GATATCAGGTACGCGCGGCGTTCTAATC--------------------------------
------------------------------------------------------------
------------------------------------------------------------
------------------------------------------------------------
------------------------------------------------------------
------------------------------------------------------------
------------------------------------------------------------
------------------------------------------------------------
------------------------------------------------------------
-------------------------------------------------------
>746
ATCATTAATGAATG-AAATTGAGT---GGGGTTGTAGCTGGCC---TC----TCGC----
---GGGGCA-TGTGCACACCTCATT-CAACC-A-----CCTTCTACACCCCTGTGCAC-T
TCTCATGGG-T------------------TGGGCCGCGTCT-----------GAAACA--
------------------CGGC--------GAAGCCTGGCCTGTGTGT-TTTC-----AT
ACAAACAA----------CT---TGT-CATAGAATGT-----CACTAMCATGCT--TT-A
A------AGCA----TAT--AATACAACTTTCAACAACGGATCTCTTGGCTCTCGCATCG
ATGAAGAACGCAGCGAAATGCGATAAGTAATGTGAATTGCAGAATTCAGTGAATCATCGA
ATCTTTGAACGCACCTTGCGCTCCTTGG-TATTCCGAGGAGCATGCTTGTTTGAGTGTCA
TGGTCTTCTCAACCCCTTTGCTTTTT-TAATC--------GAAC-----GCA-AC-CGGG
CTTGGACT-TGGAGG----C-TTTTGCGGGCTTCGGGA--CCTCCTG--------GTCCA
GAAGC---CGGCTCCTCTGAAATGCATTAGCTTGAA-------CAGAA------------
-----CCAAGCATGA------TTCAACGTGAT-AATTGTCTACGTTG----CTTCAT-CT
CGGTGA-A-------CTTCAATG-TT------TGG---GCTTCCAACC------------
-----------GTCCTCC--------GGGACAA---C---------------ATCTGAAC
ATCTGACCTCAAATCAAGTAGGACTACCCGCTGAACTTAAGCATATCAATAAGCGGAGGA
AAAGAAACTAACAAGGATTCCCCTAGTAACTGCGAGTGAAGCGGGAAAAGCTCAAATTTA
AAATCTGGCAGCTTT-GGCTGTCCGAGTTGTAGTCTGGAGAAGCGTTTTCTGTGCTGGAC
CGTGTACAAGTCTCTTGGAATAGAGCGTCATAGAGGGTGAGAATCCCGTCTTTGACACGG
ACTGCCAGTGCTCTGTGATGCGCTCTCAAAGAGTCGAGTTGTTTGGGAATGCAGCTCAAA
ATGGGTGGTAAATTCCATCTAAAGCTAAATATTGGCGAGAGACCGATAGCGAACAAGTAC
CGTGAGGGAAAGATGAAAAGCACTTTGGAAAGAGAGTTAAACAGTACGTGAAATTGTTGA
AAGGGAAACGATTGAAGTCAGTCGCGTCTTCTAGAACTCAGCCTGGCTTTTGCTTGGTGC
ATTTTCTAGCTGACGGGCCAGCATCAGTTTCGACCGCTGGATAAAGGCTTCGGGAATGTG
GCACCTTCGGGTGTGTTATAGCCCGAGGTCACATACAGCGGTTGGGACTGAGGATCACAG
CATGCCTTT-TGGCCGGGGTTCGCCCACGTTCATGCTTAGGATGCTGGCGTAATGGCTTT
AAACGACCCGTCTTGAAACACGGACCAAGGAGTCTAACATGCCTGCGAGTGTTTGGGTGG
TAAACCCGAGCGCGTAATGAAAGTGAAAGTTGGGATCCCTGTCGCGGGGAGCACCGACGC
CCGGACCAGACCTTCTGTGACGGATCCGCGGTAGAGCATGTATGTTGGGACCCGAAAGAT
GGTGAACTATGCCTGAATAGGGTGAAGCCAGAGGAAACTCTGGTGGAGGCTCGTAGCGAT
TCTGACGTGCAAATCGATCGTCGAATTTGGGTATAGGGGCGAAAGACTAATCGAACCATC
TAGTAGCTGGTTCCTGCCGAAGTTTCCC--------------------------------
------------------------------------------------------------
------------------------------------------------------------
------------------------------------------------------------
------------------------------------------------------------
------------------------------------------------------------
------------------------------------------------------------
----------------------------------------------------------TG
ACTGCGCTATCCTCATCATCGCCGCCGGTACTGGTGAATTCGAAGCTGGTATCTCCAAGG
ATGGTCAGACCCGTGAACACGCCCTCCTTGCCTTCACTCTCGGTGTCAGGCAGCTCATCG
TTGCCATCAACAAGATGGACACCACCAAGTGGAGCGAGGAACGTTACAACGAAATCGTCA
AGGAAACCTCCAACTTCATCAAGAAGGTCGGTTACAACCCCAAGTCCGTCGCTTTCGTCC
CCATCTCTGGCTGGCACGGCGACAACATGTTGGAGGAGTCCACCAACATGTCATGGTTCA
AGGGCTGGACTAAGGAGACCAAGGCTGGTGTCACCAAGGGCAAGACCCTCCTCGATGCCA
TCGATGCCATCGAGCCCCCAGTTCGTCCTTCCGACAAGCCCCTCCGTCTCCCCCTCCAGG
ACGTCTACAAAATCGGTGGTATCGGTACGGTGCCCGTCGGTCGTGTCGAGACTGGTATCA
TCAAGGCCGGCATGGTTGTCACCTTCGCTCCTACGAACGTGACTACTGAAGTCAAGTCCG
TCGAGATGCACCACGAGCAGCTCGAGCAGGGCAACCCTGGTGACAACGTCGGCTTCAACG
TCAAGAACGTCTCTGTCAAGGATATTCGCCGTGGTAACGTCGCTTCCGACTCCAAGAACG
ACCCCGCCAAGGAGGCCGCTTCCTTCACCGCTCAGGTCATCATCCTCAACCACCCTGGTC
AGATCGGTGCCGGTTACGCCCCCGTCCTCGATTGCCACACCGCCCACATTGCCTGCAAGT
TCCAGGAGCTCATCGAGAAGATCGACCGTCGTACCGGCAAGTCCATCGAGGCCTCACCCA
AATTCGTCAAGTCTGGTGATGCATGCATTGCTACCCTCGTCCCCTCCAAGCCCATGTGTG
TCGAGGAGT---------------------------------------------------
--------------------TCCGACCCGAACTTTGCAGAYCGGATACGACATGTTCGTG
ATCCGAAGGCTCGAATGCAGGTTGTCTGGAACTTTTGCAAAAGCAAAATGGTGTGTGAGC
CCGACGAGCCGAAGGAYGACGCGGACCAGAT---GGACGTGGAAGACGCAAAGAAGGGGC
ACGGAGGCTGTGGCGCTGCTCAGCCGTTGGTTCGGAAGGAAGGCTTGAAGCTTTTTGTTC
AGTACAAGCGATCCAAGG---ACGAGGACGAGGAGTCGAAGTCTCTTCAGCCCGACAAGC
GTCTGTTTCCCCCTCATGAGGTGTATACCGCCCTCAAAAAGATTTCGGACTCGGACCTTC
ACCTTCTCGGRCTCTCCGACGAGTACGCTCGACCAGAGTGGATGATYCTGACAGTGATGC
CCGTGCCACCYCCTCCAGTYCGTCCTAGTATCGCAGTTGATGGTGGCGCAATGCGYTCAG
AGGACGACTTGACATACAAGCTCGGTGACATCATCAAAGCTTCGGCGAACGTCCGTCGCT
GTGAGCAGGAAGGAGCTCCGGCACACGTCATCACAGAGTTTGAGCAGTTGTTGCAG----
------------------------------------------------------------
------------------------------------------------------------
------------------------------------------------------------
----------A--CCATTGCTTACGCC-CGGAGTGGGTTGGACACGTGGTTGTGTGGTGA
AAT-GGGGGCTGAGCGAGGAGTGCG-AAAAA---TTCATGCAGACGTTGGTCTCATCGAG
CCACGC-----TGGGATGGATGGTCGAGACRGTCCTCATCTGTGACGCAGATAGAGTGGC
GCGTCCTTTCGACCTGCACTTGGTACCTCATGTCGTTTCGCCCC-CTTTGTCATCT----
-CCGT--------CTTTCTGTAGCGGCAGGCACGAGTATG------------CCGCTGCA
CTTGCAAGTATGTTTCAATCATGATACTG--------ACGCTATGAACGTTCTC-TTTCC
GATGCCGTGCCAATC--------------------CATTGACCCCGCCRTGGTATGA---
---TAGGTGCGTTATCGTCGGCTCCTATCAGAACARCACTGACCGCCGTRT-GGGCTCTC
AATCGCAGGTATGTGTGGTGATGAYTTCG-------------------------------
------------------------------------------------------------
------------------------------------------------------------
------------------------------------------------------------
------------------------------------------------------------
------------------------------------------------------------
------------------------------------------------------------
------------------------------------------------------------
------------------------------------------------------------
-------------------------------------------------------
>748
ATCATTAATGAATG-AAATTGAGT---GGGGTTGTAGCTGGCC---TC----TCGC----
---GGGGCA-TGTGCACACCTCATT-CAACC-A-----CCTTCTACACCCCTGTGCAC-T
TCTCATGGG-T------------------TGGGCCGCGTCT-----------GAAACA--
------------------CGGC--------GAAGCCTGGCCTGTGTGT-TTTC-----AT
ACAAACAA----------CT---TGT-CATAGAATGT-----CACTACCATGCT--TT-A
A------AGCA----TAT--AATACAACTTTCAACAACGGATCTCTTGGCTCTCGCATCG
ATGAAGAACGCAGCGAAATGCGATAAGTAATGTGAATTGCAGAATTCAGTGAATCATCGA
ATCTTTGAACGCACCTTGCGCTCCTTGG-TATTCCGAGGAGCATGCTTGTTTGAGTGTCA
TGGTCTTCTCAACCCCTTTGCTTTTT-TAATC--------GAAC-----GCA-AC-CGGG
CTTGGACT-TGGAGG----C-TTTTGCGGGCTTCGGGA--CCTCCTG--------GTCCA
GAAGC---CGGCTCCTCTGAAATGCATTAGCTTGAA-------CAGAA------------
-----CCAAGCATGA------TTCAACGTGAT-AATTGTCTACGTTG----CTTCAT-CT
CGGTGA-A-------CTTCAATG-TT------TGG---GCTTCCAACC------------
-----------GTCCTCC--------GGGACAA---C---------------ATCTGAAC
ATCTGACCTCAAATCAAGTAGGACTACCCGCTGAACTTAAGCATATCAATAAGCGGAGGA
AAAGAAACTAACAAGGATTCCCCTAGTAACTGCGAGTGAAGCGGGAAAAGCTCAAATTTA
AAATCTGGCAGCTTT-GGCTGTCCGAGTTGTAGTCTGGAGAAGCGTTTTCTGTGCTGGAC
CGTGTACAAGTCTCTTGGAATAGAGCGTCATAGAGGGTGAGAATCCCGTCTTTGACACGG
ACTGCCAGTGCTCTGTGATGCGCTCTCAAAGAGTCGAGTTGTTTGGGAATGCAGCTCAAA
ATGGGTGGTAAATTCCATCTAAAGCTAAATATTGGCGAGAGACCGATAGCGAACAAGTAC
CGTGAGGGAAAGATGAAAAGCACTTTGGAAAGAGAGTTAAACAGTACGTGAAATTGTTGA
AAGGGAAACGATTGAAGTCAGTCGCGTCTTCTAGAACTCAGCCTGGCTTTTGCTTGGTGC
ATTTTCTAGCTGACGGGCCAGCATCAGTTTCGACCGCTGGATAAAGGCTTCGGGAATGTG
GCACCTTCGGGTGTGTTATAGCCCGAGGTCACATACAGCGGTTGGGACTGAGGATCACAG
CATGCCTTT-TGGCCGGGGTTCGCCCACGTTCATGCTTAGGATGCTGGCGTAATGGCTTT
AAACGACCCGTCTTGAAACACGGACCAAGGAGTCTAACATGCCTGCGAGTGTTTGGGTGG
TAAACCCGAGCGCGTAATGAAAGTGAAAGTTGGGATCCCTGTCGCGGGGAGCACCGACGC
CCGGACCAGACCTTCTGTGACGGATCCGCGGTAGAGCATGTATGTTGGGACCCGAAAGAT
GGTGAACTATGCCTGAATAGGGTGAAGCCAGAGGAAACTCTGGTGGAGGCTCGTAGCGAT
TCTGACGTGCAAATCGATCGTCGAATTTGGGTATAGGGGCGAAAGACTAATCGAACCATC
TAGTAGCTGGTTCCTGCCGAAGTTTCCCTCAGGATAGCAGAAGCTCATGTCAGATTTATG
TGGTAAAGCGAATGATTAGAGGCCTTGGGGTTGAAACAACCTTAACCTATTCTCAAACTT
TAAATATGTAAGAACGAGTCGTCACTTGATTGGACCGCTCGGCGATTGAGAGTTTCTAGT
GGGCCATTTTTGGTAAGCAGAACTGGCGATGCGGGATGAACCGAACGTGAGGTTAAGGTG
CCGGAATATACGCTCATCAGACACCACAAAAGGTGTTAGTTCATCTAGACAGCAGGACGG
TGGCCATGGAAGTCGGAATCCGCTAAGGAGTGTGTAACAACTCACCTGCCGAATGAACTA
GCCCTGAAAATGGATGGCGCTCAAGCGTATTACCCATACCTCACCGTCAGTGTTGAAGTG
ACACACTGACGAGTAGGCAGGCGTGGAGG-----------------------------TG
ACTGCGCTATCCTCATCATCGCCGCCGGTACTGGTGAATTCGAAGCCGGTATCTCCAAGG
ATGGTCAGACCCGTGAACACGCCCTCCTTGCCTTCACTCTCGGTGTCAGGCAGCTCATCG
TTGCCATCAACAAGATGGACACCACCAAGTGGAGCGAGGAACGTTACAACGAAATCGTCA
AGGAAACCTCCAACTTCATCAAGAAGGTCGGTTACAACCCCAAGTCCGTCGCTTTCGTCC
CCATCTCTGGCTGGCACGGCGACAACATGTTGGAGGAGTCCACCAACATGTCATGGTTCA
AGGGCTGGACTAAGGAGACCAAGGCTGGTGTCACCAAGGGCAAGACCCTCCTCGATGCCA
TCGATGCCATCGAGCCCCCAGTTCGTCCTTCCGACAAGCCCCTCCGTCTCCCCCTCCAGG
ACGTCTACAAAATCGGTGGTATCGGTACGGTGCCCGTCGGTCGTGTCGAGACTGGTATCA
TCAAGGCCGGCATGGTTGTCACCTTCGCTCCTACGAACGTGACTACTGAAGTCAAGTCCG
TCGAGATGCACCACGAGCAGCTCGAGCAGGGCAACCCTGGTGACAACGTCGGCTTCAACG
TCAAGAACGTCTCTGTCAAGGATATTCGCCGTGGTAACGTCGCTTCCGACTCCAAGAACG
ACCCCGCCAAGGAGGCCGCTTCCTTCACCGCTCAGGTCATCATCCTCAACCACCCTGGTC
AGATCGGTGCCGGTTACGCCCCCGTCCTCGATTGCCACACCGCCCACATTGCCTGCAAGT
TCCAGGAGCTCATCGAGAAGATCGACCGTCGTACCGGCAAGTCCATCGAGGCCTCACCCA
AATTCGTCAAGTCTGGTGATGCATGCATTGCTACCCTCGTCCCCTCCAAGCCCATGTGTG
TCGAGGAGT---------------------------------------------------
--------------------TCCGACCCGAACTTTGCAGACCGGATACGACATGTTCGTG
ATCCGAAGGCTCGAATGCAGGTTGTCTGGAACTTTTGCAAAAGCAAAATGGTGTGTGAGC
CCGACGAGCCGAAGGACGACGCGGACCAGAT---GGACGTGGAAGACGCAAAGAAGGGGC
ACGGAGGCTGTGGCGCTGCTCAGCCGTTGGTTCGGAAGGAAGGCTTGAAGCTTTTTGTTC
AGTACAAGCGATCCAAGG---ACGAGGACGAGGAGTCGAAGTCTCTTCAGCCCGACAAGC
GTCTGTTTCCCCCTCATGAGGTGTATACCGCCCTCAAAAAGATTTCGGACTCGGACCTTC
ACCTTCTCGGACTCTCCGACGAGTACGCTCGACCAGAGTGGATGATTCTGACAGTGATGC
CCGTGCCACCCCCTCCAGTCCGTCCTAGTATCGCAGTTGATGGTGGCGCAATGCGTTCAG
AGGACGACTTGACATACAAGCTCGGTGACATCATCAAAGCTTCGGCGAACGTCCGTCGCT
GTGAGCAGGAAGGAGCTCCGGCACACGTCATCACAGAGTTTGAGCAGTTGTTGCAG----
------------------------------------------------------------
------------------------------------------------------------
------------------------------------------------------------
----------A--CCATTGCTTACGCC-CGGAGTGGGTTGGACACGTGGTTGTGTGGTGA
AAT-GGGGGCTGAGCGAGGAGTGCG-AAAAA---TTCATGCAGACGTTGGTCTCATCGAG
CCACGC-----TGGGATGGATGGTCGAGACAGTCCTCATCTGTGACGCAGATAGAGTGGC
GCGTCCTTTCGACCTGCACTTGGTACCTCATGTCGTTTCGCCCC-CTTTGTCATCT----
-CCGT--------CTTTCTGTAGCGGCAGGCACGAGTATG------------CCGCTGCA
TTTGCAAGTATGTTTCAATCATGATACTG--------ACGCTATGAACGTTCTC-TTTCC
GATGCCGTGCCAATC--------------------CATTGACCCCGCCGTGGTATGA---
---TAGGTGCGTTATCGTCGGCTCCTATCAGAACAACACTGACCGCCGTGT-GGGCTCTC
AATCGCAGGTATGTGTGGTGATGATTTCG-------------------------------
------------------------------------------------------------
------------------------------------------------------------
------------------------------------------------------------
------------------------------------------------------------
------------------------------------------------------------
------------------------------------------------------------
------------------------------------------------------------
------------------------------------------------------------
-------------------------------------------------------
>760
ATCATTAATGAATG-AAATTGAGT---GGGGTTGTAGCTGGCC---TT----TTAC----
---CGGGCA-TGTGCACACCTCATT-CAACC-A-----CCTTCTATACCTCTGTGCAC-T
TCTCATGAG-T------------------TGGGCCGCGTCT-----------GAAATA--
------------------TGAC--------AAAGTCCGGCTCATGTGC-TTT------AT
ACAAACAA----------AT-TATGT-TATAGAATGT-----CACTACCATGCT--TT-A
A------AGCA----TAT--AATACAACTTTCAACAACGGATCTCTTGGCTCTCGCATCG
ATGAAGAACGCAGCGAAATGCGATAAGTAATGTGAATTGCAGAATTCAGTGAATCATCGA
ATCTTTGAACGCACCTTGCGCTCCTTGG-TATTCCGAGGAGCATGCTTGTTTGAGTGTCA
TGGTCTTCTCAACCCTTCTGTCTTTT-TTATT--------AAAG-----GCA-GC-TGGG
CTTGGACT-TGGAGG----T--CTTGCAGGCGTCCGAA---TTTCTA--------ATTCG
GAAGT---CGGCTCCTCTGAAATGCATTAGCTTGAA-------TAGAA------------
-----CCAAGCATGA------TTCAGCGTGAT-AATTGTCTACGTTG----CTTCAT-CT
CGGTGA-A--------TTTAATG-TT------CGA---GCTTCTAACC------------
-----------GTCCCTT--------GGGACAA---T---------------CTCTGAAC
ATCTGACCTCAAATCAAGTAGGACTACCCGCTGAACTTAAGCATATCAATAAGCGGAGGA
AAAGAAACTAACAAGGATTCCCCTAGTAACTGCGAGTGAAGCGGGAAAAGCTCAAATTTA
AAATCTGGCAGCTTT-GGCTGTCCGAGTTGTAGTCTGGAGAAGCGTTTTCTGTGCTGGAC
CGTGTACAAGTCTCTTGGAATAGAGCGTCATAGAGGGTGAGAATCCCGTCTTTGACACGG
ACTGCCAGTGCTTTGTGATGCGCTCTCAAAGAGTCGAGTTGTTTGGGAATGCAGCTCAAA
ATGGGTGGTAAATTCCATCTAAAGCTAAATATTGGCGAGAGACCGATAGCGAACAAGTAC
CGTGAGGGAAAGATGAAAAGCACTTTGGAAAGAGAGTTAAACAGTACGTGAAATTGTTGA
AAGGGAAACGATTGAAGTCAGTCGCGTCTTCTAGAACTCAGCCTGGCTCTTGCTTGGTGC
ATTTTCTAGTTGACGGGCCAGCATCAGTTTCGACCGCTGGATAAAGGCTTTGGGAATGTG
GCACCCTCGGGTGTGTTATAGCCCAGAGTCACATACAGCGGTTGGGACTGAGGATCACAG
CATGCCTTT-TGGCCGGGGTTCGCCCACGTTCATGCTTAGGATGCTGGCGTAATGGCTTT
AAACGACCCGTCTTGAAACACGGACCAAGGAGTCTAACATGCCTGCGAGTGTTTGGGTGG
TAAACCCGAGCGCGTAATGAAAGTGAAAGTTGGGATCCCTGTCGCGGGGAGCACCGACGC
CCGGACCAGACCTTCTGTGACGGATCCGCGGTAGAGCATGTATGTTGGGACCCGAAAGAT
GGTGAACTATGCCTGAATAGGGTGAAGCCAGAGGAAACTCTGGTGGAGGCTCGTAGCGAT
TCTGACGTGCAAATCGATCGTCGAATTTGGGTATAGGGGCGAAAGACTAATCGAACCAT-
------------------------------------------------------------
------------------------------------------------------------
------------------------------------------------------------
------------------------------------------------------------
------------------------------------------------------------
------------------------------------------------------------
------------------------------------------------------------
----------------------------------------------------------TG
ACTGCGCTATCCTCATCATCGCCGCCGGTACTGGTGAATTCGAGGCTGGTATCTCCAAGG
ATGGCCAGACCCGTGAACACGCTCTCCTTGCTTTCACTCTCGGTGTCAGGCAGCTCATTG
TCGCCATCAACAAGATGGACACCACTAAGTGGAGTGAGGACCGTTACAACGAAATCGTCA
AGGAAACCTCCAACTTCATCAAGAAGGTCGGTTACAACCCCAAGGCTGTCGCCTTCGTCC
CCATCTCCGGCTGGCACGGTGACAACATGTTGGAGGAGTCCACCAACATGGCATGGTTCA
AGGGCTGGACCAAGGAGACCAAGGCCGGTGTCACCAAGGGTAAGACCCTCCTCGATGCCA
TCGACGCCATCGAGCCCCCCGTCCGTCCCTCCGACAAGCCCCTCCGTCTCCCTCTCCAGG
ATGTCTACAAAATTGGTGGTATTGGCACGGTGCCCGTCGGTCGTGTCGAGACTGGTATCA
TCAAGGCCGGCATGGTTGTCACCTTCGCTCCTACCAACGTGACCACTGAAGTCAAGTCCG
TCGAGATGCACCACGAGCAGCTCGAGCAGGGCAACCCCGGTGACAACGTCGGTTTCAACG
TCAAGAACGTCTCCGTCAAGGATATCCGCCGTGGTAACGTCGCCTCCGACTCCAAGAACG
ACCCCGCCAAGGAGGCTGCCTCCTTCACCGCTCAGGTCATCATCCTCAACCACCCTGGTC
AGATCGGTGCCGGCTACGCCCCCGTTCTCGATTGCCACACCGCCCACATTGCTTGCAAGT
TCCAGGAGCTGATCGAGAAGATCGACCGTCGTACCGGCAAGTCCATCGAGGCGTCCCCCA
AGTTCGTCAAGTCTGGTGATGCCTGCATTGCTACCCTCGTCCCCTCCAAGCCCATGTGTG
TTGAGGAGTGGTTCATCATCAAAGTGAAGAAGATTTTGGAGTGCATTTGCGTAAACTGCG
GTAGACTGAAGGCTGATACC----------------------------------------
------------------------------------------------------------
------------------------------------------------------------
------------------------------------------------------------
------------------------------------------------------------
------------------------------------------------------------
------------------------------------------------------------
------------------------------------------------------------
------------------------------------------------------------
--------------------------------------------------------GTGA
GTCGCGTCT---CTTTTCCCTACTCGTTTCGCA-CCCCACCACCC--AATTTTCTGGGGG
CTCTCTCCT------TTGGAGAACCCCAAGCCCACACCA-CGT-CCGTTCTC---GACAA
TCGAGGCATTCTCCT-ACCCGTGGCGC-GGTCT-GCGCGCGTTTTCG---GTCGCTTGAT
CGCCGCGTGGA--CCATTGCTTACGCC-CGGAGTGGG-----------------------
------------------------------------------------------------
------------------------------------------------------------
------------------------------------------------------------
------------------------------------------------------------
------------------------------------------------------------
------------------------------------------------------------
------------------------------------------------------------
------------------------------------------------------------
------------------------------------------------------------
------------------------------------------------------------
------------------------------------------------------------
------------------------------------------------------------
------------------------------------------------------------
------------------------------------------------------------
------------------------------------------------------------
------------------------------------------------------------
-------------------------------------------------------
>761
ATCATTAATGAATG-AAATTGAGT---GGGGTTGTAGCTGGCC---TC----TCGC----
---GGGGCA-TGTGCACACCTCATT-CAACC-A-----CCTTCTACACCCCTGTGCAC-T
TCTCATGGG-T------------------TGGGCCGCGTCT-----------GAAACA--
------------------CGGC--------GAAGCCTGGCCTGTGTGT-TTTC-----AT
ACAAACAA----------CT---TGT-CATAGAATGT-----CACTATCATGCT--TT-A
A------AGCA----TAT--AATACAACTTTCAACAACGGATCTCTTGGCTCTCGCATCG
ATGAAGAACGCAGCGAAATGCGATAAGTAATGTGAATTGCAGAATTCAGTGAATCATCGA
ATCTTTGAACGCACCTTGCGCTCCTTGG-TATTCCGAGGAGCATGCTTGTTTGAGTGTCA
TGGTCTTCTCAACCCCTTTGCTTTTT-TAATC--------GAAC-----GCA-AC-CGGG
CTTGGACT-TGGAGG----C-TTTTGCGGGCTTCGGGA--CCTCCTG--------GTCCA
GAAGC---CGGCTCCTCTGAAATGCATTAGCTTGAA-------CAGAA------------
-----CCAAGCATGA------TTCAACGTGAT-AATTGTCTACGTTG----CTTCAT-CT
CGGTGA-A-------CTTCAATG-TT------TGG---GCTTCCAACC------------
-----------GTCCTCC--------GGGACAA---C---------------ATCTGAAC
ATCTGACCTCAAATCAAGTAGGACTACCCGCTGAACTTAAGCATATCAATAAGCGGAGGA
AAAGAAACTAACAAGGATTCCCCTAGTAACTGCGAGTGAAGCGGGAAAAGCTCAAATTTA
AAATCTGGCAGCTTT-GGCTGTCCGAGTTGTAGTCTGGAGAAGCGTTTTCTGTGCTGGAC
CGTGTACAAGTCTCTTGGAATAGAGCGTCATAGAGGGTGAGAATCCCGTCTTTGACACGG
ACTGCCAGTGCTCTGTGATGCGCTCTCAAAGAGTCGAGTTGTTTGGGAATGCAGCTCAAA
ATGGGTGGTAAATTCCATCTAAAGCTAAATATTGGCGAGAGACCGATAGCGAACAAGTAC
CGTGAGGGAAAGATGAAAAGCACTTTGGAAAGAGAGTTAAACAGTACGTGAAATTGTTGA
AAGGGAAACGATTGAAGTCAGTCGCGTCTTCTAGAACTCAGCCTGGCTTTTGCTTGGTGC
ATTTTCTAGCTGACGGGCCAGCATCAGTTTCGACCGCTGGATAAAGGCTTCGGGAATGTG
GCACCTTCGGGTGTGTTATAGCCCGAGGTCACATACAGCGGTTGGGACTGAGGATCACAG
CATGCCTTT-TGGCCGGGGTTCGCCCACGTTCATGCTTAGGATGCTGGCGTAATGGCTTT
AAACGACCCGTCTTGAAACACGGACCAAGGAGTCTAACATGCCTGCGAGTGTTTGGGTGG
TAAACCCGAGCGCGTAATGAAAGTGAAAGTTGGGATCCCTGTCGTGGGGAGCACCGACGC
CCGGACCAGACCTTCTGTGACGGATCCGCGGTRGAGCATGTATGTTGGGACCCGAAAGAT
GGTGAACTATGCCTGAATAGGGTGAAGCCAGAGGAAACTCTGGTGGAGGCTCGTAGCGAT
TCTGACGTGCAAATCGATCGTCGAATTTGGGTATAGGGGCGAAAGACTAATCGAACCATC
TAGTAGCTGGTTCCTGCCGAAGTTTCCCTCAGGATAGCAGAAGCTCATGTCAGATTTATG
TGGTAAAGCGAATGATTAGAGGCCTTGGGGTTGAAACAACCTTAACCTATTCTCAAACTT
TAAATATGTAAGAACGAGTCGTCACTTGATTGGACCGCTCGGCGATTGAGAGTTTCTAGT
GGGCCATTTTTGGTAAGCAGAACTGGCGATGCGGGATGAACCGAACGTGAGGTTAAGGTG
CCGGAATATACGCTCATCAGACACCACAAAAGGTGTTAGTTCATCTAGACAGCAGGACGG
TGGCCATGGAAGTCGGAATCCGCTAAGGAGTGTGTAACAACTCACCTGCCGAATGAACTA
GCCCTGAAAATGGATGGCGCTCAAGCGTATTACCCATACCTCACCGTCAGTGTTGAAGTG
ACACACTGACGAGTAGGCAGGCGTGGAGG----------------------------CTG
ACTGCGCTATCCTCATCATCGCCGCCGGTACTGGTGAATTCGAAGCCGGTATCTCCAAGG
ATGGTCAGACCCGTGAACACGCCCTCCTTGCCTTCACTCTCGGTGTCAGGCAGCTCATCG
TTGCCATCAACAAGATGGACACCACCAAGTGGAGCGAGGAACGTTACAACGAAATCGTCA
AGGAAACCTCCAACTTCATCAAGAAGGTCGGTTACAACCCCAAGTCCGTCGCTTTCGTCC
CCATCTCTGGCTGGCACGGCGACAACATGTTGGAGGAGTCCACCAACATGTCATGGTTCA
AGGGCTGGACTAAGGAGACCAAGGCTGGTGTCACCAAGGGCAAGACCCTCCTCGATGCCA
TCGATGCCATCGAGCCCCCAGTTCGTCCTTCCGACAAGCCCCTCCGTCTCCCCCTCCAGG
ACGTCTACAAAATCGGTGGTATCGGTACGGTGCCCGTCGGTCGTGTCGAGACTGGTATCA
TCAAGGCCGGCATGGTTGTCACCTTCGCTCCTACGAACGTGACTACTGAAGTCAAGTCCG
TCGAGATGCACCACGAGCAGCTCGAGCAGGGCAACCCTGGTGACAACGTCGGCTTCAACG
TCAAGAACGTCTCTGTCAAGGATATTCGCCGTGGTAACGTCGCTTCCGACTCCAAGAACG
ACCCCGCCAAGGAGGCCGCTTCCTTCACCGCTCAGGTCATCATCCTCAACCACCCTGGTC
AGATCGGTGCCGGTTACGCCCCCGTCCTCGATTGCCACACCGCCCACATTGCCTGCAAGT
TCCAGGAGCTCATCGAGAAGATCGACCGTCGTACCGGCAAGTCCATCGAGGCCTCACCCA
AATTCGTCAAGTCTGGTGATGCATGCATTGCTACCCTCGTCCCCTCCAAGCCCATGTGTG
TCGAGGAAT---------------------------------------------------
--------------------TCCGACCCGAACTTTGCAGATCGGATACGACATGTTCGTG
ATCCGAAGGCTCGAATGCAGGTTGTCTGGAACTTTTGCAAAAGCAAAATGGTGTGTGAGC
CCGACGAGCCGAAGGACGACGCGGACCAGAT---GGACGTGGAAGACGCAAAGAAGGGGC
ACGGAGGCTGTGGCGCTGCTCAGCCGTTGGTTCGGAAGGAAGGCTTGAAGCTTTTTGTTC
AGTACAAGCGATCCAAGG---ACGAGGACGAGGAGTCGAAGTCTCTTCAGCCCGACAAGC
GTCTGTTTCCCCCTCATGAGGTGTATACCGCCCTCAAAAAGATTTCGGACTCGGACCTTC
ACCTTCTCGGGCTCTCCGACGAGTACGCTCGACCAGAGTGGATGATCCTGACAGTGATGC
CCGTGCCACCTCCTCCAGTTCGTCCTAGTATCGCGGTTGATGGTGGCGCAATGCGCTCAG
AGGACGACTTGACATACAAGCTCGGTGACATCATCAAAGCTTCGGCGAACGTCCGTCGCT
GTGAGCAGGAAGGAGCTCCGGCACACGTCATCACAGAGTTTGAGCAGTTGTTGCAG----
------------------------------------------------------------
------------------------------------------------------------
------------------------------------------------------------
----------A--CCATTGCTTACGCC-CGGAGTGGGTTGGACACGTGGTTGTGTGGTGA
AAT-GGGGGCTGAGCGAGGAGTGCG-AAAAA---TTCATGCAGACGTTGGTCTCATCGAG
CCACGC-----TGGGATGGATGGTCGAGACGGTCCTCATCTGTGACGCAGATAGAGTGGC
GCGTCCTTTCGACCTGCACTTGGTACCTCATGTCGTTTCGCCCC-CGTTGTCATCT----
-CCGT--------CTTTCTGTAGCGGCAGGCACGAGTATG------------CCGCTGCA
CTTGCAAGTATGTTTCAATCATGATACTG--------ACGCTATGAACGTTCTC-TTTCC
GATGCCGTGCCAATC--------------------CATTGACCCCGCCGTGGTATGA---
---TAGGTGCGTTATCGTCGGCTCCTATCAGAACAGCACTGACCGCCGTGT-GGGCTCTC
AATCGCAGGTATGTGTGGTGATGACTTCG-------------------------------
------------------------------------------------------------
------------------------------------------------------------
------------------------------------------------------------
------------------------------------------------------------
------------------------------------------------------------
------------------------------------------------------------
------------------------------------------------------------
------------------------------------------------------------
-------------------------------------------------------
>Aamericana_HHB4100Sp
ATCATTAATGAATG-AATTTGGAT---GGAGTTGTAGCTGGTC---TC---GAAAT----
---GGGGCA-TGTGCACACTCTGTT-CATTC-A-----CCCTTCACACCTCTGTGCAC-T
TCTCATGGG-T------------------TGGGCTGCGTCT-----------GAAATA--
------------------TGGC-------GAGGCACTCTCTCATGTGT-TTAT----ACC
ACACACTT-----------GAAAAGTTTTTAGAATGT-----AACAATCATGCA--TC-A
A------TGCA----TAT--AATACAACTTTCAGCAACGGATCTCTTGGCTCTCGCATCG
ATGAAGAACGCAGCGAAATGCGATAAGTAATGTGAATTGCAGAATTCAGTGAATCATCGA
ATCTTTGAACGCACCTTGCGCTCCTTGG-TATTCCGAGGAGCATGCCTGTTTGAGTGTCA
TGGTATTCTCAACCCTCTCACATTTT-TT-------------------TGTG-GT-TGGG
CTTGGACT-TGGAGG----TACACTGCTGGTGTTCATT------------------TTTG
AACGC---GGGCTCCTCTGAAATGCATTAGCTGGAA-------TTTTA------------
-----CTTGGCATGA------TTCAATGTGAT-AATTGTCTACGTTG----TCTCAG-CT
TGGTAT-T--------AAATTTG-TT------TCA---GCTTCTAAAY------------
-----------GTCTTT--------GCAGACAATATA---------------T-CTGAAC
ATCTGACCTCAAATCAGGTAGGACTACCCG------------------------------
-------------AGGATTCCCCTAGTAACTGCGAGTGAAGCGGGAAAAGCTCAAATTTA
AAATCTGGCAGCTTT-GGTTGTCCGAGTTGTAGTCTGGAGAAGCGTTTTCTGTGCTGGAC
CGTGTACAAGTCTCTTGGAACAGAGCGTCGTAGAGGGTGAGAATCCCGTCTTTGACACGG
ACTGCCAGTGCTTTGTGATGCGCTCTCAAAGAGTCGAGTTGTTTGGGAATGCAGCTCAAA
ATGGGTGGTAAATTCCATCTAAAGCTAAATATTGGCGAGAGACCGATAGCGAACAAGTAC
CGTGAGGGAAAGATGAAAAGCACTTTGGAAAGAGAGTTAAACAGTACGTGAAATTGCTGA
AAGGGAAACGCTTGAAGTCAGTCGCGTTGGCCAGAACTCAGCCTGGCTTTTGCCTGGTGC
ATTTTCTGGTTGACGGGCCAGCATCAATTTTGACCGCTGGATAAAGGCCTTGGGAATGTG
GCACCTTCGGGTGTGTTATAGCCCTTGGTTGTATACAGTGGTTGGGATTGAGGATCTCAG
CATGCCTTTATGGTCGGGGTTCGCCCACGTTCATGCTTAGGATGCTGGCGTAATGGCTTT
AAACGACCCGTCTTGAAACACGGACCAAGGAGTCTAACATGCCTGCGAGTGTTTGGGTGG
AAAACCCGAGCGCGTAATGAAAGTGAAAGTTGGGATCCCTGTCGTGGGGAGCACCGACGC
CCGGACCAGACCTTCTGTGACGGCTCCGCGGTAGAGCATGTATGTTGGGACCCGAAAGAT
GGTGAACTATGCCTGAATAGGGTGAAGCCAGAGGAAACTCTGGTGGAGGCTCGTAGCGAT
TCTGACGTGCAAATCGATCGTCAAATTTGGGTATAGGGGCGAAAGACTAATCGAACCATC
TAGTAGCTGGTTCCTGCCGAAGTTTCCCTCAGGATAGCAGAAACTCATGTCAGATTTATG
TGGTAAAGCGAATGATTAGAGGCCTTGGGGTTGAAACAACCTTAACCTATTCTCAAACTT
TAAATATGTAAGAACGAGCCGTCACTTGATTGGACCGCTCGGCGATTGAGAGTTTCTAGT
GGGCCATTTTTGGTAAGCAGAACTGGCGATGCGGGATGAACCGAACGCGAGGTTAAGGTG
CCGGAATACACGCTCATCAGACACCACAAAAGGTGTTAGTTCATCTAGACAGCAGGACGG
TGGCCATGGAAGTCGGAATCCGCTAAGGAGTGTGTAACAACTCACCTGCCGAATGAACTA
GCCCTGAAAATGGATGGCGCTCAAGCGTGTTACCCATACCTCGCCGTCAGTGTTGAAGTG
ACACACTGACGAGTAGGCAGGCGTGGAGG-------------------------------
------------------------------------------------------------
------------------------------------------------------------
------------------------------------------------------------
------------------------------------------------------------
------------------------------------------------------------
------------------------------------------------------------
------------------------------------------------------------
------------------------------------------------------------
------------------------------------------------------------
------------------------------------------------------------
------------------------------------------------------------
------------------------------------------------------------
------------------------------------------------------------
------------------------------------------------------------
------------------------------------------------------------
---------GGTTCATTATCAAAGTGAAGAAGATCTTGGAATGTATATGTGTAAATTGTG
GTCGACTGAAGGCCGATACCTCCGACCCCAATTTCGCAGATCGGATCCGTCATGTTCGTG
ATCCCAAGGCACGGATGCAGGTGGTATGGAACTTCTGCAAAAGCAAAATGGTGTGTGAGC
CGGACGAGCCGAAGGAAGACAATGACCAGAT---GGACGTGGAGGAAGTCAAGAAGGGTC
ATGGCGGTTGCGGCGCTGCACAACCGCTTATCCGCAAGGAGGGTCTCAAGCTTTTCGTGC
AGTACAAGAGGTCGAAGG---ATGAGGACGAGGAGTCCAAGTCGCTTCAACCAGATAAGC
GCATGTTCCCTCCGCACGAGGTTTACACCGCTTTGAAGAAGATTTCGGACTCGGATCTTC
ACCTTCTTGGTCTCTCTGACGAATACGCTCGCCCCGAATGGATGATCCTCACGGTGATGC
CCGTACCTCCGCCACCTGTTCGTCCCAGTATAGCAGTCGACGGCGGCGCCATGCGAAGCG
AGGATGATTTGACATACAAACTCGGTGATATCATAAAGGCATCCGCAAATGTGCGTCGTT
GCGAGCAGGAGGGTGCACCAGCGCACGTCATTACCGAGTTCGAGCAACTGCTTCAGGTGA
GTCGCGTCT---CTTTTCCCTACTCGTTTCGCA-CCCCACCACCC--AATTTTCTGGGGG
CTCTCTCCA------TTGGAGAACCCCAAGCCCACGCTG-CGT-CTGTTCTC---GACAA
TCGAGGCGTTCTTCC-ACCCGTAGCGC-TGTCT-GCGCGCGTTTTCG---GTCGCTTGAT
CGCCGCGCGGA--CTATTGCACACGCT-CGGTGTTGGTTGAACACGTGGTCGTGCGGTGA
AAT-GGGGGCTGAGCGAGGAGTGCGAAAAAA---TTCTCGCAGACGTTGGTCTCACCGAA
CAACGC-----TGGGATGGATGGCTGAGACCGCCCTCCTCTGTGACGCAGAAGGAGTGGC
GCGTCATTC-GGCCAGCACTTGTTACCTCATGTCGTTTTGCCCC-CTGTTATTCCTTTT-
-TCGTTACG--TGTCCACTGTGGCGGCA--------------------------------
GTCACAGGTATGTT-ACTTCACGACGCTG--------ACATATCCGATGCTTTTGCTTCC
CATGTCCT-CTCTCAAATGACTTGCAATTTTCCCGCTCTTGAACCGCTGTGGTATGA---
---CAGGTATGTATCT-CTGAAGGT-GTGGGGACTTCACTGACGATGG-----GAGTGTC
GCTCTTAGGTATGTGGTCCGTTCATG---TATTAGTCAATGCTCGCAAGAGTGAACTAGC
TAACTGAAATCATATTTGTGAC--AAATGTGATG--TCGTAAGGGAAAATAATGATATTA
CCTTACTAATAGTGTCGTCTAAA-ACTGGTGCCAGAAGACTCGGTAAGGCCAGAGACACA
AATGTTAATCGTCTTAATCAGGCGTAAAGGGTTTGTAGGCTGCTTTGAAAATATTAATTT
AATAAGAGTAAATTACTATCAATTAAAGCTAGAATCAAATAGAGGATATTTACGAAATAA
TGCTTGGTTGAGGGCTGATATCCGAAGACACCAAGTGGAGTACCAATG-GCGTAAGC-AT
TTATCCATTAATGATTGACGCTGAGAAACGAAGGTGAGGATAGGAAATAGGATTAGATAC
CCAGATACCCCTCTCTGTCAACGATGAATGGTAGTT--TGTTAGT--------CTAAAAT
GACTAGTGACGAAGTTAACACG-TTAACCATTCCGCCTTGTGAGTACGACTGCAAAGTTG
AAAACAAAAAAATTAGTCGGTCTCGGAGCAAACGAAGTGAAGTATGTTATT----
>Achinensis_Dai9019
-------ATGAATG-AACTTGGAT---GGAGTTGTAGCTGGCC---TT--AGCGAT----
---GGGGCA-TGTGCACACTCTGTT-CATTC-AC---ACCTTTCACACCTCTGTGCAC-T
TCTCATGGGGT------------------AGAGCTTCGTCT-----------GAAACA--
------------------TGGC-------AAGGTCTCCTCTCATGTGT-TTCA---TACC
ACACACTT-----------TAAAGTT-TTCAGAATGT-----AACAATCATGCA--TC-A
A------TGCA----TAT--AATACAACTTTCAGCAACGGATCTCTTGGCTCTCGCATCG
ATGAAGAACGCAGCGAAATGCGATAAGTAATGTGAATTGCAGAATTCAGTGAATCATCGA
ATCTTTGAACGCACCTTGCGCTCCTTGG-TATTCCGAGGAGCATGCCTGTTTGAGTGTCA
TGGTATTCTCAACCCCTCTGCAATTT-TTCTG---------------TTGTA-GT-CGGG
CTTGGACT-TGGAGG----TACACTGCCGGCGTTCATC----------------TTTTTG
AACGC---GGGCTCCTCTGAAATACATTAGCTGGAAT------TTTTA------------
-----CTAAGCATGA------TTCAATGTGAT-AATTGTCTACGTTG----TCTCAA-CT
TGGTAT-C--------AAATTTG-TT------TCA---GCTTCCAAAC------------
-----------GTCCTC--------GCGGACAATATC------------------TGAAC
ATCTGACCTCAAATC---------------------------------------------
----------------------------------AGTGAAGCGGGAAAAGCTCAAATTTA
AAATCTGGCAGCTTT-GGTTGTCCGAGTTGTAGTCTGGAGAAGCGTTTTCTGTGCTGGAC
CGTGTACAAGTCTCTTGGAACAGAGCGTCGTAAAGGGTGAGAATCCCGTCTTTGACACGG
ACTGCCAGTGCTTTGTGATGCGCTCTCAAAGAGTCGAGTTGTTTGGGAATGCAGCTCAAA
ATGGGTGGTAAATTCCATCTAAAGCTAAATATTGGCGAGAGACCGATAGCGAACAAGTAC
CGTGAGGGAAAGATGAAAAGCACTTTGGAAAGAGAGTTAAACAGTACGTGAAATTGCTGA
AAGGGAAACGCTTGAAGTCAGTCGCGTTGGCCAGAACTCAGCCTGGCTTTTGCCTGGTGC
ATTTTCTGGTTGACGGGCCAGCATCAATTTTGATCGCTGGATAAAGGCCTTGGGAATGTG
GCACCCTCGGGTGTGTTATAGCCCTCGGTTGTATACAGTGGTTGGGATTGAGGATCTCAG
CATGCCTTTATGGTCGGGGTTCGCCCACGTTCATGCTTAGGATGCTGGCGTAATGGCTTT
AAACGACCCGTCTTGAAACACGGACCAAGGAGTCTAACATGCCTGCGAGTGTTTGGGTGG
AAAACCCGAGCGCGCAATGAAAGTGAAAGTTGGGATCCCTGTCGCGGGGAGCACCGACGC
CCGGACCAGACCTTCTGTGACGGCTCCGCGGTAGAGCATGTATGTTGGGACCCGAAAGAT
GGTGAACTATGCCTGAATAGGGTGAAGCCAGAGGAAACTCTGGTGGAGGCTCGTAGCGAT
TCTGACGTGCAAATCGATCGTCAAATTTGGGTATAGGGGCGAAAGACTAATCGAACCATC
TAGTAGCTGGTTCCTGCCGAAGTTTCCCTCAGGATAGCAGAAACTCATGTCAGCTTTATG
TGGTAAAGCGAATGATTAGAGGCCTTGGGGTTGAAACAACCTTAACCTATTCTCAAACTT
TAAATATGTAAGAACGAGCCGTCACTTGA-------------------------------
------------------------------------------------------------
------------------------------------------------------------
------------------------------------------------------------
------------------------------------------------------------
------------------------------------------------------------
------------------------------------------------------------
------------------------------------------------------------
------------------------------------------------------------
------------------------------------------------------------
------------------------------------------------------------
------------------------------------------------------------
------------------------------------------------------------
------------------------------------------------------------
------------------------------------------------------------
------------------------------------------------------------
------------------------------------------------------------
------------------------------------------------------------
------------------------------------------------------------
------------------------------------------------------------
------------------------------------------------------------
------------------------------------------------------------
------------------------------------------------------------
------------------------------------------------------------
------------------------------------------------------------
------------------------------------------------------------
------------------------------------------------------------
------------------------------------------------------------
------------------------------------------------------------
------------------------------------------------------------
------------------------------------------------------------
------------------------------------------------------------
------------------------------------------------------------
------------------------------------------------------------
------------------------------------------------------------
------------------------------------------------------------
------------------------------------------------------------
------------------------------------------------------------
------------------------------------------------------------
------------------------------------------------------------
------------------------------------------------------------
------------------------------------------------------------
------------------------------------------------------------
------------------------------------------------------------
------------------------------------------------------------
------------------------------------------------------------
------------------------------------------------------------
------------------------------------------------------------
------------------------------------------------------------
------------------------------------------------------------
------------------------------------------------------------
------------------------------------------------------------
-------------------------------------------------------
>Afaginea_3165
-------------------------------TTGTCGCTGGCC---TC--AGCAAT----
---GGGGCA-TGTGCACACTTTGTT-CATCC-A-----CCCTTCACACCACTGTGCAC-T
TCTCATGGG-T------------------CGGGTTGCGTCT-----------GAAATA--
------------------TGGC--------AAAGCCCTTCTCATGTGT-TTTA----ACC
ACACACTA-----------TACAAGT-TTTAGAATGT-----AACAATCATGCA--TC-A
A------TGCA----TAT--AATACAACTTTCAGCAACGGATCTCTTGGCTCTCGCATCG
ATGAAGAACGCAGCGAAATGCGATAAGTAATGTGAATTGCAGAATTCAGTGAATCATCGA
ATCTTTGAACGCACCTTGCGCTCCTTGG-TATTCCGAGGAGCATGCCTGTTTGAGTGTCA
TGGTATTCTCAACCCTGCTACATTTG-TT------------------GTGTA-GC-TGGG
CTTGGACT-TGGAGG----TTTATTGCTGGTGTTC------------------TCTTTTG
AACGC---GGGCTCCTCTGAAATGCATTAGCTGGAA-------TGTTA------------
-----CCGAGCATGA------TTCAACGTGAT-AATTGTCTACATTG----CTTCAA-CT
TGGTAT-T--------AATTCTG-TT------TCA---GCTTCAAACC------------
-----------GTCCTT--------GCGGACAATATC------------------TGAAC
ATCTGACCTCAAATCAGGTAGGACTACCCGCTGAACTTAAGCATATCAATAAGCGGAGGA
AAAGAAACTAACAAGGATTCCCCTAGTAACTGCGAGTGAAGCGGGAAAAGCTCAAATTTA
AAATCTGGCAGCTTT-GGCTGTCCGAGTTGTAGTCTGGAGAAGCGTTTTCTGTGCTGGAC
CGTGTACAAGTCTCTTGGAACAGAGCGTCGTAGAGGGTGAGAATCCCGTCTTTGACACGG
ACTCCCAGTGCTTTGTGATGCGCTCTCAAAGAGTCGAGTTGTTTGGGAATGCAGCTCAAA
ATGGGTGGTAAATTCCATCTAAAGCTAAATATTGGCGAGAGACCGATAGCGAACAAGTAC
CGTGAGGGAAAGATGAAAAGCACTTTGGAAAGAGAGTTAAACAGTACGTGAAATTGCTGA
AAGGGAAACGATTGAAGTCAGTCGCGTCGGCCAGAACTCAGCCTGGCTTTTGCCTGGTGC
ATTTTCTGGTTGACGGGCCAGCATCAATTTTGATCGCTGGATAAAGGCCTTGGGAATGTG
GCACCTTCGGGTGTGTTATAGCCCTTGGTTGTATACAGTGGTTGGGATTGAGGATCACAG
CATGCCTTTATGGCCGGGGTTCGCCCACGTTCATGCTTAGGATGCTGGCGTAATGGCTTT
AAACGACCCGTCTTGAAACACGGACCAAGGAGTCTAACATGCCTGCGAGTGTTTGGGTGG
AAAACCCGAGCGCGCAATGAAAGTGAAAGTTGGGATCCCTGTCGCGGGGAGCACCGACGC
CCGGACCAGACCTTTTGTGACGGATCCGCGGTAGAGCATGTATGTTGGGACCCGAAAGAT
GGTGAACTATGCCTGAATAGGGTGAAGCCAGAGGAAACTCTGGTGGAGGCTCGTAGCGAT
TCTGACGTGCAAATCGATCGTCAAATTTGGGTATAGGGGCGAAAGACTAATCGAACCATC
TAGTAGCTGGTTCCTGCCGAAGTNNNNNNNNNNNNNNNNNNNNNNNNNNNNNNNNNNNNN
NNNNNNNNNNNNNNNNNNNNNNNNNNNNNNNNNNNNNNNNNNNNNNNNNNNNNNNNNNNN
NNNNNNNNNNNNNNNNNNNNNNNNNNNNN-------------------------------
------------------------------------------------------------
------------------------------------------------------------
------------------------------------------------------------
------------------------------------------------------------
------------------------------------------------------------
-------TATCCTCATCATTGCCGCTGGTACTGGTGAGTTCGAGGCTGGTATCTCCAAGG
ATGGCCAGACCCGTGAACACGCTCTGCTCGCCTTCACCCTCGGTGTCAGGCAGCTCATTG
TCGCCATCAACAAGATGGACACCACCAAGTGGAGCGAGGACCGTTACAACGAAATTGTCA
AGGAGACCTCCAACTTCATCAAGAAGGTCGGTTACAACCCCAAGGCTGTCGCCTTCGTCC
CCATTTCCGGCTGGCACGGTGACAACATGTTGGAGGAGTCCGTCAACATGACATGGTTCA
AGGGCTGGACCAAGGAGACCAAGGCTGGTGTCGTTAAGGGCAAGACTCTCCTCGATGCTA
TTGATGCTATCGAGCCCCCCGTTCGTCCCCATGACAAGCCTCTCCGTCTCCCTCTCCAGG
ATGTCTACAAAATTGGTGGTATTGGCACGGTGCCCGTCGGTCGTGTTGAGACCGGTATCA
TCAAGGCCGGTATGGTTGTTACCTTCGCCCCCACCAACGTGACCACCGAAGTCAAGTCCG
TCGAGATGCATCACGAGCAGCTCGAGCAGGGTAACCCCGGTGACAACGTCGGTTTCAACG
TCAAGAACGTGTCCGTCAAGGATATTCGYCGTGGTAACGTCGCCTCTGACTCCAAGAACG
ACCCCGCCAAGGAGGCAGCTTCCTTCACTGCGCAGGTCATCATCCTTAACCACCCTGGTC
AGATCGGTGCCGGTTACGCTCCCGTTCTCGATTGCCACACCGCCCACATTGCTTGCAAGT
TCCAGGAGCTCATCGAGAAGATCGATCGTCGTACCGGCAAGTCCATCGAGGCTTCCCCYA
AGTTCGTCAAGTCCGGTGATGCGTGTATTGCCACCCTCGTACCCTCCAAGCCCATGTGTG
TCGAGGAGT---------------------------------------------------
------------------------------------------------------------
------------------------------------------------------------
------------------------------------------------------------
------------------------------------------------------------
------------------------------------------------------------
------------------------------------------------------------
------------------------------------------------------------
------------------------------------------------------------
------------------------------------------------------------
------------------------------------------------------------
------------------------------------------------------------
------------------------------------------------------------
------------------------------------------------------------
------------------------------------------------------------
------------------------------------------------------------
------------------------------------------------------------
------------------------------------------------------------
------------------------------------------------------------
------------------------------------------------------------
------------------------------------------------------------
------------------------------------------------------------
-----------------------------TATTAGTCAATGCTCGTAAGAGTGAACTAGC
TAACTGAAATCATATTTGTGAC--AAATGTGATG--TCGTAAGGGAAAATAATGATATTA
CCTTACTAATAGTGTCGTCTAAA-ACTGGTGCCAGAAGACTCGGTAAGGCCAGAGACACA
AATGTTAATCGTCTTAATCAGGCGTAAAGGGTTTGTAGGCTGCCTTGAAAATATTAATTT
AGTAAATGTAAATTGGTACGAATTAAGGCTAGAATCAAATAGAGGATATTTACGAAATAA
TGCTTGGTCGAGGGCTGAGATCCGTAGACACCAAGTGGAGTGCGAATG-GCGTAAGC-AT
TTATCCATTAATGATTGACGCTGAGAAACGAAGGTGAGGATAGGAAATTGGATTAGAC-C
TCAGATACCCCTCTCTGTCAACGATGAATGGTAGTT--TGTTAGTC---------TTAAG
GACTAGTGACGAAGTTAACACG-TTAACCATTCCGCCTTGTGAGTACGGCTGCAAAGTTG
AAAACAAAAAAATTAGTCGGTCTCGGAGCAAACGAAGTGAAGTATGTTATTTAAT
>Antrodiella_micra_MZ713651_CLZhao_10185
ATCATTAATGAATG-AACTTGGGC---GTGGTTGTAGCTGGCC---TC--AGCGAT----
---GGAGCA-TGTGCACACCGCGTT-CATCC-A-----CCCTTCACACCTCTGTGCAC-T
TCTCATGGG-T------------------CGGGTCGCGTCT-----------GAAATA--
------------------TGGC-------GAAGGCCCTTCTCATGTGT-TTT-----ACC
ACACACTA-----------TACAAGT-TTTAGAATGT-----AACAATCGTGCA--TC-A
A------TGCA----TAT--AATACAACTTTCAGCAACGGATCTCTTGGCTCTCGCATCG
ATGAAGAACGCAGCGAAATGCGATAAGTAATGTGAATTGCAGAATTCAGTGAATCATCGA
ATCTTTGAACGCACCTTGCGCTCCTTGG-TATTCCGAGGAGCATGCCTGTTTGAGTGTCA
TGGTATTCTCAACCCTGCTACATTTT-TTTTT--------AAAGA--GTGCA-GC-TTGG
CTTGGACT-TGGAGGT---TTTATTGCCGGCGTACGAA--CTTG------------TTTG
AACGC---GGGCTCCTCTGAAATGCATTAGCTGGAA-------TGTTA------------
-----CCGAGCATGA------TTCAATGTGAT-AATTGTCTACGTTG----CTTCGT-CT
TGGTAT-T--------AATTCTG-TT------TCA---GCTTCTAACC------------
-----------GTCCTTC------GCCGGACAATATC-----------------TTGAAC
ATCTGACCTCAAATCAGGTAGGACTACCCGCTGAACTT----------------------
-------------AGGATTCCCCTAGTAACTGCGAGTGAAGCGGGAAAAGCTCAAATTTA
AAATCTGGCAGCTTT-GGCTGTCCGAGTTGTAGTCTGGAGAAGCGTTTTCTGTGCTGGAC
CGTGTACAAGTCTCTTGGAACAGAGCGTCGTAGAGGGTGAGAATCCCGTCTTTGACACGG
ACTCCCAGTGCTTTGTGATGCGCTCTCAAAGAGTCGAGTTGTTTGGGAATGCAGCTCAAA
ATGGGTGGTAAATTCCATCTAAAGCTAAATATTGGCGAGAGACCGATAGCGAACAAGTAC
CGTGAGGGAAAGATGAAAAGCACTTTGGAAAGAGAGTTAAACAGTACGTGAAATTGCTGA
AAGGGAAACGATTGAAGTCAGTCGCGTCGGCCAGAACTCAGCCTGGCTTTTGCCTGGTGC
ATTTTCTGGTTGACGGGCCAGCATCAATTTTGACCGCTGGATAAAGGCCTCGGGAATGTG
GCACCTTCGGGTGTGTTATAGCCCTTGGTTGTATACAGTGGTTGGGATTGAGGATCACAG
CATGCCTTTATGGCCGGGGTTCGCCCACGTTCATGCTTAGGATGCTGGCGTAATGGCTTT
AAACGACCCGTCTTGAAACACGGACCAAGGAGTCTAACATGCCTGCGAGTGTTTGGGTGG
AAAACCCGAGCGCGCAATGAAAGTGAAAGTTGGGATCCCTGTCGCGGGGAGCACCGACGC
CCGGACCAGACCTTCTGTGACGGATCCGCGGTAGAGCATGTATGTTGGGACCCGAAAGAT
GGTGAACTATGCCTGAATAGGGTGAAGCCAGAGGAAACTCTGGTGGAGGCTCGTAGCGAT
TCTGACGTGCAAATCGATCGTCAAATTTGGGTATAGGGGCGAAAGACTAATCGAACCATC
TAGTAGCTGGTTCCTGCCGAAGTTTCCCTCAGGATAGCAGAAACTCATGTCAGATTTATG
TGGTAAAGCGAATGATTAGAGGCCTTGGGGTTGAAACAACCTTAACCTATTCTCAAACTT
TAAATATGTAAGAACGAGCCGTCACTTGATTGGACCGCTCGGCGATTGAGAGTTTCTAGT
GGGCCATTTTTGGTAAGCAGAACTGGCGATGCGGGATGAACCGAACGCGAGGTTAAGGTG
CCGGAATACACGCTCATCAGACACCACAAAAGGTGTTAGTTCATCTAGACAGCAGGACGG
TGGCCATGGAAGTCGGAATCCGCTAAGGAGTGTGTAACAACTCACCTGCCGAATGAACTA
GCCCTGAAAATGGATGGCGCTCAAGCGTGTTACCCATACCTCGCCGTCAGTGTTGAAGTG
ACACACTGACGAGTAGGCAGGCGTGGAGG-----------------------------CG
ATTGTGCTATTCTCATCATCGCCGCTGGTATTGGTGAGTTCGAGGCTGGTATCTCCAAGG
ATGGCCAGACTCGTGAACACGCTCTGCTCGCCTTCACCCTCGGTGTCAGGCAGCTGATTG
TCGCCATCAACAAGATGGACACCACCAAGTGGAGCGAGGACCGTTACAACGAAATTGTCA
AGGAGACGTCCAACTTCATCAAGAAGGTCGGATACAACCCCAAGGCTGTTGCGTTCGTCC
CCATCTCTGGCTGGCACGGTGACAACATGTTGGAGGAGTCCACCAACATGTCCTGGTTCA
AGGGCTGGACCAAGGAGACCAAGGCTGGTGTTGTCAAGGGAAAGACTCTCCTCGATGCTA
TTGATGCTATCGAGCCCCCCGTCCGTCCCCATGACAAGCCCCTCCGTCTTCCTCTCCAGG
ATGTCTACAAAATTGGTGGTATTGGCACGGTGCCCGTCGGTCGTGTTGAGACTGGTATCA
TCAAGGCCGGCATGGTCGTCACTTTCGCTCCCACCAACGTGACCACTGAAGTTAAGTCCG
TCGAGATGCATCACGAGCAGCTCGAGCAGGGTAACCCCGGTGACAACGTCGGCTTCAACG
TCAAGAATGTGTCCGTCAAGGATATCCGTCGTGGTAACGTCGCCTCTGACTCCAAGAACG
ACCCCGCAAAGGAGGCTGCTTCCTTCACCGCGCAGGTCATCATCCTGAACCACCCTGGTC
AGATCGGTGCCGGTTATGCTCCCGTTCTCGATTGCCACACCGCCCACATTGCTTGCAAGT
TCCAGGAGCTCATTGAGAAGATCGATCGTCGTACTGGAAAGTCCATCGAGGCTTCCCCCA
AGTTCGTCAAGTCCGGTGATGCTTGCATTGCTGTCCTCGTTCCCTCCAAGCCCATGTGTG
TTGAGGAGTGGTTTATCATCAAAGTGAAGAAGATCTTGGAATGTATATGTGTAAATTGTG
GTCGACTAAAGGCCGATACCTCCGATCCCAACTTCGCAGACCGGATCCGGCATGTTCGTG
ATCCCAAGGCAAGGATGCAGGTAGTTTGGAACTTCTGCAAAAGCAAAATGGTGTGTGAGC
CGGACGAGCCAAAGGAGGACGGTGACCAGAT---GGACGTAGAGGAAGGAAAGAAGGGAC
ATGGAGGTTGTGGTGCTGCCCAACCTCTTGTACGCAAAGAGGGTCTCAAGCTGTTCGTGC
AGTACAAGAGGTCAAAGG---ACGAAGACGAGGAGTCAAAGTCGCTTCAACCCGACAAGC
GTTTGTTCCCTCCACACGAAGTTTACACAGCTCTGAAGAAGATATCGGATTCCGATCTCC
ACCTCCTTGGTCTTTCTGACGAATACGCTCGCCCAGAATGGATGATCCTGACAGTGATGC
CGGTACCTCCGCCTCCTGTTCGTCCCAGTATCGCCGTCGACGGTGGTGCTATGCGCAGCG
AGGATGATTTGACTTATAAGCTCGGTGATATCATCAAGGCCTCGGCTAATGTTCGTCGTT
GCGAGCAAGAGGGTGCTCCGGCCCACGTTATCACAGAGTTTGAGCAATTGCTCCAG----
------------------------------------------------------------
------------------------------------------------------------
------------------------------------------------------------
------------------------------------------------------------
------------------------------------------------------------
------------------------------------------------------------
------------------------------------------------------------
------------------------------------------------------------
------------------------------------------------------------
------------------------------------------------------------
------------------------------------------------------------
-----------------------------------------------AGAGTGAACTAGC
TAACTGAAATCATATTTGTGAC--AAATGTGATG--TCGTAAGGGAAAATAATGATATTA
CCTTACTAATAGTGTCGTCTAAA-ACTGGTGCCAGAAGACTCGGTAAGGCCAGAGACACA
AATGTTAATCGTCTTAATCAGGCGTAAAGGGTTTGTAGGCTGCTTTGAAAGTATTTATTT
TACAAAAGTAAAATTTTATTAATTAAAGCTAGAATCAAATAGAGGATATTTACGAAATAA
TGCTTGGTTGAGGGCTGATATCCGGAGACACCAAGTGGAGTACCAATG-GCGTAAGC-AT
TTATCCATTAATGATTGACGCTGAGAAACGAAGGTGAGGATAGGAAATAGGATTAGATAC
CCAGATACCCCTCTCTGTCAACGATGAATGGTAGTT--TGTTAGTC---------TTAAG
GACTAGTGACGAAGTTAACACG-TTAACCATTCCGCCTTGTGAGTACGACTGCAAAGTTG
AAAACAAAAAAATTAGTCGGTC---------------------------------
>Antrodiella_trivialis_MH475302_MCW_369_12
ATCATTAATGAATA-AACTTGGGC---GTGGTTGTAGCTGGTC---TC--AGTGAT----
---GGGGCA-TGTGCACACTGCGTT-CATCC-A-----CCCTTCACACCTCTGTGCAC-T
TCTCATGGG-T------------------CGGGTTGCGTCT-----------GAAATA--
------------------TGCC--------AAAGCCCTTCTCATGTGT-TTTT----ACC
ACACACTT----------ATACAAGTTTTAAGAATGT-----AACCATAATGCA--TC-A
A------TGCA----TAT--AATACAACTTTCAGCAACGGATCTCTTGGCTCTCGCATCG
ATGAAGAACGCAGCGAAATGCGATAAGTAATGTGAATTGCAGAATTCAGTGAATCATCGA
ATCTTTGAACGCACCTTGCGCTCCTTGG-TACTCCGAGGAGCATGCCTGTTTGAGTGTCA
TGGTATTCTCAACCCTGCTACATTTT-TTTTCAT----CCAAAAG--ATACA-GCGTGGG
CTTGGATT-TGGAGG----TTTATTGCCGGCGTACAAA--CTTG----------TCTTTG
GTCGT---GGGCTCCTCTGAAATGTATTAGCTGGAA-------TGTTA------------
----CCCGGGTATGA------TTCAACGTGAT-AATTGTCTGCGTTG----CTTTGC-CT
GGGTAT-T--------AATTGTG-TT------TCA---GCTTCTAACT------------
-----------GTCTTTTTA-----CTGGACAATATC-----------------TTGAGC
ATCTGACCTCAAATCAGGTAGGACTACCCGCTGAACTTAAGCATATCAATAAGCGGAGGA
AAAGAAACTAACAAGGATTCCCCTAGTAACTGCGAGTGAAGCGGGAAAAGCTCAAATTTA
AAATCTGGCAGCTTT-GGCTGTCCGAGTTGTAGTCTGGAGAAGTGTTTTCTGTGCTGGAC
CGTGTACAAGTCTCTTGGAACAGAGCGTCGTAGAGGGTGAGAATCCCGTCTTTGACACGG
ACTCCCAGTGCTGTGTGATGCGCTCTCAAAGAGTCGAGTTGTTTGGGAATGCAGCTCAAA
ATGGGTGGTAAATTCCATCTAAAGCTAAATATTGGCGAGAGACCGATAGCGAACAAGTAC
CGTGAGGGAAAGATGAAAAGCACTTTGGAAAGAGAGTTAAACAGTACGTGAAATTGCTGA
AAGGGAAACGATTGAAGTCAGTCGCGTTGGCCAGAACTCAGCCTGGCTTTTGCCTGGTGC
ATTTTCTGGTTGACGGGCCAGCATCAATTTTGACTGCTGGATAAAGGTCTTGGGAATGTG
GCACCTTCGGGTGTGTTATAGCCCTTGGTTGTATACAGTGGTTGGGATTGAGGATCACAG
CATGCCTTTATGGCCGGGGTTCGCCCACGTTCATGCTTAGGATGCTGGCGTAATGGCTTT
AAACGACCCGTCTTGAAACACGGACCAAGGAGTCTAACATGCCTGCGAGTGTTTGGGTGG
AAAACCCGAGCGCACAATGAAAGTGAAAGTTGGGATCCCTGTCGTGGGGAGCACCGACGC
CCGGACCAGACCTTCTGTGACGGATCCGCGGTAGAGCATGTATGTTGGGACCCGAAAGAT
GGTGAACTATGCCTGAATAGGGTGAAGCCAGAGGAAACTCTGGTGGAGGCTCGTAGCGAT
TCTGACGTGCAAATCGATCGTCAAATTTGGGTATAGGGGCGAAAGACTAATCGAACCATC
TAGTAGCTGGTTCCTGCCGAAGTTTCCCTCAGGATAGCAGAAACTCATGTCAGATTTATG
TGGTAAAGCGAATGATTAGAGGCCTTGGGGTTGAAACAACCTTAACCTATTCTCAAACTT
TAAATATGTAAGAACGAGCCGTCACTTGA-------------------------------
------------------------------------------------------------
------------------------------------------------------------
------------------------------------------------------------
------------------------------------------------------------
----------------------------------------------TACCTCCCAGGCCG
ATTGTGCTATCCTCATCATTGCCGGCGGTACTGGTGAGTTCGAGGCTGGTATCTCCAAGG
ATGCCCAGACTCGTGAACACGCTCTGCTCGCCTTCACCCTCGGTGTCAGGCAGCTGATCG
TTGCTATCAACAAGATGGACACCACCAAGTGGAGCGAGGACCGTTACAACGAAATCGTCA
AGGAAACGGCCAACTTCATCAAGAAGGTCGGATACAACCCCAAGACTGTTGCGTTTGTTC
CAATCTCTGGATGGCACGGTGACAACATGTTGGAGCCGTCCAGCAACATGCCCTGGTTCA
AGGGCTGGACCAAGGAGACCAAGGCTGGGGTCGTTAAGGGAATCACTCTAATCGAGGCTA
TTGATGCTATCGAGCCCCCCGTTCGTCCCTCTGACAAGCCCCTTCGTCTTCCTCTCCAGG
ATGTCTACAAAATCGGTGGCATTGGCACTGTGCCTGTCGGTCGTGTCGAGACCGGTATCA
TCAAGTCCGGCATGGTCGTCACCTTCGCCCCCACCAGCGTGACCACTGAAGTTAAGTCCG
TCGAGATGCATCACGAGCAGCTCGAAGAGGGTAAACCCGGTGACAATGTTGGCTTCAACG
TCAAGAACGTGTCCGTCAAGGATATCCGTCGTGGTAACGTCGCCTCTGACTCCAAGAACG
ACCCCGCCAAGGAGGCTGCTTCCTTCCAGGCGCAGGTCATCATCCTGAACCACCCTGGTC
AGATCGGTGCCGGTTACGCTCCCGTTCTCGATTGCCACACCGCCCACATTGCTTGCAAGT
TCCAGGAGCTCATTGAGAAGATTGATCGTCGTACCGGAAAGTCCATCGAGGTTGCCCCCA
AGTTCGTCAAGACCGGTGATGCTTGCATTGCTACTCTCWTTCCTTCCAAGCCGATGTGTG
T-----------------------------------------------------------
------------------------------------------------------------
------------------------------------------------------------
------------------------------------------------------------
------------------------------------------------------------
------------------------------------------------------------
------------------------------------------------------------
------------------------------------------------------------
------------------------------------------------------------
------------------------------------------------------------
------------------------------------------------------------
------------------------------------------------------------
------------------------------------------------------------
------------------------------------------------------------
------------------------------------------------------------
------------------------------------------------------------
------------------------------------------------------------
------------------------------------------------------------
------------------------------------------------------------
------------------------------------------------------------
------------------------------------------------------------
------------------------------------------------------------
------------------------------------------------------------
------------------------------------------------------------
------------------------------------------------------------
------------------------------------------------------------
------------------------------------------------------------
------------------------------------------------------------
------------------------------------------------------------
------------------------------------------------------------
------------------------------------------------------------
-------------------------------------------------------
>Astipitata_FD136
ATCATTAATGAATG-AACTTGGGC---AAAGTTGTCGCTGGCC---TC--AGCAAT----
---GGGGCA-TGTGCACACTTTGTT-CATCC-A-----CCCTTCACACCACTGTGCAC-T
TCTCATGGG-T------------------CGGGTTGCGTCT-----------GAAATA--
------------------TGGC--------AAAGCCCTTCTCATGTGT-TTTA----ACC
ACACACTA-----------TACAAGT-TTTAGAATGT-----AACAATCATGCA--TC-A
A------TGCA----TAT--AATACAACTTTCAGCAACGGATCTCTTGGCTCTCGCATCG
ATGAAGAACGCAGCGAAATGCGATAAGTAATGTGAATTGCAGAATTCAGTGAATCATCGA
ATCTTTGAACGCACCTTGCGCTCCTTGG-TATTCCGAGGAGCATGCCTGTTTGAGTGTCA
TGGTATTCTCAACCCTGCTACATTTT-TT-------------------TGTA-GT-TGGG
CTTGGACT-TGGAGG----TTTATTGCTGGTGTTC------------------TCTTTTG
AACGC---GGGCTCCTCTGAAATGCATTAGCTGGAA-------TGTTA------------
-----CCGAGCATGA------TTCAATGTGAT-AATTGTCTACGTTG----CTTCAA-CT
TGGTAT-T--------AATTCTG-TT------TCA---GCTTCAAACC------------
-----------GTCCTT--------GCGGACAATATC------------------TGAAC
ATCTGACCTCAAATCAGGTAGGACTACCCGCTGAACTTAAGCATATCAATA---------
--------TAACAAGGATTCCCCTAGTAACTGCGAGTGAAGCGGGAAAAGCTCAAATTTA
AAATCTGGCAGCTTT-GGCTGTCCGAGTTGTAGTCTGGAGAAGCGTTTTCTGTGCTGGAC
CGTGTACAAGTCTCTTGGAACAGAGCGTCGTAGAGGGTGAGAATCCCGTCTTTGACACGG
ACTCCCAGTGCTTTGTGATGCGCTCTCAAAGAGTCGAGTTGTTTGGGAATGCAGCTCAAA
ATGGGTGGTAAATTCCATCTAAAGCTAAATATTGGCGAGAGACCGATAGCGAACAAGTAC
CGTGAGGGAAAGATGAAAAGCACTTTGGAAAGAGAGTTAAACAGTACGTGAAATTGCTGA
AAGGGAAACGATTGAAGTCAGTCGCGTCGGCCAGAACTCAGCCTGGCTTTTGCCTGGTGC
ATTTTCTGGTTGACGGGCCAGCATCAATTTTGATCGCTGGATAAAGGCCTTGGGAATGTG
GCACCTTCGGGTGTGTTATAGCCCTTGGTTGTATACAGTGGTTGGGATTGAGGATCACAG
CATGCCTTTACGGCCGGGGTTCGCCCACGTTCATGCTTAGGATGCTGGCGTAATGGCTTT
AAACGACCCGTCTTGAAACACGGACCAAGGAGTCTAACATGCCTGCGAGTGTTTGGGTGG
AAAACCCGAGCGCGCAATGAAAGTGAAAGTTGGGATCCCTGTCGCGGGGAGCACCGACGC
CCGGACCAGACCTTTTGTGACGGATCCGCGGTAGAGCATGTATGTTGGGACCCGAAAGAT
GGTGAACTATGCCTGAATAGGGTGAAGCCAGAGGAAACTCTGGTGGAGGCTCGTAGCGAT
TCTGACGTGCAAATCGATCGTCAAATTTGGGTATAGGGGCGAAAGACTAATCGAACCATC
TAGTAGCTGGTTCCTGCCGAAGTTTCCCTCAGGATAGCAGAAACTCATGTCAGATTTATG
TGGTAAAGCGAATGATTAGAGGCCTTGGGGTTGAAACAACCTTAACCTATTCTCAAACTT
TAAATATGTAAGAACGAGCCGTCACTTGATTGGACCGCTCGGCGATTGAGAGTTTCTAGT
GGGCCATTTTTGGTAAGCAGAACTGGCGATGCGGGATGAACCGAACGCGAGGTTAAGGTG
CCGGAATACACGCTCATCAGACACCACAAAAGGTGTTAGTTCATCTAGACAGCAGGACGG
TGGCCATGGAAGTCGGAATCCGCTAAGGAGTGTGTAACAACTCACCTGCCGAATGAACTA
GCCCTGAAAATGGATGGCGCTCAAGCGTGTTACCCATACCTCGCCGTCAGTGTTGAAGTG
ACACACTGACGAGTAGGCAGGCGTGGAGG-------------------------------
------------------------------------------------------------
------------------------------------------------------------
------------------------------------------------------------
------------------------------------------------------------
------------------------------------------------------------
------------------------------------------------------------
------------------------------------------------------------
------------------------------------------------------------
------------------------------------------------------------
------------------------------------------------------------
------------------------------------------------------------
------------------------------------------------------------
------------------------------------------------------------
------------------------------------------------------------
------------------------------------------------------------
---------GATTCATCATCAAAGTGAAGAAGATATTGGAATGTATATGTGTAAATTGTG
GTCGATTAAAGGCCGATACCTCCGACCCCAATTTCGCAGACCGGATCCGGCATCTTCGTG
ATCCCAAGGCAAGAATGCAGGTAGTGTGGAACTTCTGCAAAAGCAAAATGGTGTGTGAGC
CGGACGAGCCGAAGGAGGATGGCGACCAGAT---GGACGTGGAGGAAGGAAAGAAGGGAC
ATGGGGGTTGTGGTGCTGCCCAACCTCTTGTGCGCAAAGAGGGTCTCAAGCTGTTCGTAC
AATACAAGAGGTCGAAGG---ACGAGGACGAGGAGTCGAAGTCACTTCAACCAGACAAGC
GTTTGTTTCCTCCACACGAGGTTTACACCGCCTTGAAGAAGATCTCGGACTCCGATCTTC
ACCTCCTTGGCCTTTCCGACGAGTACGCTCGCCCAGAATGGATGATTCTCACGGTGATGC
CTGTACCGCCACCTCCCGTTCGTCCCAGTATAGCAGTCGACGGAGGTGCCATGCGCAGCG
AGGATGATTTGACCTACAAGCTCGGTGACATCATCAAAGCTTCGGCAAATGTCCGTCGTT
GTGAGCAGGAGGGTGCTCCGGCCCACGTAATCACAGAGTTCGAGCAGCTGCTTCAGGTGA
GTCGCGTCT---CTTTTCCCTACTCGTTTCGCA-CCCCACCACCC--AATTTTCTGGGGG
CTCTCTCCT------TTGGAGAACCCCAAGCCCACACTG-CGT-TAGTTCTC---GACAA
TCGAGGCGTTCTTCC-ACCCGTAGCGC-TGTCT-GCGCGCGTTTTCG---GTCGCTTGAT
CGCCGCGCGGA--CTATTGCACACGCT-CGGTGTTGGTTGGGCACGTGGTTGTGCGGTGA
AAT-GGGGGCTGAGCGAGGAGTGCGAAAAAA---TTCTCGCAGACGTTGGTCTCACAGAA
CAACGC-----TGGGATGGATGGTCGAGGCCGCCCTCTTCTGTGACGCAGAAAGAGTGGC
GTGTCGTTC-GGCCTGCACTTGTAACCTCATGTCGTTTTGCCCC-CTGTTGTTTTT----
-TCCCTATG--TGTCTACTGTGGCGACG--------------------------------
GTCACAAATATTTCAAATTCGCGATGCTG--------ACGTATTCGATGCTTTTGCTTCC
CATGTCCT-CTCTCA-ATGATTCGGAATATGCT--CCACTTGACTCTCGTGGTATGA---
---CAGGTATGTAGCTCCTGCAAGT-ATGAGGACGTGACTGATCACAA------AGTTAT
AATTTCAGGTGCGTTAGTCGAGCTCGGA--------------------------------
------------------------------------------------------------
------------------------------------------------------------
------------------------------------------------------------
------------------------------------------------------------
------------------------------------------------------------
------------------------------------------------------------
------------------------------------------------------------
------------------------------------------------------------
-------------------------------------------------------
>Atraporiella_neotropica_HQ659221_L_Ryvarden_44447
---------------------AGT---GGGGTTGTTGCTGGCC---TC--AGTGAT----
---GGGGCA-TGTGCACGCCTTGCT-TGTTCCA-----CCTTCTACACCCCTGTGCAC-T
TCTCATAGG-T------------------TGGGCTGCGTCT-----------GAAATA--
-----------------TTGGC--------AACGCACTTCCTGTGTGT-TTA-----ATC
ATACACAT------------GTTTGT-TACAGAATGT-----TTTTACTGTGCA--TG-A
A------TGCA----TAT--AATACAACTTTCAGCAACGGATCTCTTGGCTCTCGCATCG
ATGAAGAACGCAGCGAAATGCGATAAGTAATGTGAATTGCAGAATTCAGTGAATCATCGA
ATCTTTGAACGCACCTTGCGCTCCTTGG-TATTCCGAGGAGCATGCCTGTTTGAGTGTCA
TGGTATTCTCAATTCATTTGCATTTT-T-------------------TTAGT-GA-ATGG
ATTGGATG-TGGAGG-------TTTGCAGACAGAGGAA-----------CCATGTGTTCC
GATGC---CGGCTTCTCTGAAACTCATTAGCTTGAA-------TGTGA------------
-----TCAAGCATGT------CCCAGTGTGAT-AATTGTCKACGCTG----CTTCATGTC
TGGTATTT----------AATAG-AT------CTA---GATTCGAACT------------
-----------GTCTGT-TG------CAGACAA---Y---------------TTCTGATC
ATCTGACCTCAAATCAGGTAGGACTACCCGCTGAACTTAAGCATATCAATAAGCGGAGGA
AAAGAAACTAACAAGGATTCCCCTAGTAACTGCGAGTGAAGCGGGAAAAGCTCAAATTTA
AAATCTGGCAGCTTT-GGCTGTCCGAGTTGTAGTCTGGAGAAGCGTTATCTGTGCTGGAC
CGTGTACAAGTCTCTTGGAACAGAGCGTCATAGAGGGTGAGAATCCCGTCTTTGACACGG
ACTGCCAGTGCTTTGTGATGCGCTCTCAAAGAGTCGAGTTGTTTGGGAATGCAGCTCAAA
ATGGGTGGTAAATTCCATCTAAAGCTAAATATTGGCGAGAGACCGATAGCGAACAAGTAC
CGTGAGGGAAAGATGAAAAGCACTTTGGAAAGAGAGTTAAACAGTACGTGAAATTGCTGA
AAGGGAAACGCTTGAAGTCAGTCGCGTTGGCCAGAACTCAGCCTGGCTTTTGCTTGGTGC
ATTTTCTGGTGAACGGGCCAGCATCAATTTTGACTGTTGGAAAAAGGCCTTGGGAATGTG
GCATCTTCGGGTGCGTTATAGCCTAGGGTTGTATACAACRGTTGGGATTGAGGATCTCAG
CATGCCTTTATGGTCGGGGTTCGCCCACGTTCATGCTTAGGATGCTGGCGTAATGGCTTT
AAACGACCCGTCTTGAAACACGGACCAAGGAGTCTAACATGCCTGCGAGTGTTTGGGTGG
AAAACCCGAGCGCGCAATGAAAGTGAAAGTTGGGATCCCTGTCGTGGGGAGCACCGACGC
CCGGACCAGACCTTTTGTGACGGATCCGCGGTAGAGCATGCATGTTGGGACCCGAAAGAT
GGTGAACTATGCCTGAATAGGGTGAAGCCAGAGGAAACTCTGGTGGAGGCTCGTAGCGAT
TCTGACGTGCAAATCGATCGTCAAATTTGGGTATAGGGGCGAAAGACTAATCGAACCATC
TAGTAGCTGGTTCCTGCCGAAGTTTCCCTCAGGATAGCAGAAACTCATGTCAGATTTATG
TGGTAAAGCGAATGATTAGAGGCCTTGGGGTTGAAACAACCTTAACCTATTCTCAAACTT
TAAATATGTAAGAACGAGCCGTCACTTGATTGGACCGCTCGGCGATTGAGAGTTTCTAGT
GGGCCATTTTTGGTAAGCAGAACTGGCGATGCGGGATGAACCGAACGCGAGGTTAAGGTG
CCGGAATATACGCTCATCAGACACCACAAAAGGTGTTAGTTCATCTAGACAGCAGGACGG
TGGCCATGGAAGTCGGAACCCGCTAAGGAGTGTGTAACAACTCACCTGCCGAATGAACTA
GCCCTGAAAATGGATGGCGCTCAAGCGTGTTACCCATACCTCGCCGTCAGTGTTGAAGTG
ACACACTGACGAGTAGGCAGGCGTGGAGG-------------------------------
------------------------------------------------------------
------------------------------------------------------------
------------------------------------------------------------
------------------------------------------------------------
------------------------------------------------------------
------------------------------------------------------------
------------------------------------------------------------
------------------------------------------------------------
------------------------------------------------------------
------------------------------------------------------------
------------------------------------------------------------
------------------------------------------------------------
------------------------------------------------------------
------------------------------------------------------------
------------------------------------------------------------
------------------------------------------------------------
------------------------------------------------------------
------------------------------------------------------------
------------------------------------------------------------
------------------------------------------------------------
------------------------------------------------------------
------------------------------------------------------------
------------------------------------------------------------
------------------------------------------------------------
------------------------------------------------------------
------------------------------------------------------------
------------------------------------------------------------
------------------------------------------------------------
------------------------------------------------------------
------------------------------------------------------------
------------------------------------------------------------
------------------------------------------------------------
------------------------------------------------------------
------------------------------------------------------------
------------------------------------------------------------
------------------------------------------------------------
------------------------------------------------------------
------------------------------------------------------------
------------------------------------------------------------
------------------------------------------------------------
------------------------------------------------------------
------------------------------------------------------------
------------------------------------------------------------
------------------------------------------------------------
------------------------------------------------------------
------------------------------------------------------------
-------------------------------------------------------
>Atraporiella_yunnanensis_MF962482_CLZhao_604
ATCATTATTGAATG--AATCGAGT---GGGGTTGTCGCTGGCC---TC--AGCAAT----
---GGGGCA-TGTGCACACCTTGCT-CATTCCA-----CCTTCTACACCTCTGTGCAC-T
TCTCATGGG-T------------------TGGGCTGCGTCT-----------GAAATA--
-----------------ACGAC--------AACGCACTTCCTGTGTGT-TTTA---AACC
ATACACAT------------GTTTGT-TATAGAATGT-------TTTATGTGCA--TG-A
AT-----TGCA----TAC--AATACAACTTTCAGCAACGGATCTCTTGGCTCTCGCATCG
ATGAAGAACGCAGCGAAATGCGATAAGTAATGTGAATTGCAGAATTCAGTGAATCATCGA
ATCTTTGAACGCACCTTGCGCTCCTTGG-TATTCCGAGGAGCATGCCTGTTTGAGTGTCA
TGGTATTCTCAACCCCCTTGCATTTT---------------------TTGCA-G--AGGG
ATTGGATG-TGGAGG-------TTTGCTGGCAGAGGAA------------CATTTGTTTC
GATAC---CGGCTTCTCTGAAATGTATTAGCTTGAA-------TGTTA------------
-----TCGAGCATGT------CCCAGTGTGAT-AATTGTCTACGCTG----CTTCAT-GT
CGGTAT---------TAAAAATGGTT------CAA---GCTTCGAACT------------
-----------GTCTGTTCG------CAGACAC------------------TTTCTGATC
ATCTGACCTCAAATCAGGTAGGACTACCCGCTGAACTTAAGCATAC--------------
------------------------------------------------------------
------------------------------------------------------------
------------------------------------------------------------
------------------------------------------------------------
------------------------------------------------------------
------------------------------------------------------------
------------------------------------------------------------
------------------------------------------------------------
------------------------------------------------------------
------------------------------------------------------------
------------------------------------------------------------
------------------------------------------------------------
------------------------------------------------------------
------------------------------------------------------------
------------------------------------------------------------
------------------------------------------------------------
------------------------------------------------------------
------------------------------------------------------------
------------------------------------------------------------
------------------------------------------------------------
------------------------------------------------------------
------------------------------------------------------------
-------------------------------------------------CTCGCAGGCTG
ACTGCGCTATCCTTATCATTGCTGCTGGTACTGGTGAATTTGAGGCTGGTATTTCCAAGG
ATGGTCAGACTCGTGAACACGCCCTCCTTGCCTTCACGCTTGGTGTCAGGCAACTCATTG
TTGCCATCAACAAGATGGACACCACTAAGTGGAGCGAGGACCGTTACAACGAAATTGTCA
AGGAAACCTCCAACTTCATCAAGAAGGTTGGTTACAACCCGAAGGCTGTTGCTTTCGTTC
CTATCTCTGGCTGGCACGGTGACAATATGTTGGAAGAGTCCACCAACATGACTTGGTTCA
AGGGCTGGACCAAGGAGACTAAGGCTGGTGTCGTCAAGGGCAAGACTCTCCTCGATGCTA
TTGACGCTATCGAGCCCCCCGTTCGTCCCTCCGACAAGCCTCTCCGACTTCCTCTTCAGG
ATGTCTACAAGATCGGTGGTATTGGCACGGTGCCCGTTGGTCGTGTCGAGACTGGTATCA
TCAAAGCTGGCATGGTTGTCACCTTCGCTCCTACCAACGTGACCACCGAAGTCAAATCGG
TTGAAATGCACCACGAGCAACTCGAGTCCGGTCAGCCTGGTGACAACGTCGGTTTCAACG
TTAAGAACGTATCCGTAAAAGATATCCGCCGCGGTAACGTCGCGTCCGACTCCAAGAATG
ATCCCGCCAAGGAGGCTGCTTCCTTCACAGCCCAGGTCATCATTCTCAACCATCCCGGCC
AGATCGGTGCCGGATACGCTCCTGTTCTCGATTGCCACACTGCCCACATTGCTTGCAAGT
TCTCCGAGCTCGTAGAGAAGATCGATCGCCGAACCGGCAAGTCCATCGAAGCCTCGCCCA
AGTTCGTCAAGTCTGGTGACGCTTGCATTGCTACTCTCGTTCCTTCCAAGCCTATGTGTG
TTGAGGAGT---------------------------------------------------
------------------------------------------------------------
------------------------------------------------------------
------------------------------------------------------------
------------------------------------------------------------
------------------------------------------------------------
------------------------------------------------------------
------------------------------------------------------------
------------------------------------------------------------
------------------------------------------------------------
------------------------------------------------------------
------------------------------------------------------------
------------------------------------------------------------
------------------------------------------------------------
------------------------------------------------------------
------------------------------------------------------------
------------------------------------------------------------
------------------------------------------------------------
------------------------------------------------------------
------------------------------------------------------------
------------------------------------------------------------
------------------------------------------------------------
------------------------------------------------------------
--ACTGAAATCATATTTGTGTC--AAATGTGATG--TCGTAAGGGAAAATAATGATATTA
CCTTACTATTAGTGTCGTCCAAA-ACTGGTGCCAGAAGACTCGGTAAGGCCAGAGACGCG
AACGTTAATCGTCTTAATCAGGCGTAAAGGGTTTGTAGGCAGCTTTGAAAATATTAATTT
AAAAAATGTAAATTAATATCAATTAAAGCTAGAATCAAATGGAGGATATTTACTAAATAA
TGCTTGGAGGAGGGCTGATATCCTAAGATCTCAAGTGGAGTACTCATG-GCGTAAGC-TT
TTATCCATTAATGATTGACGCTGAGAAACGAAGGTGAGGATAGGAAATAGGATTAGATAC
CCAGATACCCCTCTCTGTAAACGATGAATGGTAGTT--GTTAGTT----------AATAA
AACTAGTGGCAAAGTTAACACG-TTAACCATTCCGCCTTGTGAGTACGACTGCAAAGTTG
AAAACAAAAAAATTAGTCGGTCTCG------------------------------
>Austeria_citrea_JN710511_X1171
ATCATTATTGAACA-AATCTGAGT---GAGATTGTTGCTGGTC---TCTCCCTCACGT--
GGAGAGACA-TGTGCACGTCTCGTTCTATTTCCAT--TCACTTTACACCTCTGTGCAC-T
TTCCATGAGTT------------------CGGGTTTGAAGT-------CTGTGAAAAA--
-------------------GAC-------GACAAACCTCCTCATGTGT-TTTC----AAC
ATACCACT---------TGTCTCTGTTTTACGAACGTT----CACTGTCATGCA--TG-A
A------TGCA----TACATAATACAACTTTCAGCAACGGATCTCTTGGCTCTCGCATCG
ATGAAGAACGCAGCGAAATGCGATAAGTAATGTGAATTGCAGAATTCAGTGAATCATCGA
ATCTTTGAACGCACCTTGCGCTCCTTGG-TATTCCGAGGAGCATGCCTGTTTGAGTGTCG
TGGTATTCTCAGCCTCTCACGCATTTTGCCTTTG---GCAAGTGT--GGAAA-GGGAGAG
GTTGGAGT-TGGAGG---CAACCATGCTGGGAACCGTG--CACAAGCAAAAAGCTTTTTG
CACAT-TCCGGCTCCTCTGAAACGCATCAGCTTGAA-------TGTTG------------
-----CCAAGCATGA------TCCAGCGTGAT-AATTGTCTGCGCTG----CTTCGTTCG
TGGCAA----------TCACATG-TT------CAA---GTGTGTGTCTCCGATG------
--------GTTGTCTTTTGATGACGGGAGACGAGAAA----------AACAAATCTGAAC
ATCTGACCTCAAATCAGGTAGGACTACCCGCTGAACTTAAGCATATCAATAAGCGGAGGA
AAAGAAACTAACAAGGATTCCCCTAGTAACTGCGAGTGAAGCGGGAAAAGCTCAAATTTA
AAATCTGGCAGCTTT-GGTTGTCCGAGTTGTAGTCTGGAGAAGCGTTTTCTGTGCTGGAC
CGTGTAAAAGTCTCTTGGAACAGAGCGTCATAGAGGGTGAGAATCCCGTCTTTGATACGG
ACTGCCAGTGCTTTGTGATGCGCTCTCAAAGAGTCGAGTTGTTTGGGAATGCAGCTCAAA
ATGGGTGGTAAATTCCATCTAAAGCTAAATATTGGCGAGAGACCGATAGCGAACAAGTAC
CGTGAGGGAAAGATGAAAAGCACTTTGGAAAGAGAGTTAAACAGTACGTGAAATTGCTGA
AAGGGAAACGCTTGAAGTCAGTCACGTCCGTCAGAACTCAGCCATACCTTTGTGTGGTGC
ATTTTCTGGCAGACGGGCCAGCATCAATTTTGGCCGCTGGAGAAAGGCCTTGAGAATGTG
GCACCCTCGGGTGTGTTATAGCTCATGGCTGCATACAGCGGTTGGGATTGAGGATCTCAG
CATGCCTTTATGGTCGGGGTTTCCCCACGTCCATGCTTAGGATGCTGGCGTAATGGCTTT
AAACGACCCGTCTTGAAACACGGACCAAGGAGTCTAACATGCCTGCGAGTGTTTGGGTGG
AAAACCCGAGCGCGCAATGAAAGTGAAAGTTGGGATCCCTGTCGTGGGGAGCACCGACGC
CCGGACCAGACCTTCTGTGACGGATCCGCGGTAGAGCATGTATGTTGGGACCCGAAAGAT
GGTGAACTATGCCTGAATAGGGTGAAGCCAGAGGAAACTCTGGTGGAGGCTCGTAGCGAT
TCTGACGTGCAAATCGATCGTCAAATTTGGGTATAGGGGCGAAAGACTAATCGAACCATC
TAGTAGCTGGTTCCTGCCGAAGTTTCCCTCAGG---------------------------
------------------------------------------------------------
------------------------------------------------------------
------------------------------------------------------------
------------------------------------------------------------
------------------------------------------------------------
------------------------------------------------------------
------------------------------------------------------------
------------------------------------------------------------
------------------------------------------------------------
------------------------------------------------------------
------------------------------------------------------------
------------------------------------------------------------
------------------------------------------------------------
------------------------------------------------------------
------------------------------------------------------------
------------------------------------------------------------
------------------------------------------------------------
------------------------------------------------------------
------------------------------------------------------------
------------------------------------------------------------
------------------------------------------------------------
------------------------------------------------------------
------------------------------------------------------------
------------------------------------------------------------
------------------------------------------------------------
------------------------------------------------------------
------------------------------------------------------------
------------------------------------------------------------
------------------------------------------------------------
------------------------------------------------------------
------------------------------------------------------------
------------------------------------------------------------
------------------------------------------------------------
------------------------------------------------------------
------------------------------------------------------------
------------------------------------------------------------
------------------------------------------------------------
------------------------------------------------------------
------------------------------------------------------------
------------------------------------------------------------
------------------------------------------------------------
------------------------------------------------------------
------------------------------------------------------------
------------------------------------------------------------
------------------------------------------------------------
------------------------------------------------------------
------------------------------------------------------------
------------------------------------------------------------
------------------------------------------------------------
------------------------------------------------------------
------------------------------------------------------------
------------------------------------------------------------
------------------------------------------------------------
-------------------------------------------------------
>Bjaponica_10202
ATCATTAATGAATG-AACTTGAAT---AGAGTTGTCGCTGGCC---TC--AGCAAT----
---GGGGCA-TGTGCACACTCTGTT-CATCC-A------CCTTCACACCTCTGTGCAC-T
TCTCATGGG-T------------------TGGGTTGCGCCT-----------GAAATA--
------------------TGGC--------AAGACTCTTCTCATGTGC-CCA-------C
ACACACTT-----------TAAAAGTTTATAGAATGT-----AACAAACGTGCA--TT-A
A------TGCA----TAT--AATACAACTTTCAGCAACGGATCTCTTGGCTCTCGCATCG
ATGAAGAACGCAGCGAAATGCGATAAGTAATGTGAATTGCAGAATTCAGTGAATCATCGA
ATCTTTGAACGCACCTTGCGCTCCTTGG-TATTCCGAGGAGCATGCCTGTTTGAGTGTCA
TGGTATTCTCAACCCTTCTGCTATTT-TTTTA--------AAA----TGGCA-GC-TGGG
CTTGGACT-TGGAGG----TTTATTGCTGGTGT----C--CTT--------------TTG
GACAT---GGGCTCCTCTGAAATGCATTAGCTGGAA-------TATTG------------
-----CCGAGCATGA------TTCAATGTGAT-AATTGTCTAYGTTG----TTTCAA-CT
TGGTGT-T--------YATTYTG-TT------CTG---GCTTCTAAAC------------
-----------GTCTTC---------TGGACAATATC------------------TGAAC
ATCTGACCTCAAATCAGGTAGGACTACCCGCTGAACTTAAGCATATCAATAAGCGGAGGA
AAAGAAACTAACAAGGATTCCCCTAGTAACTGCGAGTGAAGCGGGAAAAGCTCAAATTTA
AAATCTGGCAGCTTT-GGCTGTCCGAGTTGTAGTCTGGAGAAGCGTTTTCTGTGCTGGAC
CGTGTACAAGTCTCTTGGAACAGAGCGTCATAGAGGGTGAGAATCCCGTCTTTGACACGG
ACTGCCAGTGCTATGTGATGTGCTCTCAAAGAGTCGAGTTGTTTGGGAATGCAGCTCAAA
ATGGGTGGTAAATTCCATCTAAAGCTAAATATTGGCGAGAGACCGATAGCGAACAAGTAC
CGTGAGGGAAAGATGAAAAGCACTTTGGAAAGAGAGTTAAACAGTACGTGAAATTGCTGA
AAGGGAAACGCTTGAAGTCAGTCGCGTTGACCAGAACTCAGCCTGGCTTTTGCTAGGTGC
ATTTTCTGGTTGACGGGCCAGCATCAATTTTGACCGCTGGATAAAGTCCTTGGGAATGTG
GCACCTTCGGGTGTGTTATAGCCCTTGGTCGCATACAGTGGTTGGGATTGAGGATCTCAG
CAYGCCTTTATGGTCGGGGTTCGCCCACGTTCRTGCTTAGGATGCTGGCGTAATGGCTTT
AAACGACCCGTCTTGAAACACGGACCAAGGAGTCTAACATGCCTGCGAGTGTTTGGGTGG
AAAACCCGAGCGCGCAATGAAAGTGAAAGTTGGGATCCCTGTCGCGGGGAGCACCGACGC
CCGGACCAGACCTTCTGTGACGGATCCGCGGTAGAGCATGTATGTTGGGACCCGAAAGAT
GGTGAACTATGCCTGAATAGGGTGAAGCCAGAGGAAACTCTGGTGGAGGCTCGTAGCGAT
TCTGACGTGCAAATCGATCGTCAAATTTGGGTATAGGGGCGAAAGACTAATCGAACCATC
TAGTAGCTGGTTCCTGCCGAAGTTTCCCTCAGGATAGCAGAAACTCATGTCAGATTTATG
TGGTAAAGCGAATGATTAGAGGCCTTGGGGTTGAAACAACCTTAACCTATTCTCAAACTT
TAAATATGTAAGAACGAGCCGTCACTTGATTGGACCGCTCGGCGATTGAGAGTTTCTAGT
GGGCCATTTTTGGTAAGCAGAACTGGCGATGCGGGATGAACCGAACGCGAGGTTAAGGTG
CCGGAATACACGCTCATCAGACACCACAAAAGGTGTTAGTTCATCTAGACAGCAGGACGG
TGGCCATGGAAGTCGGAATCCGCTAAGGAGTGTGTAACAACTCACCTGCCGAATGAACTA
GCCCTGAAAATGGATGGCGCTCAAGCGTGTTACCCATACCTCGCCGTCAGTGTTGAAGTG
ACACACTGACGAGTAGGCAGGCGTGGAGG-------------------------------
------------------------------------------------------------
------------------------------------------------------------
-----------------------------TGGAGCGAGGACCGTTACAACGAAATTGTCA
AGGAGACCTCCAACTTCATCAAGAAGGTTGGTTACAACCCCAAGGCTGTTGCGTTCGTCC
CCATCTCCGGCTGGCACGGTGACAACATGTTGGAGGAGTCCACCAACATGGGCTGGTTCA
AGGGTTGGACCAAGGAGACCAAGGCTGGTGTCGTCAAGGGCAAGACTCTCCTCGATGCTA
TTGATGCTATCGAGCCCCCCGTCCGTCCCTCCGACAAGCCTCTCCGTCTTCCTCTCCAGG
ACGTCTACARAATTGGTGGTATTGGCACGGTGCCTGTTGGTCGTGTCGAGACCGGTATTA
TCAAKGCCGGCATGGTTGTTACTTTCGCCCCTACCAACGTGACCACTGAAGTCAAGTCCG
TCGAGATGCATCAYGAGCAGCTCGAGCAGGGCAACCCCGGTGACAACGTCGGCTTCAACG
TCAAGAACGTCTCCGTCAAGGATATTCGCCGCGGYAACGTTGCTTCGGACTCCAAGAACG
ACCCCGCSAAGGAGGCTGCTTCCTTCACCGCTCAGGTCATCATTCTGAACCACCCCGGTC
AGATCGGCGCCGGTTATGCTCCCGTTCTCGATTGCCACACCGC-----------------
------------------------------------------------------------
------------------------------------------------------------
------------------------------------------------------------
------------------------------------------------------------
------------------------------------------------------------
------------------------------------------------------------
------------------------------------------------------------
------------------------------------------------------------
------------------------------------------------------------
------------------------------------------------------------
------------------------------------------------------------
------------------------------------------------------------
------------------------------------------------------------
------------------------------------------------------------
------------------------------------------------------------
------------------------------------------------------------
------------------------------------------------------------
------------------------------------------------------------
------------------------------------------------------------
------------------------------------------------------------
------------------------------------------------------------
------------------------------------------------------------
------------------------------------------------------------
------------------------------------------------------------
------------------------------ATTAGTCAATGCTCGCAAGAGTGAACTAGC
TAACTGAAATCATATTTGTGAC--AAATGTGATG--TCGTAAGGGAAAATAATGATATTA
CCTTACTAATAGTGTCGTCTAAA-ACTGGTGCCAGAAGACTCGGTAAGGCCAGAGACACA
AATGTTAATCGTCTTAATCAGGCGTAAAGGGTTTGTAGGCTGCTTTGAAAATATTAATTT
AATAAAAGTAAATTAATATCAATTAAAGCTAGAATCAAATTGAGGATATTTACGAAATAA
TGCTTGGTCGAGGGCTGATATCCGAAGACACCAAGTGGAGTTCCAATG-GCGTAAGC-AT
TTATCCATTAATGATTGACGCTGAGAAACGAAGGTGAGGATAGGAAATAGGATTAGATAC
CCAGATACCCCTCTCTGTAAACGATGAATGGTAGTT--TGTTAATC------TCTAGATA
GATTAGTGACAAAGTTAACACG-TTAACCATTCCGCCTTGTGAGTACGACTGCAAAGTTG
AAAACAAAAAAATTAGTCGGTCTCGGAGCAAACGAAGTGAAGTATGTTATTTA--
>Bluteoalba_5403
ATCATTAATGAATG-AACTTGAAT---GGAGTTGTAGCTGGCT---TC--AGCAAT----
---GGGGCA-TGTGCACACTCTGTT-CATCC-A------CCTTCACACCTCTGTGCAC-T
TCTCATGGG-T------------------TGGGTTGCGCCT-----------GAAATA--
------------------TGGC--------AAGGCTCTTCTCATGTGC-TCA-------C
ACACACTT-----------TAAAAGTTTATAGAATGT-----AACAAACGTGCA--TT-A
A------TGCA----TAT--AATACAACTTTCAGCAACGGATCTCTTGGCTCTCGCATCG
ATGAAGAACGCAGCGAAATGCGATAAGTAATGTGAATTGCAGAATTCAGTGAATCATCGA
ATCTTTGAACGCACCTTGCGCTCCTTGG-TATTCCGAGGAGCATGCCTGTTTGAGTGTCA
TGGTATTCTCAACCCTCCTGTGATTTCTTTTT--------AAAGA--TTGCA-GC-TGGG
CTTGGACT-TGGAGG----TTTATTGCTGGCAT----C--CTTT------------GTTG
GATGT---GGGCTCCTCTGAAAAGCATTAGCTGGAA-------TATTG------------
-----CCGAGCATGA------TTCAATGTGAT-AATTGTCTACGTTG----CTTCAA-CT
TGGTGT-T--------AATTCTG-TT------CTA---GCTTCTAAAC------------
-----------GTCCTC---------TGGACAATATC------------------TGAAC
ATCTGACCTCAAATCAGGTAGGACTACCCGCTGAACTTAAGCATATCAATAAGCGGAGGA
AAAGAAACTAACAAGGATTCCCCTAGTAACTGCGAGTGAAGCGGGAAAAGCTCAAATTTA
AAATCTGGCAGCTTT-GGCTGTCCGAGTTGTAGTCTGGAGAAGTGTTTTCTGTGCTGGAC
CGTGTACAAGTCTCTTGGAACAGAGCGTCATAGAGGGTGAGAATCCCGTCTTTGACACGG
ACTGCCAGTGCTATGTGATGCACTCTCAAAGAGTCGAGTTGTTTGGGAATGCAGCTCAAA
ATGGGTGGTAAATTCCATCTAAAGCTAAATATTGGCGAGAGACCGATAGCGAACAAGTAC
CGTGAGGGAAAGATGAAAAGCACTTTGGAAAGAGAGTTAAACAGTACGTGAAATTGCTGA
AAGGGAAACACTTGAAGTCAGTCGCGTTGACCAGAACTCAGCCTGGCTTTTGCTGGGTGC
ATTTTCTGGTTGACGGGCCAGCATCAATTTTGACCGCTGGATAAAGGCCTTGGGAATGTG
GCACCTTCGGGTGTGTTATAGCCCTTGGTCGCATACAGTGGTTGGGATTGAGGATCTCAG
CACGCCTTTATGGTCGGGGTTCGCCCACGTTCGTGCTTAGGATGCTGGCGTAATGGCTTT
AAATGACCCGTCTTGAAACACGGACCAAGGAGTCTAACATGCCTGCGAGTGTTTGGGTGG
AAAACCCGAGCGCGCAATGAAAGTGAAAGTTGGGATCCCTGTCGTGGGGAGCACCGACGC
CCGGACCTGACCTTCTGTGACGGACCCGCGGTAGAGCATGTATGTTGGGACCCGAAAGAT
GGTGAACTATGCCTGAATAGGGTGAAGCCAGAGGAAACTCTGGTGGAGGCTCGTAGCGAT
TCTGACGTGCAAATCGATCGTCAAATTTGGGTATAGGGGCGAAAGACTAATCGAACCATC
TAGTAGCTGGTTCCTGCCGAAGTTTCCCTCAGGATAGCAGAAACTCATGTCAGATTTATG
TGGTAAAGCGAATGATTAGAGGCCTTGGGGTTGAAACAACCTTAACCTATTCTCAAACTT
TAAATATGTAAGAACGAGCCGTCACTTGATTGGACCGCTCGGCGATTGAGAGTTTCTAGT
GGGCCATTTTTGGTAAGCAGAACTGGCGATGCGGGATGAACCGAACGCGAGGTTAAGGTG
CCGGAATACACGCTCATCAGACACCACAAAAGGTGTTAGTTCATCTAGACAGCAGGACGG
TGGCCATGGAAGTCGGAATCCGCTAAGGAGTGTGTAACAACTCAACTGCCGAATGAACTA
GCCCTGAAAATGGATGGCGCCTAAGCGTGTTA----------------------------
----------------------------------------------TACCTCTCAGGCTG
ATTGTGCTATCCTCATCATTGCCGCTGGTACTGGTGAATTCGAGGCTGGTATCTCCAAGG
ATGGTCAGACCCGTGAACACGCTCTTCTTGCCTTCACCCTTGGTGTCAGACAGCTCATCG
TGGCCATCAACAAGATGGACACCACCAAGTGGAGCGAGGACCGTTACAACGAAATTGTCA
AGGAAACCTCCAACTTCATCAAGAAGGTCGGTTACAACCCCAAGGCTGTCGCCTTCGTCC
CCATCTCCGGCTGGCACGGTGACAACATGTTGGAGGAGTCCACCAACATGGGCTGGTTCA
AGGGCTGGACTAAGGAGACAAAGGCTGGTGTCGTCAAGGGCAAGACTCTCCTCGATGCTA
TCGATGCTATCGAGCCCCCCGTCCGTCCCTCCGACAAGCCTCTCCGTCTTCCTCTCCAGG
ATGTCTACAAAATTGGTGGCATTGGCACGGTGCCCGTCGGTCGTGTCGAGACTGGTATCA
TCAAGGCCGGCATGGTTGTCACTTTCGCTCCTACCAACGTGACCACTGAAGTCAAGTCCG
TCGAGATGCACCACGAGCAGCTCGAGCAGGGCAACCCCGGTGACAACGTYGGCTTCAACG
TCAAGAACGTATCTGTCAAGGATATTCGCCGTGGTAACGTTGCCTCTGACTCCAAGAACG
ATCCCGCCAAGGAGGCTGCCTCCTTCACCGCCCAGGTCATCATCCTGAACCACCCTGGTC
AGATCGGCGCCGGCTACGCTCCTGTTCTCGATTGCCACACCGCCCACATTGCCTGCAAGT
TCCAGGAGCTCATTGAGAAGATCGATCGTCGTACCGGCAAGTCCATTGAGGCTTCCCCCA
AGTTCGTCAAGTCCGGCGATGCTTGCATTGCTACCCTCGTCCCTTCCAAGCCCATGTGCG
TTGAGGAGT---------------------------------------------------
------------------------------------------------------------
------------------------------------------------------------
------------------------------------------------------------
------------------------------------------------------------
------------------------------------------------------------
------------------------------------------------------------
------------------------------------------------------------
------------------------------------------------------------
------------------------------------------------------------
------------------------------------------------------------
------------------------------------------------------------
------------------------------------------------------------
------------------------------------------------------------
------------------------------------------------------------
------------------------------------------------------------
------------------------------------------------------------
------------------------------------------------------------
------------------------------------------------------------
------------------------------------------------------------
------------------------------------------------------------
------------------------------------------------------------
-----------------------------TATTAGTCAATGCTCGTAAGAGTGAACTAGC
TAACTGAAATCATATTTGTGAC--AAATGTGATG--TCGTAAGGGAAAATAATGATATTA
CCTTACTAATAGTGTCGTCTAAA-ACTGGTGCCAGAAGACTCGGTAAGGCCAGAGACACA
AATGTTAATCGTCTTAATCAGGCGTAAAGGGTTTGTAGGCTGCTTTGAAAATATTAATTT
AATAAAAGTAAATTAATATCAATTAAAGCTAGAATCAAATAGAGGATATTTACGAAATAA
TGCTTGGTTGAGGGCTGATATCCGAAGACATCAAGTGGAGTTCCAATG-GCGTAAGC-AT
TTATCCATTAATGATTGACGCTGAGAAACGAAGGTGAGGATAGGAAATAGGATTAGATAC
CCAGATACCCCTCTCTGTAAACGATGAATGGTAGTT--TGTTAATC------TCTAGATA
GATTAGTGACAAAGTTAACACG-TTAACCATTCCGCCTTGTGAGTACGACTGCAAAGTTG
AAAACAAAAAAATTAGTCGGTCTCGGAGCAAACGAAGTGAAGTATGTTATTTAAT
>Bluteoalba_FP105786
ATCATTAATGAATG-AACTTGAAT---GGAGTTGTAGCTGGCT---TC--AGCAAT----
---GGGGCA-TGTGCACACTCTGTT-CATCC-A------CCTTCACACCTCTGTGCAC-T
TCTCATGGG-T------------------TGGGTTGCGCCT-----------GAAATA--
------------------TGGC--------AAGGCTCTTCTCATGTGC-TCA-------C
ACACACTT-----------TAAAAGTTTATAGAATGT-----AACAAACGTGCA--TT-A
A------TGCA----TAT--AATACAACTTTCAGCAACGGATCTCTTGGCTCTCGCATCG
ATGAAGAACGCAGCGAAATGCGATAAGTAATGTGAATTGCAGAATTCAGTGAATCATCGA
ATCTTTGAACGCACCTTGCGCTCCTTGG-TATTCCGAGGAGCATGCCTGTTTGAGTGTCA
TGGTATTCTCAACCCTCCTGTGATT--TCTTT--------AAAGA--TTGCA-GC-TGGG
CTTGGACT-TGGAGG----TTTATTGCTGGCAT----C--CTTT------------GTTG
GATGT---GGGCTCCTCTGAAAAGCATTAGCTGGAA-------TATTG------------
-----CCGAGCATGA------TTCAATGTGAT-AATTGTCTACGTTG----CTTCAA-CT
TGGTGT-T--------AATTCTG-TT------CTA---GCTTCTAAAC------------
-----------GTCCTC---------TGGACAATATC------------------TGAAC
ATCTGACCTCAAATCAGGTAGGACTACCCGCTGAACTTAAGCATATCA------------
-------------AGGATTCCCCTAGTAACTGCGAGTGAAGCGGGAAAAGCTCAAATTTA
AAATCTGGCAGCTTT-GGCTGTCCGAGTTGTAGTCTGGAGAAGTGTTTTCTGTGCTGGAC
CGTGTACAAGTCTCTTGGAACAGAGCGTCATAGAGGGTGAGAATCCCGTCTTTGACACGG
ACTGCCAGTGCTATGTGATGCACTCTCAAAGAGTCGAGTTGTTTGGGAATGCAGCTCAAA
ATGGGTGGTAAATTCCATCTAAAGCTAAATATTGGCGAGAGACCGATAGCGAACAAGTAC
CGTGAGGGAAAGATGAAAAGCACTTTGGAAAGAGAGTTAAACAGTACGTGAAATTGCTGA
AAGGGAAACACTTGAAGTCAGTCGCGTTGACCAGAACTCAGCCTGGCTTTTGCTGGGTGC
ATTTTCTGGTTGACGGGCCAGCATCAATTTTGACCGCTGGATAAAGGCCTCGGGAATGTG
GCACCTTCGGGTGTGTTATAGCCCTTGGTCGCATACAGTGGTTGGGATTGAGGATCTCAG
CACGCCTTTATGGTCGGGGTTCGCCCACGTTCGTGCTTAGGATGCTGGCGTAATGGCTTT
AAATGACCCGTCTTGAAACACGGACCAAGGAGTCTAACATGCCTGCGAGTGTTTGGGTGG
AAAACCCGAGCGCGCAATGAAAGTGAAAGTTGGGATCCCTGTCATGGGGAGCACCGACGC
CCGGACCTGACCTTCTGTGACGGACCCGCGGTAGAGCATGTATGTTGGGACCCGAAAGAT
GGTGAACTATGCCTGAATAGGGTGAAGCCAGAGGAAACTCTGGTGGAGGCTCGTAGCGAT
TCTGACGTGCAAATCGATCGTCAAATTTGGGTATAGGGGCGAAAGACTAATCGAACCATC
TAGTAGCTGGTTCCTGCCGAAGTTTCCCTCAGGATAGCAGAAACTCATGTCAGATTTATG
TGGTAAAGCGAATGATTAGAGGCCTTGGGGTTGAAACAACCTTAACCTATTCTCAAACTT
TAAATATGTAAGAACGAGCCGTCACTTGATTGGACCGCTCGGCGATTGAGAGTTTCTAGT
GGGCCATTTTTGGTAAGCAGAACTGGCGATGCGGGATGAACCGAACGCGAGGTTAAGGTG
CCGGAATACACGCTCATCAGACACCACAAAAGGTGTTAGTTCATCTAGACAGCAGGACGG
TGGCCATGGAAGTCGGAATCCGCTAAGGAGTGTGTAACAACTCACCTGCCGAATGAACTA
GCCCTGAAAATGGATGGCGCTCAAGCGTGTTACCCATACCTCGCCGTCAGTGTTGAAGTG
ACACACTGACGAGTAGGCAGGCGTGGAGG-------------------------------
------------------------------------------------------------
------------------------------------------------------------
------------------------------------------------------------
------------------------------------------------------------
------------------------------------------------------------
------------------------------------------------------------
------------------------------------------------------------
------------------------------------------------------------
------------------------------------------------------------
------------------------------------------------------------
------------------------------------------------------------
------------------------------------------------------------
------------------------------------------------------------
------------------------------------------------------------
------------------------------------------------------------
---------GGTTCATCATCAAAGTGAAGAAGATCTTGGAGTGCATATGTGTAAATTGTG
GTAGACTGAAGGCTGATACCTCCGACCCCAATTTCGCAGATCGGATTCGGCATGTTCGTG
ATCCCAAGGCACGGATGCAGGTAGTATGGAACTTCTGCAAAAGCAAGATGGTGTGTGAGC
CAGACGAGCCGAAGGAGGAGAACGACCAGAT---GGACGTGGAGGAGGTCAAGAAGGGGC
ATGGCGGTTGCGGTGCTGCACAGCCCCTTATCCGGAAAGAGGGCCTGAAGCTTTTCGTAC
AGTACAAGAGGTCTAAGG---ATGAGGACGAGGAGTCGAAATCGCTCCAGCCAGACAAGC
GTTTGTTCCCTCCACATGAAGTTTACACCGCCCTGAAGAAGATTTCGGATTCTGATCTCC
ACCTCCTCGGCCTTTCAGACGAATATGCTCGCCCGGAGTGGATGATCCTCACAGTAATGC
CCGTACCGCCTCCCCCCGT-----------------------------------------
------------------------------------------------------------
--------------------------------------------------------GTGA
GTCGCGTCT---CCTTTCCCTACTCGTTTCGCA-CCCCACCACCC--AATTTTCTGGGGG
CTCTCTCCT------TTGGAGAACCCCAAGCCCACACTG-CGT-CAGTTCTC---GATAA
TCGAGGCGTTCTTCC-ACCCGTAGCGC-TGTCC-GCGCGCGTTTTCG---GTCGCTTGAT
CGCCGCGTGGA--CTATTGCTTACGCT-CGGTGCTGGTTGGACACGCGGTTGTGTGGTGA
AAT-GGGGGCTGAGCGAGGAGTGCG-AAAAA---TTCTCGCAGACGTTGGTCTCATAGAG
CAACGC-----TGGGATGGATGGTCGAGACCGCCCTCTTCTGTGACGCAGACGGAGTGGC
AAGTCCTTTGGGCCAGCACTTATAACCTCATGTCGATTTGCCCC-CTGTCTATTCT----
-TTCTTGCG--TGTCTACTGTGGCGGCA--------------------------------
GTCACAGGTATCTT-ACTTCACGATGCTG--------ACGTATCCGATGTTTTT-GCTCC
CATGCCCT-CTCTCAAATGACTCGGATTATGCC-CGCGTTGAATTGCTGTGGTATGA---
---CAGGTACGTATGCAGTGTGAGC-ACGAAGACTTCGCTGACCGTGGCGAGTGGTTCTC
GCTCCTAG----------------------------------------------------
------------------------------------------------------------
------------------------------------------------------------
------------------------------------------------------------
------------------------------------------------------------
------------------------------------------------------------
------------------------------------------------------------
------------------------------------------------------------
------------------------------------------------------------
-------------------------------------------------------
>Citripora_afrocitrina__JN710508_X596
-------------------------------CTGTAGCTGGCC---TC--AGTAACT---
--TGAGGCA-TGTGCACGCTGTGTT-CTTTCTGA----ATTCTTCAACCCTTGTGCAC-C
TCTCGCAGG---------------------------------------------------
----------------------------------CCTTGCCTGTGAGT-------TCATT
ACAAACAC---------ATCACAAAA-TTGAGAACGA----GGTCCTTGAGGCC--TGAG
A------TATA---ATAA-CAGTACAACTTTCAACAACGGATCTCTTGGCTCTCGCATCG
ATGAAGAACGCAGCGAAATGCGATAAGTAATGTGAATTGCAGAATTCAGTGAATCATCGA
ATCTTTGAACGCACCTTGCGCTCCTTGG-TATTCCGAGGAGTATGCCTGTTTGAGTGTCA
TGGTATTCTCGACCCCCTCTGCAGTT-CTGCT---------------GCTCA-GG--TGG
GTCGGACT-TGGAGGTT-TTCAATTGCCGGCGCACGCG-------------CCTTTGCGG
TCGGT---CGGCTCCTCTGAAACGTATTAGCCTGAGT------CACTG------------
-----TCAGGTGCGA------CGCGGCATGAT-AGTTGTCTATGCTGC---CCTCGC-CT
CGACGACCT---GC----------GC------CGG---GCTTCCAAAT------------
-----------GTCTCGAGG-----AGAGACAAAGTA---------------TTTTGAAA
ATCTGACCTCAAATCAGGTAGGACTACCCGCTGAACTTAAGCATATCAATAAGCGGAGGA
AAAGAAACTAACAAGGATTCCCCTAGTAACTGCGAGTGAAGCGGGAAAAGCTCAAATTTA
AAATCTGGCAGCTTT-GGTCGTCCGAGTTGTAGTCTGGAGAAGTGTCTTCTGCACTGGAC
CGTGTACAAGTCTCTTGGAACAGAGCGTCACAGAGGGTGAGAATCCCGTCTTTGATACGG
ACTGCCAGTGCTTTGTGATGCACTCTCAAAGAGTCGAGTTGTTTGGGAATGCAGCTCAAA
ATGGGTGGTAAATTCCATCTAAAGCTAAATATTGGCGAGAGACCGATAGCGAACAAGTAC
CGTGAGGGAAAGATGAAAAGCACTTTGGAAAGAGAGTTAAACAGTACGTGAAATTGTTGA
AAGGGAAACGCTTGAAGTCAGTCGCGTAGGATGGAACTCAGCCTGGCTCTCGCTTGGCGC
ACTTTCTGTTTTACGGGCCAGCATCAATTTTGGCCGCTGGAGAAAGGCCTTGGGAAGGTG
GCACCTTCGGGTGTGTTATAGCCTGAGGTCACATGCAGCGGCTGGGATTGAGGATCTCAG
CGCGCCTTAGCGGTCGGGGCTCGCCCACGTTCGCGCTTAGGATGCTGGCGTAATGGCTTT
AAGCGACCCGTCTTGAAACACGGACCAAGGAGTCTAACATGCCTGCGAGTGTTTGGGTGA
AAAACCCGAGCGCGAAATGAAAGTGAAAGTTGGGATCCCTGTCACGGGGAGCACCGACGC
CCGGACCAGACCTTTTGCGACGGATCTGCGGTGGAGCATGCATGTTGGGACCCGAAAGAT
GGTGAACTATGCCTGAATAGGGTGAAGCCAGAGGAAACTCTGGTGGAGGCTCGTAGCGAT
TCTGACGTGCAAATCGATCGTCAAATTTGGGTATAGGGGCGAAAGACTAATCGAACCATC
TAGTAGCTGGTTCCTGCCGAAGTTTCCCTCAGGATAGCAGAAGCTCATATCAGATTTATG
TGGTAAAGCGAATGATTAGAGGCCTTGGGGTTGAAACAACCTTAACCTATTCTCAAACTT
TAAATATGTAAGAACGAGCTGTCACTTGATTGGACTGCTCGGCGATTGAGAGTTTCTAGT
GGGCCATTTTTGGTAAGCAGAACTGGCGATGCGGGATGAACCGAACGCGAGGTTAAGGTG
CCGGAATACACGCTCATCAGACACCACAAAAGGTGTTAGTTCATCTAGACAGCAGGACGG
TGGCCATGGAAGTCGGAATCCGCTAAGGAGTGTGTAACAACTCACCTGCCGAATGAACTA
GCCCTGAAAATGGATGGCGCTCAAGCGTGTTACCCATACCTCGCCGTCGGCGTTGAAGTG
ACGTGCCGACGAGTAGGCAGGCGTGGAGG-------------------------------
------------------------------------------------------------
--------------------------------------------------------ATCG
TCGCCGTCAACAAGATGGACACCACGAAGTGGAGTGAAGAGCGTTTCAACGAAATTGTCA
AAGAAACCAGTAATTTCATCAAGAAGGTCGGCTATAATCCCAAATCGGTCGCTTTCGTAC
CCATTTCGGGATGGCATGGCGACAACATGTTGGAGGAGTCCGCTAATATGCCTTGGTTCA
AGGGCTGGCAAAAGGAAACAAAGGCTGGTGCCGTGAAGGGCAAGACCTTGCTTGACGCCA
TCGACGCCATCGAGCCACCTGTTCGACCCTCTGATAAGCCGCTCCGTCTTCCTCTCCAGG
ATGTGTACAAAATTGGCGGTATCGGTACGGTCCCTGTAGGTCGCGTTGAGACGGGTGTCA
TCAAAGCCGGCATGGTTGTCACATTCGCTCCAACAAATGTCACCACTGAAGTCAAGTCGG
TCGAGATGCATCACGAGCAGCTTGAGCAGGGCAACCCGGGTGACAACGTCGGTTTCAACG
TGAAGAACGTTTCCGTTAAAGATATCCGTCGCGGGAACGTTGCATCTGATTCTAAGAACG
ATCCCGCAAAAGAAGCAGCCTCGTTCAACGCTCAAGTCATCATCCTTAATCACCCTGGTC
AGATTGGTGCTGGTTATGCACCTGTTCTTGATTGCCATACTGCCCACATTGCCTGCAGAT
TCGACGAGCTCATTGAGAAGATTGATCGTC------------------------------
------------------------------------------------------------
------------------------------------------------------------
------------------------------------------------------------
------------------------------------------------------------
------------------------------------------------------------
------------------------------------------------------------
------------------------------------------------------------
------------------------------------------------------------
------------------------------------------------------------
------------------------------------------------------------
------------------------------------------------------------
------------------------------------------------------------
------------------------------------------------------------
------------------------------------------------------------
------------------------------------------------------------
------------------------------------------------------------
------------------------------------------------------------
------------------------------------------------------------
------------------------------------------------------------
------------------------------------------------------------
------------------------------------------------------------
------------------------------------------------------------
------------------------------------------------------------
-----------------------------TATTAGTCAATGCTCCCCAGAGTGAACTAGC
TAACTGAAATCATGTTTGTGCC--AAATGTGATG--TCGTAAGGGAACATAATGACACTA
CCTTACTAACAGTGTCGTCTAAG-ACCGGTGCCAGAAGACTCGGTAAGGCTGGAGACACG
AATGTTGATCATCTTAATCAGGCGTAAAGGGTCTGTAGGCTGCTTAAACGACCT---CTA
AACCCAAGTTTACAGGCCTACCTACTAGCTAGAATCTAACAGAGGATAACTACGATACAA
TACCTGGTTTAGGGCTGATATCCAAAGACCCCAGATAGAGTACTCAAT-GCGTAAGC-AT
TTATCCACCTCAGATTGACGCTGAGAAACGAAAGTGAGGACAGGAAATAGGATTAGATAC
CCAGATACCCCTCTCCGTCAACTATGAATGGTAGTT--TACCTCTC--------CCCCCA
GATAGGTAACGAAGTTAACATG-TTTACCATTCCGCCTTGTGAGTACAACTGCAAAGTCG
AAAACAAAAAAATTAGTCGGTCTCGGAGCAAACGAAGTGAAGTATGTTATTTAAT
>Citripora_bannaensis_JN710526_X243
ATCATTATTGAATG-AAACTGGGT---GTGGCTGTGGCTGGTC---TT--GGTAAAA---
--CAAGACA-TGTGCACGTCATGTC-CTTTTCCA---TATTATCAACCCCTTGTGCAC-T
TCTTGCAGG---------------------------------------------------
----------------------------------CATCGCCTGTGAGT-------TCATC
ACAAACAT---------GTCATAAAA-TCAAGAACAA-----GACCTTCGCGGT--CAAA
A-----ATGTAGCTATAT-CAGTACAACTTTCAACAACGGATCTCTTGGCTCTCGCATCG
ATGAAGAACGCAGCGAAATGCGATAAGTAATGTGAATTGCAGAATTCAGTGAATCATCGA
ATCTTTGAACGCACCTTGCGCTCCTTGG-TATTCTGAGGAGCATGCCTGTTTGAGTGTCA
TGGTATCTTCAGCTTTTCCAGCAGCC-TTACT---------------GCCGG-AG-ATAG
CTTGGACT-TGGAGGCT-CCCAATTGCCGGCATCC-----CGCGCCTC-----GTCGCAG
GCCGT---CGGCTCCTCTGAAATACATCAGCTCGAGT------CACTG------------
-----TTGGGCGCAA------CACRGCGTGAT-AGTCTTCTACGCTG----ACTCGC-CT
CAACTACGTT--GT----------GC------TGG---GCTTCTAAAT------------
-----------GTCTCACTC----TGGGGACAAACAC---------------TTTTGAAA
ATCTGACCTCAAATCAGGTAGGACTACCCGCTGAACTTAAGCATATCAATAAGCGGAGGA
AAAGAAACTAACAAGGATTCCCCTAGTAACTGCGAGTGAAGCGGGAAAAGCTCAAATTTA
AAATCTGGCAGCCTT-GGCTGTCCGAGTTGTAGTCTGGAGAAGTGTCTTCTGTGCTGGAC
CGTGTACAAGTCTCTTGGAACAGAGCGTCATAGAGGGTGAGAATCCCGTCTTTGATACGG
ACTGCCAGTGCTTTGTGATGCACTCTCAAAGAGTCGAGTTGTTTGGGAATGCAGCTCAAA
ATGGGTGGTAAATTCCATCTAAAGCTAAATATTGGCGAGAGACCGATAGCGAACAAGTAC
CGTGAGGGAAAGATGAAAAGCACTTTGGAAAGAGAGTTAAACAGTACGTGAAATTGTTGA
AAGGGAAACGCTTGAAGTCAGTCGCATTGGACAGAACTCAGCCTGGCTCTTGCTTGGTGC
ATTTTCTGTTTAATGGGCCAGCATCAATTTTGACTGCTAGAGAAAGGCCTCAGGAAGGTG
GCACCTTTGGGTGTGTTATAGCCTGTGGTCGCATATAGCGGTTGGGATTGAGGATCTCAG
CATGCCTTCACGGTCGGGGTTCGCCCACGTTCATGCTTAGGATGCTGGCGTAATGGCTTT
AAGCGACCCGTCTTGAAACACGGACCAAGGAGTCTAACATGCCTGCGAGTGTTTGGGTGG
AAAACCCGAGCGCGCAATGAAAGTGAAAGTTGGGATCCCTGTCGTGGGGAGCACTGACGC
CCGGACCAGACCTTCTGTGACGGATCTGCGGTAGAGCATGTATGTTGGGACCCGAAAGAT
GGTGAACTATGCCTGAATAGGGTGAAGCCAGAGGAAACTCTGGTGGAGGCTCGTAGCGAT
TCTGACGTGCAAATCGATCGTCAAATTTGGGTATAGGGGCGAAAGACTAATCGAACCATC
TAGTAGCTGGTTCCTGCCGAAGTTTCCCTCAGGATAGCAGAAGCTCATATCAGATTTATG
TGGTAAAGCGAATGATTAGAGGCCTTGGGGTTGAAACAACCTTAACCTATTCTCAAACTT
TAAATATGTAAGAACGAGTTGTCACTTGACTGGACTACTCGGCGATTGAGAGTTTCTAGT
GGGCCATTTTTGGTAAGCAGAACTGGCGATGCGGGATGAACCGAACGCGAGGTTAAGGTG
CCGGAATACACGCTCATCAGACACCACAAAAGGTGTTAGTTCATCTAGACAGCAGGACGG
TGGCCATGGAAGTCGGAATCCGCTAAGGAGTGTGTAACAACTCACCTGCCGAATGAACTA
GCCCTGAAAATGGATGGCGCTCAAGCGTGTTACCCATACCTCGCCGTCAGCGTTGAAGTG
ACGTGCTGACGAGTAGGCAGGCGTGGAGG-------------------------------
------------------------------------------------------------
------------------------------------------------------------
------------------------------------------------------------
------------------------------------------------------------
------------------------------------------------------------
------------------------------------------------------------
------------------------------------------------------------
------------------------------------------------------------
------------------------------------------------------------
------------------------------------------------------------
------------------------------------------------------------
------------------------------------------------------------
------------------------------------------------------------
------------------------------------------------------------
------------------------------------------------------------
------------------------------------------------------------
------------------------------------------------------------
------------------------------------------------------------
------------------------------------------------------------
------------------------------------------------------------
------------------------------------------------------------
------------------------------------------------------------
------------------------------------------------------------
------------------------------------------------------------
------------------------------------------------------------
------------------------------------------------------------
------------------------------------------------------------
------------------------------------------------------------
------------------------------------------------------------
------------------------------------------------------------
------------------------------------------------------------
------------------------------------------------------------
------------------------------------------------------------
------------------------------------------------------------
------------------------------------------------------------
------------------------------------------------------------
------------------------------------------------------------
------------------------------------------------------------
------------------------------------------------------------
------------------------------------------------------------
------------------------------------------------------------
------------------------------------------------------------
------------------------------------------------------------
------------------------------------------------------------
------------------------------------------------------------
------------------------------------------------------------
-------------------------------------------------------
>Efimbriatum_HR97926
ATCATTATTGAATG-AACGTGAGC---AGGGTTGTCGCTGGCC---TC--TGTCAG----
---GAGGCA-TGTGCACRCCTTGTT-CATTGCC-----ACCTTCACACCTCTGTGCAC-T
TCTCATGGG-T------------------TGGGTTGCGCCG---T-TGCACTGTGCAA--
------------------TGGC--------AAAGCCTGTCTCATGTGC-TTTT----ATC
ACACACAC---------TTTGTTTGT-CATAGAATGT-------TACTCGTGCA--TG-A
A------TGCA----TAT--AATACAACTTTCAGCAACGGATCTCTTGGCTCTCGCATCG
ATGAAGAACGCAGCGAAATGCGATAAGTAATGTGAATTGCAGAATTCAGTGAATCATCGA
ATCTTTGAACGCACCTTGCGCTCCTTGG-TATTCCGAGGAGCATGCCTGTTTGAGTGTCA
TGGTCTTCTCAACCCTCTTGTCTTTT-TTGAA------TAAAAAG--AGGCA-GC-TGGG
CTTGGACT-TGGAGGTT-----TTTGCCGG----------------------TGTTCTTG
AACAC---GGGCTCCTCTGAAATGCATTAGCTTGAA-------TGTGA------------
-----CCGAGCATGG------TTCAACGTGAT-AATTGTCTGCGTTG----CTTCAT-CT
CAGTCT---------TCATCTTG-TT------CAG---GCTTCTAACC------------
-----------GTCCGTA--------AGGACAACATC---------------ATCTGAAC
ATCTGACCTCAAATCAGGTAGGACTACCCGCTGAACTTAAGCATATCAATAAGCGGAGGA
AAAGAAACTAACAAGGATTCCCCTAGTAACTGCGAGTGAAGCGGGAAAAGCTCAAATTTA
AAATCTGGCAGCTTT-GGCTG---------------------------------------
------------------------------------------------------------
------------------------------------------------------------
------------------------------------------------------------
------------------------------------------------------------
------------------------------------------------------------
------------------------------------------------------------
------------------------------------------------------------
------------------------------------------------------------
------------------------------------------------------------
------------------------------------------------------------
------------------------------------------------------------
------------------------------------------------------------
------------------------------------------------------------
------------------------------------------------------------
------------------------------------------------------------
------------------------------------------------------------
------------------------------------------------------------
------------------------------------------------------------
------------------------------------------------------------
------------------------------------------------------------
-----------------------------AAGAACATGATCACTGGTACCTCCCAGGCGG
ATTGCGCTATCCTCATCATTGCTGCTGGTACTGGTGAATTCGAGGCTGGTATCTCCAAGG
ACGGGCAGACACGTGAACACGCCCTCCTCGCCTTCACTCTCGGTGTTAGGCAGCTCATTG
TCGCCATCAACAAGATGGATACCACCAAGTGGAGCGAGGACCGTTACAACGAAATCATCA
AGGAAACGTCTAACTTCATCAAGAAGGTCGGTTACAACCCCAAGGCTGTCGCCTTCGTTC
CCATTTCTGGCTGGCACGGAGACAACATGTTGGAGGAGTCCACTAACATGCCATGGTTCA
AGGGCTGGACCAAGGAGACCAAGGCCGGTGTCGTTAAGGGCAAGACCTTGCTCGAAGCTA
TTGATGCTATCGAATCTCCTGTTCGTCCTTCCGATAGGCCTCTCCGTCTTCCTCTTCA--
------------------------------------------------------------
------------------------------------------------------------
------------------------------------------------------------
------------------------------------------------------------
------------------------------------------------------------
------------------------------------------------------------
------------------------------------------------------------
------------------------------------------------------------
---------GTTTCATCATCAAAGTGAAGAAAATCTTGGAATGTATATGTGTAAACTGTG
GTAGACTGAAAGCCGATACCTCCGATCCCAATTTTGCAGATCGGATTCGGCATGTTCGTG
ATCCCAAGGCCCGGATGCAGGTGGTATGGAATTTCTGTAAAAGCAAAATGGTGTGTGAAC
CGGACGAGCCGAAGGAGGACAACGACCAGAT---GGATGTGGAAGACGCGAAGAAGGGCC
ACGGAGGGTGCGGCGCAGCGCAGCCGCAAATCCGGAAAGAGGGCTTGAAACTCTTCGTGC
AGTACAAGAGATCGAAGG---ATGAGGACGAGGAGTCGAAGTCGCTCCAACCAGACAAGC
GTCTGTTTCCTCCTCACGAAGTGTACACTGCACTCAAGAAGATTTCGGATTCTGATCTTC
ATCTCTTGGGTCTCTCCGACGAGTACGCTCGCCCCGAATGGATGATTTTGACCGTCATGC
CAGTACCGCCGCCTCCAGTTCGTCCAAGTATAGCAGTCGACGGTGGCGCAATGCGCAGCG
AGGACGATCTTACTTACAAGCTTGGTGACATTATCAAAGCGTCGGCGAATGTCCGTCGCT
GCGAACAAGAAGGTGCCCCGGCTCATGTTATCACTGAGTTTGAACAGCTGCTCCAGGTGA
GTCACGTCT---CATTTCCCTACTCGTTTCGCA-CCCCACCACCC--AATTTTCTGGGGG
CTCTCTCCT------TTGGAGAACCCCAAGCCCACACTG-CGT-TAGTTCTC---GACAA
TCGAGGCGTTCTTCC-ACCCGCAGCGC-GGTCC-GCGCGCGTTTTCG---GTCGCTTGAT
CGCCGCGTGGA--CTATTGCTTACGCT-CGGTGCTGGTTGGACACGTGGTTGTGTGGTGA
AAAGGGGGGCTGAGCGAGGAGTGCGAAAAAA---TTCTCGCAGACGTTGGTCTCACCGAA
CAACGC-----TGGGATGGATGGCTAAGACCGCCCTCTTCTGTGACGCAGATGGAGCGGC
GTGTCATTT-GGCTTGCACTTATYACCTCATGTCATTTTGCCCC-CTTTTTGTTCTCTTT
GCTCTTGCG--TGTCTTTTGTGGCGGCG--------------------------------
GTCACAGGTATATT-AGATCGTGATGCTG--------ACGTATTCGATGCTTTCATTTCC
CATGTCCG-TGCTCAAATGCCTTGGAATGTG----CCCTCTTGAACCTCTGGTATGA---
---TAGGTATGTCCTGTGTATGAAC-GTTGAGCTTTTACTGATTGTTACAAATTATTCTC
GTTTCTAGGTGTGTTAGTTGTTTTAT----------------------------------
------------------------------------------------------------
------------------------------------------------------------
------------------------------------------------------------
------------------------------------------------------------
------------------------------------------------------------
------------------------------------------------------------
------------------------------------------------------------
------------------------------------------------------------
-------------------------------------------------------
>E_ff_fimbriatum_FP102075
ATCATTATTGAACG-AACGTGAGC---AGGGTTGTCGCTGGCC---TC--TGTTAG----
---GGGGCA-TGTGCACGCCTTGTT-CATTTCT-----ACCTTCACACCTCTGTGCAC-T
TCTCATGGG-T------------------TGGGTTGCGCCATTGC-AC----CATGCA--
-----------------ATGGC--------AAAGCCTGTCTCATGTGT-TTT-----ATT
ACACACAC----------TTGTTTGT-TATAGAATGT-------CACTTGTGCA--TG-A
A------TGCA----TAT--AATACAACTTTCAGCAACGGATCTCTTGGCTCTCGCATCG
ATGAAGAACGCAGCGAAATGCGATAAGTAATGTGAATTGCAGAATTCAGTGAATCATCGA
ATCTTTGAACGCACCTTGCGCTCCTTGG-TATTCCGAGGAGCATGCCTGTTTGAGTGTCA
TGGTCTTCTCAACCCTCCTGTCTTTT-TTTGAA-----TAAAAAG--AGGCA-GC-TGGG
CTTGGATT-TGGAGG-----TTTTTGCTGGTGTTC----------------------CTG
AACAC---GGGCTCCTCTGAAATGCATTAGCTTGAA-------TGTGA------------
-----CCGAGCATGG------TTCAACGTGAT-AATTGTCTGCGTTG----CTTCGT-CT
CAGTCT-T--------CATCTTG-TT------CAG---GCTTCTAACT------------
-----------GTCCGC--------GAGGACAACTTC---------------ATCTGAAC
ATCTGACCTCAAATCAGGTAGGACTACCCGCTGAACTTAAGCATA---------------
-------------------CCCCTAGTAACTGCGAGTGAAGCGGGAAAAGCTCAAATTTA
AAATCTGGCAGCTTT-GGCTGTCCGAGTTGTAGTCTGGAGAAGCGTTTTCTGTGCTGGAC
CGTGTACAAGTCTCTTGGAACAGAGCGTCATAGAGGGTGAGAATCCCGTCTTTGACACGG
ACTGCCAGTGCTATGTGATGCGCTCTCAAAGAGTCGAGTTGTTTGGGAATGCAGCTCAAA
ATGGGTGGTAAATTCCATCTAAAGCTAAATATTGGCGAGAGACCGATAGCGAACAAGTAC
CGTGAGGGAAAGATGAAAAGCACTTTGGAAAGAGAGTTAAACAGTACGTGAAATTGCTGA
AAGGGAAACGCTTGAAGTCAGTCGCGTCGACTTGAACTCAGCCTGGCTTTTGCCTGGTGC
ATTTTTGGGTCGACGGGCCAGCATCAATTTTGACCGCTGGAAAAAGGCCTCGGGAAGGTG
GCACCTTCGGGTGTGTTATAGCCCTTGGTTGCATACAGTGGTTGGGATTGAGGATCTCAG
CATGCCTTTATGGCCGGGGTTCGCCCACGTTCATGCTTAGGATGCTGGCGTAATGGCTTT
AAACGACCCGTCTTGAAACACGGACCAAGGAGTCTAACATGCCTGCGAGTGTTTGGGTGG
AAAACCCGAGCGCGCAATGAAAGTGAAAGTTGGGATCCCTGTCGCGGGGAGCACCGACGC
CCGGACCAGACCTTCTGTGACGGTCCCGCGGTAGAGCATGTATGTTGGGACCCGAAAGAT
GGTGAACTATGCCTGAATAGGGTGAAGCCAGAGGAAACTCTGGTGGAGGCTCGTAGCGAT
TCTGACGTGCAAATCGATCGTCAAATTTGGGTATAGGGGCGAAAGACTAATCGAACCATC
TAGTAGCTGGTTCCTGCCGAAGTTTCCCTCAGGATAGCAGACACTCATGTCAGATTTATG
TGGTAAAGCGAATGATTAGAGGCCTTGGGGTTGAAACAACCTTAACCTATTCTCAAACTT
TAAATATGTAAGAACGAGCCGTCACTTGATTGGACCGCTCGGCGATTGAGAGTGTTTAGT
GGGCCATTTTTGGTAAGCAGAACTGGCGATGCGGGATGAACCGAACGCGAGGTTAAGGTG
CCGGAATACACGCTCATCAGACACCACAAAAGGTGTTAGTTCATCTAGACAGCAGGACGG
TGGCCATGGAAGTCGGAATCCGCTAAGGAGTGTGTAACAACTCACCTGCCGAATGAACTA
GCCCTGAAAATGGATGGCGCTCAAGCGTGTTACCCATACCTCGCCGTCCGTGTTGAAGTG
ACACACGGACGAGTAGGCAGGCGTGGAGG-------------------------------
------------------------------------------------------------
------------------------------------------------------------
------------------------------------------------------------
------------------------------------------------------------
------------------------------------------------------------
------------------------------------------------------------
------------------------------------------------------------
------------------------------------------------------------
------------------------------------------------------------
------------------------------------------------------------
------------------------------------------------------------
------------------------------------------------------------
------------------------------------------------------------
------------------------------------------------------------
------------------------------------------------------------
---------GTTTCATCATCAAAGTGAAGAAAATCTTGGAATGTATATGTGTAAACTGTG
GTAGACTGAAAGCTGATACCTCCGATCCCAATTTTGCAGATCGGATTCGGCATGTTCGTG
ATCCCAAGGCCCGGATGCAGGTAGTGTGGAACTTCTGCAAAAGCAAAATGGTGTGTGAAC
CGGACGAGCCGAAGGAGGATAACGACCAGAT---GGATGTGGAAGACGGGAAGAAGGGTC
ATGGAGGG----------------------------------------------------
------------------------------------------------------------
------------------------------------------------------------
------------------------------------------------------------
------------------------------------------------------------
------------------------------------------------------------
--------------------------------------------------------GTGA
GTCACGTCT---CTTTTCCCTACTCGTTTCGCA-CCCCACCACCC--AATTTTCTGGGGG
CTCTCTCCT------TTGGAGAACCCCAAGCCCACACTG-CGT-CAGTCCTC---GACAA
TCGAGGCGTTCTTCC-ACCCGCAGCGC-GGTCC-ACGCGCGTTTTCG---GTCGCTTGAT
CGCCGCGTGGA--CTATTACTTACGCT-CGGTGCTGGTTGGACACGTGGTTGTGTGGTGA
AAT-GGGGGCTGAGCGAGGAGTGCGAAAAAA---TTCTCGCAGACGTTGGTCTCACCGAA
CAACGC-----TGGGATGGATGGCTGAGACTGCCCTCTCCTGTGACGCAGATGGAGCGGC
GTGTCGTTT-GGCCTGCACTTATTACCTCATGTCATTTTGCCCC-CTTTTTGTTTTCTTT
GCTCTTGCG--TGTCTTTTGTGGCGGCG--------------------------------
GCCACAGGTATATT-AGATCACGATGCTG--------ACGTATTCGATGCTTTCATTTCC
CATGTCCG-TGCTCAAATGCCTTGGAATGTG----CCCTCTTGAACCTCTGGTATGA---
---TAG------------------------------------------------------
-----------------------------TATTAGTCAATGCTCGCAAGAGTGAACTAGC
TAACTGAAATCATAATTGTGTCAAATTTATGATG--TCGTAAGGGAAAATAATGATATTA
CCTTACTAATAGTGTCGTCAAAA-ACTGGTGCCAGAAGACTCGGTAAGGCCAGAGACGCG
AACGTTAATCGTCTTAATCAGGCGTAAAGGGTTTGTAGGCTGCTTTGAAAATATTCATTT
AATAAAAGTAAATGAATATCAATTAAAGCTAGAATCTAATAGAGGATATTTACGAAATAA
TGCTTGATAGAGGGCTGAGATCCGAAGACATCAAGTGGAGTTCTAATG-GCGTAGGC-AT
TTATCCATTAAAGATTGACGCTGAGAAACGAAGGTGAGGGTAGGAAATAGGATTAGAGAC
CCAGATACTCCTCTCTGTCAACGATGAATGGTAGTT--TGTTAGT--------CTCTTAA
GACTAGTGACGAAGTTAACACG-ATAACCATTCCGCCTTGTGAGTACGACTGCAAAGTTG
AAAACAAAAAAATTAGTCGGTCTCGGAGCAAACGAAGTGAAGTATGTTATTTAAT
>E_purpureum_642
-----------------------C---AGGGTTGTCGCTGGCC---TT--TATTGG----
---GAGGCA-TGTGCACGCCTTGTT-CATTTCC-----ACCTTTACCTCTCTGTGCAC-T
TCTCATGGG-T------------------TYGGTTGCGCTGTTAC-------ACAGTA--
-----------------ATGGC-------AAAGCCCTGTCTCATGTGT-TTT-----ATT
ACACACAC---------TTTGTTTGT-TATAGAATGT-------CACTTGTGCA--TG-A
A------TGCA----TAT--AATACAACTTTCAGCAACGGATCTCTTGGCTCTCGCATCG
ATGAAGAACGCAGCGAAATGCGATAAGTAATGTGAATTGCAGAATTCAGTGAATCATCGA
ATCTTTGAACGCACCTTGCGCTCCTTGG-TATTCCGAGGAGCATGCCTGTTTGAGTGTCA
TGGTATTCTCAACCCTCTTGTCTTTT-TTTGTA-------AAATC--AGGCA-GC-TGGG
CTTGGACT-TGGAGG-----TTTTTGCYGGTGAAC----------------------ACA
CACAC---GGGCTCCTCTTAAATGCATTAGCTTGAA-------TGTGA------------
-----CTGAGCATGG------TTCAACGTGAT-AATTGTCTGCGTTG----CTTCAT-CT
TGGTCT-T--------TATTCTG-TT------CAA---GCTTCTAACC------------
-----------GTCTGC--------AAGGACAACTTc---------------ATCTGAAC
ATCTGACCTCAAATCAGGTAGGACTACCCGCTGAACTTAAGCATATCAATAAGCGGAGGA
AAAGAAACTAACAAGGATTCCCCTAGTAACTGCGAGTGAAGCGGGAAAAGCTCAAATTTA
AAATCTGGCAGCTTT-GGCTGTCCGAGTTGTAGTCTGGAGAAGTGTTTTCTGTGCTGGAC
CGTGTACAAGTCTCTTGGAACAGAGCGTCATAGAGGGTGAGAATCCCGTCTTTGACACGG
ACTGCCAGTGCTATGTGATGCGCTCTCAAAGAGTCGAGTTGTTTGGGAATGCAGCTCAAA
ATGGGTGGTAAATTCCATCTAAAGCTAAATATTGGCGAGAGACCGATAGCGAACAAGTAC
CGTGAGGGAAAGATGAAAAGCACTTTGGAAAGAGAGTTAAACAGTACGTGAAATTGCTGA
AAGGGAAACGCTTGAAGTCAGTCGCGTCGACTTGAACTCAGCCTGGCTTTTGCCTGGTGC
ATTTTTGAGTTGACGGGCCAGCATCAATTTTGACCGCTGGATAAAGGCCTTGGGAAGGTG
GCACCTTCGGGTGTGTTATAGCCCTTGGTTGCATACAGTGGTTGGGATTGAGGATCTCAG
CATGCCTTTATGGCCGGGGTTCGCCCACGTTCATGCTTAGGATGCTGGCGTAATGGCTTT
AAACGACCCGTCTTGAAACACGGACCAAGGAGTCTAACATGCCTGCGAGTGTTTGGGTGG
AAAACCCGAGCGCGCAATGAAAGTGAAAGTTGGGATCCCTGTCGTGGGGAGCACCGACGC
CCGGACCAGACCTTCTGTGACGGTCCCGCGGTAGAGCATGTATGTTGGGACCCGAAAGAT
GGTGAACTATGCCTGAATAGGGTGAAGCCAGAGGAAACTCTGGTGGAGGCTCGTAGCGAT
TCTGACGTGCAAATCGATCGTCAAATTTGGGTATAGGGGCGAAAGACTAATCGAACCATC
TAGTAGCTGGTTCCTGCCGAAGTTTCCCTCAGGATAGCAGACACTCATGTCAGATTTATG
TGGTAAAGCGAATGATTAGAGGCCTTGGGGTTGAAACAACCTTAACCTATTCTCAAACTT
TAAATATGTAAGAACGAGCCGTCACTTGATTGGACCGCTCGGCGATTGAAAGTGTCTAGT
GGGCCATTTTTGGTAAGCAGAACTGGCGATGCGGGATGAACCGAACGCGAGGTTAAGGTG
CCGGAATACACGCTCATCAGACACCACAAAAGGTGTTAGTTCATCTAGACAGCAGGACGG
TGGCCATGGAAGTCGGAATCCGCTAAGGAGTGTGTAACAACTCACCTGCCGAATGAACTA
GCCCTGAAAATGGATGGCGCTCAAGCGTGTTACCCATACCTCGCCGT-------------
-----------------------------AAGAACATGATCACTGGTACCTCCCAGGCGG
ATTGCGCTATTCTCATCATTGCTGCTGGTACTGGTGAATTCGAAGCTGGCATTTCCAAGG
ACGGGCAGACACGTGAACACGCCCTCCTCGCCTTCACTCTCGGTGTCAGGCAGCTCATTG
TCGCTATCAACAAGATGGATACCACCAAGTGGAGCGAGGATCGTTACAACGAAATCGTCA
AGGAGACGTCTAGCTTCATCAAGAAGGTCGGTTACAACCCCAAGGCTGTCGCCTTCGTTC
CCATCTCTGGCTGGCACGGAGACAACATGTTGGAGGAGTCCACTAACATGTCATGGTTCA
AGGGCTGGACCAAGGAGACCAAGGCCGGTGTCGTTAAGGGCAAGACCTTGCTCGATGCTA
TTGATGCTATCGAACCTCCTGTTCGTCCCTCCGATAAGCCTCTCCGTCTTCCTCTTCAGG
ATGTTTACAAGATCGGTGGTATCG------------------------------------
------------------------------------------------------------
------------------------------------------------------------
------------------------------------------------------------
------------------------------------------------------------
------------------------------------------------------------
------------------------------------------------------------
------------------------------------------------------------
------------------------------------------------------------
------------------------------------------------------------
------------------------------------------------------------
------------------------------------------------------------
------------------------------------------------------------
------------------------------------------------------------
------------------------------------------------------------
------------------------------------------------------------
------------------------------------------------------------
------------------------------------------------------------
------------------------------------------------------------
------------------------------------------------------------
------------------------------------------------------------
------------------------------------------------------------
------------------------------------------------------------
------------------------------------------------------------
------------------------------------------------------------
------------------------------------------------------------
------------------------------------------------------------
------------------------------------------------------------
------------------------------------------------------------
------------------------------------------------------------
------------------------------------------------------------
------------------------------------------------------------
------------------------------------------------------------
------------------------------------------------------------
------------------------------------------------------------
------------------------------------------------------------
------------------------------------------------------------
------------------------------------------------------------
------------------------------------------------------------
-------------------------------------------------------
>E_roseoalbum_CLZhao_24770
ATCATTATTGAATG-AACGTGAGC---AGGGTTGTCGCTGGTC---TC--TGTTAG----
---GAGGCA-TGTGCACGCCTTGTT-CATTTCC-----ACCTTCACACCTCTGTGCAC-T
TCTCATGGG-T------------------TGGGTTGCGCCGTTGC-AC------------
---------------AAATGGC--------AAAGCCTGTCTCATGTGT-------TTATC
ATACACTA---------CTTGTTTGT-TATAGAATGT----CCACTATTTTGTG--CA--
-------TGCA----TAT--AATACAACTTTCAGCAACGGATCTCTTGGCTCTCGCATCG
ATGAAGAACGCAGCGAAATGCGATAAGTAATGTGAATTGCAGAATTCAGTGAATCATCGA
ATCTTTGAACGCACCTTGCGCTCCTTGG-TATTCCGAGGAGCATGCCTGTTTGAGTGTCA
TGGTATTCTCAACCCTCTTGTCTTTT--TTGTA-------AAAAG--AGACA-GC-TGGG
CTTGGACT-TGGAGG----TTTTTTGCTGGTGTTCAAT--TTTTTGA---------ATTG
AACAT---GGGCTCCTCTGAAATGCATTAGCTTGAA-------TGTGA------------
-----CTGAGCATGG------TTCAACGTGAT-AATTGTCTGCGTTG----CTTCAT-CT
TGGTCT-T--------GATCTTG-TT------CAG---GCTTCTAATC------------
-----------GTCTGC--------AAAGACAATATC---------------ATCTGAAC
ATCTGACCTCAAATCAGGTAGGACTACCCGCTGAACTTAAGCATATCAA-----------
-------------AGGATTCCCCTAGTAACTGCGAGTGAAGCGGGAAAAGCTCAAATTTA
AAATCTGGCAGCTTT-GGCTGTCCGAGTTGTAGTCTGGAGAAGTGTTTTCTGTGCTGGAC
CGTGTACAAGTCTCTTGGAACAGAGCGTCATAGAGGGTGAGAATCCCGTCTTTGACACGG
ACTGCCAGTGCTGTGTGATGCGCTCTCAAAGAGTCGAGTTGTTTGGGAATGCAGCTCAAA
ATGGGTGGTAAATTCCATCTAAAGCTAAATATTGGCGAGAGACCGATAGCGAACAAGTAC
CGTGAGGGAAAGATGAAAAGCACTTTGGAAAGAGAGTTAAACAGTACGTGAAATTGCTGA
AAGGGAAACGCTTGAAGTCAGTCGCGTCGACTTGAACTCAGCCTGGCTTTTGCCTGGTGC
ATTTTTGGGTCGACGGGCCAGCATCAATTTTGATCGCCGGAAAAAGGCCTTGGGAAGGTG
GCACCTTCGGGTGTGTTATAGCCCTTGGTTGCATACGGTGGTTGGGATTGAGGATCTCAG
CATGCCTTTATGGTCGGGGTTCGCCCACGTTCATGCTTAGGATGCTGGCGTAATGGCTTT
AAACGACCCGTCTTGAAACACGGACCAAGGAGTCTAACATGCCTGCGAGTGTTTGGGTGG
AAAACCCGAGCGCGCAATGAAAGTGAAAGTTGGGATCCCTGTCGCGGGGAGCACCGACGC
CCGGACCAGACCTTCTGTGACGGTCCCGCGGTAGAGCATGTATGTTGGGACCCGAAAGAT
GGTGAACTATGCCTGAATAGGGTGAAGCCAGAGGAAACTCTGGTGGAGGCTCGTAGCGAT
TCTGACGTGCAAATCGATCGTCAAATTTGGGTATAGGGGCGAAAGACTAATCGAACCATC
TAGTAGCTGGTTCCTGCCGAAGTTTCCCTCAGGATAGCAGACACTCATGTCAGATTTATG
TGGTAAAGCGAATGATTAGAGGCCTTGGGGTTGAAACAACCTTAACCTATTCTCAAACTT
TAAATATGTAAGAACGAGCCGTCACTTGATTGGACCGCTCGGCGATTGAGAGTGTCTAGT
GGGCCATTTTTGGTAAGCAGAACTGGCGATGCGGGATGAACCGAACGCGAGGTTAAGGTG
CCGGAATACACGCTCATCAGACACCACAAAAGGTGTTAGTTCATCTAGACAGCAGGACGG
TGGCCATGGAAGTCGGAATCCGCTAAGGAGTGTGTAACAACTCACCTGCCGAATGAACTA
GCCCTGAAAATGGATGGCGCTCAAGCGTGTTACCCATACCTCGCCGTCCGTGTTGAAGTG
ACACACTGACGAGTAGGCAGGCGTGGAGG-------------------------------
--TGCGCTATTCTCATCATTGCTGCTGGTACTGGTGAATTCGAGGCTGGTATCTCCAAGG
ACGGGCAAACACGTGAACACGCCCTCCTCGCCTTCACTCTTGGTGTCAGGCAGCTCATTG
TCGCCATCAACAAGATGGATACCACCAAGTGGAGCGAGGACCGTTACAACGAAATCGTCA
AGGAGACGTCTAACTTCATCAAGAAGGTCGGTTACAACCCTAAGGCCGTCGCCTTCGTTC
CCATCTCTGGCTGGCACGGAGACAACATGTTGGAGGAGTCCGTTAACATGCCATGGTTCA
AGGGCTGGACCAAAGAGACCAAAGCCGGCGTCGTTAAGGGCAAGACCTTGCTTGATGCTA
TTGATGCTATTGAGCCTCCTGTTCGCCCTTCCGATAAGCCTCTCCGTCTTCCTCTCCAGG
ATGTCTATAAAATCGGTGGTATTGGCACGGTACCCGTCGGTCGTGTTGAAACTGGTATCA
TCAAGGCCGGCATGGTTGTCACCTTCGCTCCTACCAATGTGACCACTGAAGTTAAGTCCG
TTGAAATGCACCACGAGCAGCTCGAGCAGGGCAACCCTGGTGACAACGTGGGCTTCAACG
TCAAGAACGTATCCGTCAAGGATATCCGCCGTGGCAACGTTGCTTCTGACTCCAAGAACG
ATCCCGCTAAGGAGGCAGCGTCCTTCACCGCTCAGGTCATCATCCTCAACCA--------
------------------------------------------------------------
------------------------------------------------------------
------------------------------------------------------------
---------GTTTCATCATCAAAGTGAAGAAAATCTTGGAATGTATATGTGTAAACTGTG
GTAGACTGAAAGCCGATACCTCCGATCCCAATTTTGCAGATCGGATTCGGCATGTTCGTG
ATCCCAAGGCCCGGATGCAGGTAGTATGGAATTTTTGCAAGAGCAAAATGGTGTGTGAAC
CGGACGAGCCGAAGGAGGACAACGACCAGAT---GGATGTGGAAGAGGCGAAGAAGGGCC
ACGGAGGGTGCGGCGCAGCGCAGCCGCAAATCCGGAAAGAGGGTT---------------
------------------------------------------------------------
------------------------------------------------------------
------------------------------------------------------------
------------------------------------------------------------
------------------------------------------------------------
--------------------------------------------------------GTGA
GTCACGTCT---CTTTTCCCTACTCGTTTCGCA-CCCCACCACCC--AATTTTCTGGGGG
CTCTCTCCT------TTGGAGAACCCCAAGCCCACGCTG-CGT-CAGTCCTC---GACAA
TCGAGGCGTTCTTCC-ACCCGCAGCGC-TGTCC-GCGCGCGTTTTCG---GTCGCTTGAT
CGCCGCGTGGA--CTATTGCTTACGCT-CGGTGCTGGTTGGACACGTGGTTGTGTGGTGA
AATGGGGGGCTGAGCGAGGAGTGCGAAAAAA---TTCTCGCAGACGTTGGTCTCATCGAA
CAACGC-----TGGGATGGATGGCTGAGACCGCTCTCTTCTGTGACGCAGATGGAGTAGC
ATGTCATTT-GGCCTGCACTTATTACCTCATGTCATTTTGCCCC-CTTTTTGTTTTCTTT
GCTCTTGCG--TGTCTTCTGTGGCGGCG--------------------------------
GTCACAGGTATATT-AGATCACGATGCTG--------ACGTATTCGATGCTTTCATTTCC
CATGTCCG-TGCTCAAATGCCTTGGAATGTG----CCCTCTTGAACCTCTGGTATGA---
---TAG------------------------------------------------------
------------------------------------------------------------
---CTGAAATCATAATTGTGTCAAATATATGATG--TCGTAAGGGAAAATAATGATATTA
CCTTACTAATAGTGTCGTCAAAA-ACTGGTGCCAGAAGACTCGGTAAGGCCAGAGACGCG
AACGTTAATCGTCTTAATCAGGCGTAAAGGGTTTGTAGGCTGCTTTGAAAATATTCATTT
AATAAAAGTAAATGAATATCAATTAAAGCTAGAATCTAATAGAGGATATTTACGAAATAA
TGCTTGATAGAGGGCTGAGATCCGAAGACATCAAGTGGAGTTCTAATG-GCGTAGGC-AT
TTATCCATTAAAGATTGACGCTGAGAAACGAAGGTGAGGGTAGGAAATAGGATTAGAGAC
CCAGATACTCCTCTCTGTCAACGATGAATGGTAGTT--TGTTAGT--------CTCTTAA
GACTAGTGACGAAGTTAACACG-ATAACCATTCCGCCTTGTGAGTACGACTGCAAAGTTG
AAAACAAAAAAATTAGTCGGTCTCGGAGCAAACGAAGTGAAGTATGTTATTTTAA
>Ffissiliformis_CBS_435_72
ATCATTATTGAATG-AATTTGTTC---AAGGTTGTTGCTGGTC---TC--ACTAGT----
---GGGACA-TGTGCACACTTTGTT-CATTC------CATCTTCACACCCCTGTGCAC-T
TCTCATGAG-T------------------TGGGTCATGTCT-----------GAAATA--
------------------TGGC--------AGAAGCCTGCTCATGTGT--------TACT
ATAAACCC----------ATGTTTGT-TATAGAATGT-------TTTTTGTGCA--TG-A
AT-----TGCA----TAT--AATACAACTTTCAGCAACGGATCTCTTGGCTCTCGCATCG
ATGAAGAACGCAGCGAAATGCGATAAGTAATGTGAATTGCAGAATTCAGTGAATCATCGA
ATCTTTGAACGCACCTTGCGCTCCTTGG-TATTCCGAGGAGCATACCTGTTTGAGTGTCA
TGGTATTCTCAACTCTTTTGTTTTTG-TTTCA--------AAA------ACA-AG-GGGG
CTTGGACT-TGGAGG----T-CTTTGCTGGTGTTCATT---------------CTGTATG
AACAC---TGGCTCCTCTGAAATGCATTAGCTTGAA-------CATTA------------
-----TCAAGTATAA------TCCAGCGTGAT-AATTGTCTACGTTG----TTTTGT-CT
TGGTAT-T--------CAATGTG-TT------GAA---GCTTCGAACT------------
-----------GTCTGCA--------AAGACAA---T---------------ATTTGAAC
ATCTGACCTCAAATCAGGTAGGACTACCCGCTGAACTTAAGCATATCAATAAGCGGAGGA
AAAGAAACTAACAAGGATTCCCCTAGTAACTGCGAGTGAAGCGGGAAAAGCTCAAATTTA
AAATCTGGCAGCTTT-GGCTGTCCGAGTTGTAGTCTGGAGAAGTGTTTTCTGTGCTGGAC
CGTGTACAAGTCTCTTGGAACAGAGCATCATAGAGGGTGAGAATCCCGTCTTTGACACGG
ACTGCCAGTGCTATGTGATGCACTCTCAAAGAGTCGAGTTGTTTGGGAATGCAGCTCAAA
ATGGGTGGTAAATTCCATCTAAAGCTAAATATTGGCGAGAGACCGATAGCGAACAAGTAC
CGTGAGGGAAAGATGAAAAGCACTTTGGAAAGAGAGTTAAACAGTACGTGAAATTGCTGA
AAGGGAAACACTTGAAGTCAGTCGCGTTTGCTAGAACTCAGCCTGGC-TTTGCCTGGTGC
ATTTTCTGGTGAACGGGCCAGCATCAATTTTGACTGCTGGAAAAAGGCCTTGGGAATGTG
GCACCTTCGGGTGTGTTATAGCCCTTGGTTGCATACAGTGGTTGGGATTGAGGATCTCAG
CATGCCTTTATGGTCGGGGTTCGCCCACGTTCATGCTTAGGATGCTGGCTTAATGGCTTT
AAATGACCCGTCTTGAAACACGGACCAAGGAGTCTAACATGCCTGCGAGTGTTTGGGTGG
AAAACCCGAGCGCGCAATGAAAGTGAAAGTTGGGATCCCTGTCGTGGGGAGCACCGACGC
CCGGACCAGACCTTCTGTGACGGATCCGCGGTAGAGCATGTATGTTGGGACCCGAAAGAT
GGTGAACTATGCCTGAATAGGGTGAAGCCAGAGGAAACTCTGGTGGAGGCTCGTAGCGAT
TCTGACGTGCAAATCGATCGTCAAATTTGGGTATAGGGGCGAAAGACTAATCGAACCATC
TAGTAGCTGGTTCCTGCCGAA---------------------------------------
------------------------------------------------------------
------------------------------------------------------------
------------------------------------------------------------
------------------------------------------------------------
------------------------------------------------------------
------------------------------------------------------------
------------------------------------------------------------
------------------------------------------------------------
------------------------------------------------------------
------------------------------------------------------------
------------------------------------------------------------
------------------------------------------------------------
------------------------------------------------------------
------------------------------------------------------------
------------------------------------------------------------
------------------------------------------------------------
------------------------------------------------------------
------------------------------------------------------------
------------------------------------------------------------
------------------------------------------------------------
------------------------------------------------------------
------------------------------------------------------------
------------------------------------------------------------
------------------------------------------------------------
------------------------------------------------------------
------------------------------------------------------------
------------------------------------------------------------
------------------------------------------------------------
------------------------------------------------------------
------------------------------------------------------------
------------------------------------------------------------
------------------------------------------------------------
------------------------------------------------------------
------------------------------------------------------------
------------------------------------------------------------
------------------------------------------------------------
------------------------------------------------------------
------------------------------------------------------------
------------------------------------------------------------
------------------------------------------------------------
------------------------------------------------------------
------------------------------------------------------------
------------------------------------------------------------
------------------------------------------------------------
------------------------------------------------------------
------------------------------------------------------------
------------------------------------------------------------
------------------------------------------------------------
------------------------------------------------------------
------------------------------------------------------------
------------------------------------------------------------
------------------------------------------------------------
------------------------------------------------------------
-------------------------------------------------------
>Flabellophora_parva_OR098554_21
ATCATTAATGAATT-AAATCGAAC---ACGGTTGTAGCTGGTC---CC----TTGC----
---GGGGCA-TGTGCACGCTTCGTT-CTTTTATTTACATCCTTCACACCTCTGTGCAC-C
TTCCATGGGTT------------------TCAGGTGCTCGCGTTT-CCAGTGGCAACG--
------CTGTGATCTGTCGAGT-------TGACCTGTCTCTCATGCGT-TCTT----ACC
ACACACCT----------CTGTCTGT-TTGAGAATGTGA--AATGTGTCGTGCA--TG-C
AT-AATGTACA----TACAAAATACAACTTTCAACAACGGATCTCTTGGCTCTCGCATCG
ATGAAGAACGCAGCGAAATGCGATAAGTAATGTGAATTGCAGAATTCAGTGAATCATCGA
ATCTTTGAACGCACCTTGCGCTCCTTGG-TATTCCGAGGAGCATGCCTGTTTGAGTGTCA
TGGTATTCTCAACCCCTCTCGCGCTT-TT-----------GTGGT--GTGAG-GG-TGGG
CTTGGACT-TGGAGG----TCTCATGCCGGTCGCT-----------------CTCGTTTT
GCGGC---TGGCTCCTCTGAAACGCATTAGCTTGAACG-----TGTCGTGCTTGCGCACA
ACACACCAGGCATGG-----TTTCAGCGTGATAAAATATCTGCGCTGT---TCTCAT---
------------------GGTTGTTT------CAG---GCTTACAAAACTGAAA----AA
AAGCGCTTGTCGTC----------------------------------------------
------------------------------------------------------------
------------------------------------------------------------
------------------------------------------------------------
-----ACAAGTCTCTTGGAATAGAGCGTCATAGAGGGTGAGAATCCCGTCTTTGACACGG
ACTCCCAGTGCTGTGTGATGCGCTCTCAAAGAGTCGAGTTGTTTGGGAATGCAGCTCAAA
ATGGGTGGTAAATTCCATCTAAAGCTAAATATTGGCGAGAGACCGATAGCGAACAAGTAC
CGTGAGGGAAAGATGAAAAGCACTTTGGAAAGAGAGTTAAACAGTACGTGAAATTGTTGA
AAGGGAAACGCTTGAAGTCAGTCGCGTCTGCCAGAACTCAGCCATGCTCCCGCGTGGTGC
ATTTTCTGGTAGACGGGCCAGCATCAATTTTGACCATTGGAAAAAGGCTTCGGGAATGTG
GCACCTTCGGGTGTGTTATAGCCCTTGGTCACATACAGTGGTTGGGATTGAGGATCTCAG
CATGCCTTTACGGTCGGGGTTCGCCCACGTTCATGCTTAGGATGCTGGCGTAATGGCTTT
AAACGACCCGTCTTGAAACACGGACCAAGGAGTCTAACGTGCCTGCGAGTGTTTGGGTGG
AAAACCCGAGCGCGTAATGAAAGTGAAAGTTGGGATCCCTGTCGTGGGGAGCACCGACGC
CCGGACCAGACCTTCTGTGACGGATCCGCGGTAGAGCATGTATGTTGGGACCCGAAAGAT
GGTGAACTATGCCTGAATAGGGTGAAGCCAGAGGAAACTCTGGTGGA-------------
------------------------------------------------------------
------------------------------------------------------------
------------------------------------------------------------
------------------------------------------------------------
------------------------------------------------------------
------------------------------------------------------------
------------------------------------------------------------
------------------------------------------------------------
------------------------------------------------------------
------------------------------------------------------------
------------------------------------------------------------
------------------------------------------------------------
------------------------------------------------------------
------------------------------------------------------------
------------------------------------------------------------
------------------------------------------------------------
------------------------------------------------------------
------------------------------------------------------------
------------------------------------------------------------
------------------------------------------------------------
------------------------------------------------------------
------------------------------------------------------------
------------------------------------------------------------
------------------------------------------------------------
------------------------------------------------------------
------------------------------------------------------------
------------------------------------------------------------
------------------------------------------------------------
------------------------------------------------------------
------------------------------------------------------------
------------------------------------------------------------
------------------------------------------------------------
------------------------------------------------------------
------------------------------------------------------------
------------------------------------------------------------
------------------------------------------------------------
------------------------------------------------------------
------------------------------------------------------------
------------------------------------------------------------
------------------------------------------------------------
------------------------------------------------------------
------------------------------------------------------------
------------------------------------------------------------
------------------------------------------------------------
------------------------------------------------------------
------------------------------------------------------------
------------------------------------------------------------
------------------------------------------------------------
------------------------------------------------------------
------------------------------------------------------------
------------------------------------------------------------
------------------------------------------------------------
------------------------------------------------------------
------------------------------------------------------------
------------------------------------------------------------
-------------------------------------------------------
>Flabellophora_sp3_X1277_JN710535
ATCATTAACGAATT-AAATCGAAC---ACGGTTGTTGCTGGCC---TC----TYGC----
---GGGGCA-TGTGCACGCTSCGTT-CTTTTATTTCATCCCTTCACACCTCTGTGCAC-T
TTCCATGGGTCC-----------------TCAGTTGCTTGCGCTCGACAGTGGTGACA--
------CTGCGA-GCGTCAGGC-------TGTCTGTGTCCCCATGCGT-TCTT----ATC
ACACACTT----------CTGTCTGT-CTGAGAATGTAA--ACTGCGTTGTGCA--TA-C
AT-AATGTACA----TAC-AAATACAACTTTCAACAACGGATCTCTTGGCTCTCGCATCG
ATGAAGAACGCAGCGAAATGCGATAAGTAATGTGAATTGCAGAATTCAGTGAATCATCGA
ATCTTTGAACGCACCTTGCGCTCCTTGG-TATTCCGAGGAGCATGCCTGTTTGAGTGTCA
TGGTATTCTCAACTCCTCTTGTGCTT-TTC----------GTGGT--GCAAG-AG-TGAG
CTTGGACT-TGGAGG---TTTTCATGCCGGCCGCC------------------TTCCTGT
GCAGC---TGGCTCCTCTGAAATGCATTAGCTTGAATG-----TGTTGCGCTTGCGCGCA
GCACACCAGGCATGG-----TTTCAGCGTGAT-AAATATCTGCGCTGT---TCTCAT---
------------------GGTTGTTT------CAG---GCTTCTAACGTTGCCAGTGTTT
ATTTRTTCACTGTCTC------------------------------------TTCTGAAA
ATCTGACCTCAAATCAGGTAGGACTACCCGCTGAACTTAAGCATATCAATANNNNNNNNN
NNNNNNNNNNNNNNNNNTTCCCCTAGTAACTGCGAGTGAAGCGGGAAAAGCTCAAATTTA
AAATCTGGCAGCTTT-GGTTGTCCGAGTTGTAGTCTGGAGAAGCGTTTTCTGTGCTGGAC
CGTGTACAAGTCTCTTGGAATAGAGCGTCATAGAGGGTGAGAATCCCGTCTTTGACACGG
ACTCCCAGTGCTGTGTGATGCGCTCTCAAAGAGTCGAGTTGTTTGGGAATGCAGCTCAAA
ATGGGTGGTAAATTCCATCTAAAGCTAAATATTGGCGAGAGACCGATAGCGAACAAGTAC
CGTGAGGGAAAGATGAAAAGCACTTTGGAAAGAGAGTTAAACAGTACGTGAAATTGTTGA
AAGGGAAACGCTTGAAGTCAGTCGCGTCTGCCAGAACTCAGCCACGCTCTCGCGTGGTGC
ACTTTCTGGTGGACGGGCCAGCATCAATTTTGACCGTTGGAAAAAGGCTTTGGGAATGTG
GCACCTTCGGGTGTGTTATAGCCCTTGGTCACATACAGTGGTTGGGATTGAGGATCTCAG
CATGCCTTTATGGTCGGGGTTCGCCCACGTTCATGCTTAGGATGCTGGCGTAATGGCTTT
AAACGACCCGTCTTGAAACACGGACCAAGGAGTCTAACGTGCCTGCGAGTGTTTGGGTGG
AAAACCCGAGCGCGCAATGAAAGTGAAAGTTGGGATCCCTGTCGTGGGGAGCACCGACGC
CCGGACCAGACCTTCTGTGACGGATCCGCGGTAGAGCATGTATGTTGGGACCCGAAAGAT
GGTGAACTATGCCTGAATAGGGTGAAGCCAGAGGAAACTCTGGTGGAGGCTCGTAGCGAT
TCTGACGTGCAAATCGATCGTCAAATTTGGGTATAGGGGCGAAAGACTAATCGAACCATC
TAGTAGCTGGTTCCTGCCGAAGTT------------------------------------
------------------------------------------------------------
------------------------------------------------------------
------------------------------------------------------------
------------------------------------------------------------
------------------------------------------------------------
------------------------------------------------------------
------------------------------------------------------------
------------------------------------------------------------
------------------------------------------------------------
------------------------------------------------------------
------------------------------------------------------------
------------------------------------------------------------
------------------------------------------------------------
------------------------------------------------------------
------------------------------------------------------------
------------------------------------------------------------
------------------------------------------------------------
------------------------------------------------------------
------------------------------------------------------------
------------------------------------------------------------
------------------------------------------------------------
------------------------------------------------------------
------------------------------------------------------------
------------------------------------------------------------
------------------------------------------------------------
------------------------------------------------------------
------------------------------------------------------------
------------------------------------------------------------
------------------------------------------------------------
------------------------------------------------------------
------------------------------------------------------------
------------------------------------------------------------
------------------------------------------------------------
------------------------------------------------------------
------------------------------------------------------------
------------------------------------------------------------
------------------------------------------------------------
------------------------------------------------------------
------------------------------------------------------------
------------------------------------------------------------
------------------------------------------------------------
------------------------------------------------------------
------------------------------------------------------------
------------------------------------------------------------
-----------------------------TATTAGTCAATGCTCGTAAGAGTGAACTAGC
TAACTGAAATCATATTTGTGTC--AAATGTGATG--TCGTAAGGGAAAATAATGATATTA
CCTTACTAATAGTGTCGTCTAAA-ACTGGTGCCAGAAGACTCGGTAAGGCCAGAGACACA
AATGTTAATCGTCTTAATCAGGCGTAAAGGGTTTGTAGGCTGCTTTGAAAATATTAATTT
AATATTAGTAAATTAATATCAATTAAAGCTAGAATCTAATAGAGGATAGTTACGAAAGAA
TGCTTGGTCGAGGGCTGAGATCCGTAGACACTGAGTGGAATACCAATG-GCGTAAGC-AT
TTATCCATTAAAGATTGACGCTGAGAAACGAAGGTGAGGATAGGAAATAGGATTAGATAC
CCAGATACCCCTCTCTGTCAACGATGAATGGTAGTT--GTTAGTA--------TATTAAA
TGCTAGTGACGAAGTTAACACG-TTAACCATTCCGCCTTGTGAGTACGACTGCAAAGTTG
AAAACAAAAAAATTAGTCGGTCTCGGAGCAAACGAAGTGAAGTATGTTATTTAAT
>Flaviporus_brownii_MW362
ATCATTATTGAATTGAGATAGATT---GAGATTGTAGCTGGCT---TC--TGTTAA----
-TGAAGTAA-TGTGCACATCTCATTTTGTTATCC---AAACTTTGTACCTCTGTGCAC-A
TCGCATGAGTT------------------TGAGTTGTTATTTA---------AAAATATG
A----------------CAAAC--------GTATCTCAGCTCATGTGC-TTTT----AAT
ATACACCT------------GTTTGTTTGAAGAATGT---TGTTATTTTGTGCT--TT-A
AT-----TGCA--CGTAT-AAATATAACTTTCAGCAACGGATCTCTTGGCTCTCGCATCG
ATGAAGAACGCAGCGAAATGCGATAAGTAATGTGAATTGCAGAATTCAGTGAATCATCGA
ATCTTTGAACGCACCTTGCACTCCTTGG-TATTCCGAGGAGTATGTCTGTTTGAGTGTCA
TGGTATTTTCAACTCCTTTCACATTT---------------------GTGTC-AGGTAAG
ATTGGACT-TTGGAGGCTTGTTTTTGCTGG--------------------ACCTTTT---
--GGT--TTGGCTCCTCTAAATTTTATTAGCTTGAACAGT--ATGTTC------------
----ACTAAGCATGA------TTTGGCATGATAATAAGTTTATGTCT----TTTTAT-GC
TGATGTGTTT-----CTATTGAT-TT------CAA---GCTTCAAGAT------------
-----------GTCTCTTTT---TTGGAGAC-----------------TCACTTTGAAAC
ATTTGACCTCAAATCAGATAGGACTACCCGCTGAACTTAAGCATATCAATAAGCGGAGGA
AAAGAAACTAACAAGGATTCCCCTAGTAACTGCGAGTGAAGCGGGAAAAGCTCAAATTTA
AAATCTGGCAGCTTT--GTTGCCCGAGTTGTAGTCTGGAGAAGTGTTTTCTGTGCTGGAC
CATGTACAAGTCTCTTGGAATAGAGCGTCATAGAGGGTGAGAATCCCGTCTTTGACATGG
ACTGCCAGTGCTCTGAGATGCGCTCTCAACGAGTCGAGTTGTTTGGGAATGCAGCTCAAA
ATGGGTGGTAAATTCCATCTAAAGCTAAATATTGGCGAGAGACCGATAGCGAACAAGTAC
CGTGAGGGAAAGATGAAAAGCACTTTGGAAAGAGAGTTAAACAGTACGTGAAATTGCTGA
AAGGGAAACACTTGAAGTCAGTCATGTTGGTCAGAACTCAGCCTGATTTTTGTCTGGTGC
ATTTTCTGATTGACAGGTCAGCATCAATTTTGACTGCTGGATAAAGACCTAGGAAATGTG
GCACCTTTGGGTGTGTTATAGTCTTCGGTCACATACAGTGGTTGGGATTGAGGATCTCAG
TATGCCTTACAGGTCGGGGTTTACTCACGTTCATACTTAGGATGCTGGCGTAATGGCTTT
AAATGACCCGTCTTGAAACACGGACCAAGGAGTCTAACATACCTGCGAGTGTTTGGGTGG
AAAACCCGAGTGCATAATGAAAGTGAAAGTTGGGATCTCTGTCGTGGAGAGCACTGACGC
CCGGACCAGACCTTTTGTGATGGATCCGCGGTAGAGCATGTATGTTGGGACCCGAAAGAT
GGTGAACTATGCCTGAATAGGGTGAAGCCAGAGGAAACTCTGGTGGAGGCTCGTAGCGAT
TCTGACGTGCAAATCGATCGTCAAATTTGGGTATAGGGGCGAAAGACTAATCGAACCATC
TAGTAGCTGGTTCCTGCCGAAGTTTCCCTCAGGATAGCAGAAACTCATGTCAGATTTATG
TGGTAAAGCGAATGATTAGAGGCCTTGGGGTTGAAACAACCTTAACCTATTCTCAAACTT
TAAATATGTAAGAACGAGCTGTCACTTGA-------------------------------
------------------------------------------------------------
------------------------------------------------------------
------------------------------------------------------------
------------------------------------------------------------
------------------------------------------------------------
--------------------GCCGCCGGAACTGGTGAATTCGAGGCTGGTATCTCCAAGG
ATGGCCAGACTCGTGAACACGCCCTCCTTGCTTTCACGCTCGGTGTCAGGCAGCTCATCG
TCGCTATCAACAAGATGGACACTACTAAGTGGAGTGAGGACCGTTTCAACGAAATTGTTA
AGGAAACCTCCAACTTCATCAAGAAGGTCGGTTACAACCCCAAGTCTGTCGCTTTCGTCC
CCATCTCCGGCTGGCACGGTGACAACATGTTAGAGGAGTCGATCCACATGCCGTGGTTCA
AAGGCTGGACCAGGGAGACCAAGGCTGGTGTCGTCAAGGGCAAGACTTTGCTCGACGCAA
TTGACGCCATCGAGCCTCCTATTCGTCCTTCCGATAAACCTCTTCGTCTCCCTCTTCAGG
ATGTCTACAAAATCGGTGGTATCGGCACGGTGCCCGTAGGTCGTGTCGAAACTGGTATCA
TCAAGGCCGGCATGGTTGTCACTTTCGCTCCTACCAACGTGACCACTGAAGTCAAGTCCG
TCGAAATGCACCATGAGCAGTTGGAGCAGGGCAACCCTGGTGACAACGTCGGTTTCAACG
TCAAGAACGTATCTGTCAAGGATATTCGTCGTGGTAACGTTGCCTCTGACTCCAAGAACG
ACCCCGCGAAGGAGGCTGCTTCCTTCACCGCCCAGGTCATTATTCTCAACCACCCTGGTC
AAATCGGTGCCGGTTACGCCCCCGTGCTCGATTGTCACACCGCCCACATTGCTTGCAAGT
TCCAGGAGCTCGTCGAGAAGATCGATCGTCGTACTGGCAAGAGTATCGAGGCCTCCCCCA
AATTCGTCAAGTCCGGTGATGCTTGCATTGCTACCCTCGTTCCTTCCAAACCTA------
------------------------------------------------------------
------------------------------------------------------------
------------------------------------------------------------
------------------------------------------------------------
------------------------------------------------------------
------------------------------------------------------------
------------------------------------------------------------
------------------------------------------------------------
------------------------------------------------------------
------------------------------------------------------------
------------------------------------------------------------
------------------------------------------------------------
------------------------------------------------------------
------------------------------------------------------------
------------------------------------------------------------
------------------------------------------------------------
------------------------------------------------------------
------------------------------------------------------------
------------------------------------------------------------
------------------------------------------------------------
------------------------------------------------------------
------------------------------------------------------------
------------------------------------------------------------
------------------------------------------------------------
------------------------------------------------------------
------------------------------------------------------------
------------------------------------------------------------
------------------------------------------------------------
------------------------------------------------------------
------------------------------------------------------------
------------------------------------------------------------
-------------------------------------------------------
>Flaviporus_cf_subglobisporus_X1092
ATCATTATTGAATTTACATTGGGAGGTGAGGTTGTAGCTGATT---TC--AGTAAAAT--
---GAAATA-TGTGCACACTTCACTTCTATCATCC--ACACTTTATACCTTTGTGCAT-G
TCGCATGAG-T------------------TGGGTTGTCATT-----TGAAAAGGAAAAAA
A----------------ATGACA----AAGTAAACTCTACTTGTGTGT-TTTT-----CT
ACATACCT----------GTTTTTGTTTGAAGAATGTTA-CCATTTTTTGTGTG--TG-C
ATTGT--TGCA--TATAT-AAATACAACTTTCAGCAACGGATCTCTTGGCTCTTGCATCG
ATGAAGAACGCAGCGAAATGCGATAAGTAATGTGAATTGCAGAATTCAGTGAATCATCGA
ATCTTTGAACGCACCTTGCACTCCTTGG-TATTCCGAGGAGTATGCCTGTTTGAGTGTCA
TGGTATTCTCAAACCCTTTTTCACCTTTCGCAGA---GAGAGGGG--GAAAA-AGTTGTG
TTTGGAAT-TGGAGG----TTTATTGCTAGACTTGCAT----------------------
-------CTAGCTCCTCTGAATTGTATTAGCTTGAAT------TGCTTT-----------
-CTCATCAAGCATGA------TCTAATGTGATAGTTTGTTTACATTG----CTTCAT-GT
TGATGTGTTT------TTGTTTATTT------CAA---GCTTCAAACT------------
-----------GTCTCTAAT---TTTGGGACTT--------------GACATTTTTGAAC
ATCTGACCTCAGATCAGGTAGGACTACCCGCTGAACTTAAGCATATCAATAAGCGGAGGA
AAAGAAACTAACAAGGATTCCCCTAGTAACTGCGAGTGAAGCGGGACAAGCTCAAATTTG
AAATCTGACAGCTTT--GTTGTCCGAGTTGTAGTCTGGAGAAGTGTTTTCTGTATTGGAC
CGTGTACAAGTCTCTTGGAATAGGGCATCATAGAGGGTGAGAATCCCGTCTTTGACACGG
ACTGCTGATACTTTGAGATGCGCTCTCAACGAGTCGAGTTGTTTGGGAATGCAGCTCAAA
ATGGGTGGTAAATTCCATCTAAAGCTAAATATTGGCAAGAGACCGATAGTGAACAAGTAC
CGTGAGGGAAAGATGAAAAGCACTTTGGAAAGAGAGTTAAACAGTACGTGAAATTGCTGA
AAGGGAAACGCTTGAAGTCAGTCGCATTGATCAGAACTCAGCTTGGCTTTTGCTTGGTGC
ATTTTCTGGTCAATGGGCCAACATCAATTTTAACTGCTGGATAAAGGCTTAGGGAATGTG
GCACCTTTGGGTGTGTTATAGCTCTTGGTCACATACAGTGGTTGGGATTGAGGATCTCAG
CATGCCTTA-TGGCCGAGGTTTACCTACGTTCATGCTTAGGATGTTGGCATAATGGCTTT
AAACGACCCGTCTTGAAACACGGACCAAGGAGTCTAACATGCCTGCGAGTGTTTGAGTGG
AAAACTCGAGTGCGTAATGAAAGTGAAAGTTGGGATCCTTGTCGTGAGGAGCACCGACAC
CCGGACCAGACCTTTTGTGACGGATCCGCGGTAGAGCATGTATGTTGGGACCCGAAAGAT
GGTGAACTATGCCTGAATAGGGTGAAGCCAGAGGAAACTCTGGTGGAGGCTCGTAGCGAT
TCTGACGTGCAAATCGATCGTCAAATTTGGGTATAGGGGCGAAAGACTAATCGAACCATC
TAGTAGCTGGTTCCTGCCGAAGTTTCCCTCAGGATAGCAGAAACTCATGTCAGATTTATG
TGGTAAAGCGAATGATTAGAGGCCTTGGGGTTGAAACAACCTTAACCTATTCTCAAACTT
TAAATATGTAAGAACGAGTTGTCACTTGATTGGACTGCTCGGTGATTGAGAGTTTCTAGT
GGGCCATTTTTGGTAAGCAGAACTGGCGATGCGGGATGAACCGAACGCGAGGTTAAGGTG
CCAGAATGCACGCTCATCAGACACCACAAAAGGTGTTAGTTCATCTAGACAGCAGGACGG
TGGCCATGGAAGTCGGAATCCGCTAAGGAGTGTGTAACAACTCACCTGCCGAATGAACTA
GCCCTGAAAATGGATGGCGCTCAAGCGTGCTACCCATACCTCGCCGTCAGTGTTAAAGTG
AGACACTGACGAGTAGGCAGGCGTGGAGG-------------------------------
------------------------------------------------------------
------------------------------------------------------------
------------------------------------------------------------
------------------------------------------------------------
------------------------------------------------------------
------------------------------------------------------------
------------------------------------------------------------
------------------------------------------------------------
------------------------------------------------------------
------------------------------------------------------------
------------------------------------------------------------
------------------------------------------------------------
------------------------------------------------------------
------------------------------------------------------------
------------------------------------------------------------
------------------------------------------------------------
------------------------------------------------------------
------------------------------------------------------------
------------------------------------------------------------
------------------------------------------------------------
------------------------------------------------------------
------------------------------------------------------------
------------------------------------------------------------
------------------------------------------------------------
------------------------------------------------------------
------------------------------------------------------------
------------------------------------------------------------
------------------------------------------------------------
------------------------------------------------------------
------------------------------------------------------------
------------------------------------------------------------
------------------------------------------------------------
------------------------------------------------------------
------------------------------------------------------------
------------------------------------------------------------
------------------------------------------------------------
------------------------------------------------------------
------------------------------------------------------------
------------------------------------------------------------
------------------------------------------------------------
------------------------------------------------------------
------------------------------------------------------------
------------------------------------------------------------
------------------------------------------------------------
------------------------------------------------------------
------------------------------------------------------------
-------------------------------------------------------
>Flaviporus_lacteus_654
------------------CAGAGT--TGGGGTTGTAGCTGGCT---TC--AGTAAAA---
-TGGAGTAA-TGTGCACATCTCACTTTGTAATCC---ACACTTTATATCTCTGTGCAC-A
TCACATGGGGT------------------TTTGTTGTTGTC--------TGTGACATGCA
ACT--TTTT---------------------TCTTCTTTTCTCATGTGTCTTTT---TTAA
ATAAACA----------------TACAAAAAGAATGTGATTATTCTATTATGCT--TG--
AT-----TGCATATATAA-ATATACAACTTTCAGCAACGGATCTCTTGGCTCTCGCATCG
ATGAAGAACGCAGCGAAATGCGATAAGTAATGTGAATTGCAGAATTCAGTGAATCATCGA
ATCTTTGAACGCACCTTGCACTCCTTGG-TATTCCGAGGAGTATGCCTGTTTGAGTGTCA
TGGTATTCTCAAACTCTCTCCTTCAT-GTAAA--------AGTGT--GGGGG-GCATGAG
TTTGGATT-TTGGAG---GCATGTTGTTGG--------------------ATTTTTTTTA
AARAT--TCAACTCCTCTGAATTGCATTAGCTTGGATT-----TTTTC------------
----ATCAAGCATGG------TTCAGCGTGATAATTTGTCTACGTTG----CTTCAT---
--GTGTTTTTT-AATTTTTAATT-CC------CAA---GCTTCAAATT------------
-----------GTCTCTATT---GTTGAGACAAAGTT---------------TTTTGAAC
ATCTGACCTCAAATCAGGTAGGATTACCCGCTGAACTTAAGCATATCAATAAGCGGAGGA
AAAGAAACTAACAAGGATTCCCCTAGTAACTGCGAGTGAAGCGGGAAAAGCTCAAATTTA
AAATCTGGCAGCTTT--GTTGCCCGAGTTGTAGTCTGGAGAAGTGTTTTCTGTGCCGGAC
CATGTACAAGTCTCTTGGAATAGAGCGTCATAGAGGGTGAGAATCCCGTCTTTGACATGG
ACTGCCGGTACTTTGAGATGCGCTCTCAACGAGTCGAGTTGTTTGGGAATGCAGCTCAAA
ATGGGTGGTAAATTCCATCTAAAGCTAAATATTGGCGAGAGACCGATAGCGAACAAGTAC
CGTGAGGGAAAGATGAAAAGCACTTTGGAAAGAGAGTTAAACAGTACGTGAAATTGCTGA
AAGGGAAACGCTTGAAGTCAGTCGCATTGGCCAGAACTCAGCTTGGCTTTTGCCTGGTGC
AATTTCTGGTTGATGGGCCAACATCAATTTTGACTGCTGGATAAAGGCTGGGAGAATGTG
GCACCTTTGGGTGTGTTATAGCTCTTAGTCACACACAGTGGTTGGGATTGAGGATCTCAG
CATGCCTTT-TGGCCAGGGTTTACCTATGTTCATGCTTAGGATGTTGGCGTAATGGCTTT
AAACGACCCGTCTTGAAACACGGACCAAGGAGTCTAACATACCTGCAAGTGTTTGGGTGG
AAAACTCGAGCGCGTAATGAAAGTGAAAGTTGGGATCCTTGTCGTGGGGAGCACCGACGC
CCGGACCAGACCTTTTGTGACGGATCCGCGGTAGAGCATGTATGTTGGGACCCGAAAGAT
GGTGAACTATGCCTGAATAGGGTGAAGCCAGAGGAAACTCTGGTGGAGGCTCGTAGCGAT
TCTGACGTGCAAATCGATCGTCAAATTTGGGTATAGGGGCGAAAGACTAATCGAACCATC
TAGTAGCTGGTTCCTGCCGAAGTTTCCCTCAGGATAGCAGAAACTCATGTCAGATTTATG
TGGTAAAGCGAATGATTAGAGGCCTTGGGGTTGAAACAACCTTAACCTATTCTCAAACTT
TAAATATGTAAGAACGAGCCGTCACTTGA-------------------------------
------------------------------------------------------------
------------------------------------------------------------
------------------------------------------------------------
------------------------------------------------------------
------------------------------------------------------------
------------------------------------------------------------
------------------------------------------------------------
------------------------------------------------------------
-GGAAACTTCCAACTTCATCAAGAAGGYCGGTTACAATCCCAAGGCTGTCGCTTTCGTCC
CTATTTCCGGCTGGCATGGTGACAATATGTTGGAGGAGTCGAGCAACATGCCATGGTTCA
AGGGCTGGACCAAAGAGACCAAAGCTGGATCCTCCAAGGGCAAGACTTTGCTCGATGCTA
TCGATGCTATCGAACCTCCTGTTCGTCCTTCGGACAAGCCTCTCCGTCTCCCTCTTCAGG
ATGTCTACAAAATCGGCGGTATCGGGACGGTCCCGGTCGGTCGTGTTGAGACTGGTATCA
TCAAAGCTGGCATGATTGTTACCTTCGCTCCAACCAACGTGACCACCGAAGTCAAGTCCG
TCGAAATGCATCATGAGCAGCTCGAGCAGGGTAACCCTGGAGACAATGTTGGTTTCAATG
TCAAGAACGTATCTGTCAAGGATATTCGCCGTGGTAATGTCGCATCTGATTCCAAGAACG
ATCCCGCCAAGGAGGCTGCTTCGTTCAACGCCCAGGTCATTATCCTCAACCACCCTGGTC
AGATTGCTGCTGGCTATGCTCCTGTGCTCGATTGTCACACGGCCCATATTGCTTGCAAGT
TCCAGGAGCTCATCGAAAAAATTGACCGTCGTACCGGTAAGACTATGGAGGCCTCACCCA
AGTTTGTCAAGTCCGGTGATGCTTGCATTGCTACCCTTGTTCCTTCCAAACCCATGTGTG
TGAGGAG-----------------------------------------------------
------------------------------------------------------------
------------------------------------------------------------
------------------------------------------------------------
------------------------------------------------------------
------------------------------------------------------------
------------------------------------------------------------
------------------------------------------------------------
------------------------------------------------------------
------------------------------------------------------------
------------------------------------------------------------
------------------------------------------------------------
------------------------------------------------------------
------------------------------------------------------------
------------------------------------------------------------
------------------------------------------------------------
------------------------------------------------------------
------------------------------------------------------------
------------------------------------------------------------
------------------------------------------------------------
------------------------------------------------------------
------------------------------------------------------------
------------------------------------------------------------
------------------------------------------------------------
------------------------------------------------------------
------------------------------------------------------------
------------------------------------------------------------
------------------------------------------------------------
------------------------------------------------------------
------------------------------------------------------------
------------------------------------------------------------
-------------------------------------------------------
>Fmentschulensis_1377
----------------------------------TTGCTGGTC---TC--AGTATT----
---GGGACA-TGTGCACACTTTGTT-CATTC------CATCTTCACACCCCTGTGCAC-T
TCTCATGAG-T------------------TGGGTTATGTCT-----------GAAATA--
------------------TGGC--------AGAAGCCTGCTCATGTGT--------TACT
ATAAACCC----------ATGTTTGT-TATAGAATGT-------TTTTTGTGCA--TG-A
AT-----TGCA----TAT--AATACAACTTTCAGCAACGGATCTCTTGGCTCTCGCATCG
ATGAAGAACGCAGCGAAATGCGATAAGTAATGTGAATTGCAGAATTCAGTGAATCATCGA
ATCTTTGAACGCACCTTGCGCTCCTTGG-TATTCCGAGGAGCATACCTGTTTGAGTGTCA
TGGTATTCTCAACTCTTTTGTTTTTG-TTTCA--------AAA------ACA-AC-TGGG
CTTGGACT-TGGAGG----T-TTTTGCTGGCATTCATT---------------CAATATG
AACAC---TGGCTCCTCTGAAATGCATTAGCTTGAA-------CATTA------------
-----TCAAGTATAA------TCCAGCGTGAT-AATTGTCTACGTTG----TTTTGT-CT
TGGTAT-A--------ACATGTG-TT------GAA---GCTTCGAACC------------
-----------GTCTGGA--------AAGACAA---T---------------ATTTGAAC
ATCTGACCTCAAATCAGGTAGGACTACCCGCTGAACTTAAGCATATCAATAAGCGGAGGA
AAAGAAACTAACAAGGATTCCCCTAGTAACTGCGAGTGAAGCGGGAAAAGCTCAAATTTA
AAATCTGGCAGCTTT-GGCTGTCCGAGTTGTAGTCTGGAGAAGTGTTTTCTGTGCTGGAC
CGTGTACAAGTCTCTTGGAACAGAGCATCATAGAGGGTGAGAATCCCGTCTTTGACACGG
ACTGCCAGTGCTATGTGATGCACTCTCAAAGAGTCGAGTTGTTTGGGAATGCAGCTCAAA
ATGGGTGGTAAATTCCATCTAAAGCTAAATATTGGCGAGAGACCGATAGCGAACAAGTAC
CGTGAGGGAAAGATGAAAAGCACTTTGGAAAGAGAGTTAAACAGTACGTGAAATTGCTGA
AAGGGAAACACTTGAAGTCAGTCGCGTTTGCTAGAACTCAACCTGGC-TTTGCCTGGTGC
ATTTTCTGGTGAACGGGCCAGCATCAATTTTGACTGCTGGAAAAAGGCCTTGGGAATGTG
GCACCTTCGGGTGTGTTATAGCCCTTGGTTGCATACAGTGGTTGGGATTGAGGATCTCAG
CATGCCTTTATGGTCGGGGTTCGCCCACGTTCATGCTTAGGATGCTGGCTTAATGGCTTT
AAATGACCCGTCTTGAAACACGGACCAAGGAGTCTAACATGCCTGCGAGTGTTTGGGTGG
AAAACCCGAGCGCGCAATGAAAGTGAAAGTTGGGATCCCTGTCGTGGGGAGCACCGACGC
CCGGACCAGACCTTCTGTGACGGATCCGCGGTAGAGCATGTATGTTGGGACCCGAAAGAT
GGTGAACTATGCCTGAATAGGGTGAAGCCAGAGGAAACTCTGGTGGAGGCTCGTAGCGAT
TCTGACGTGCAAATCGATCGTCAAATTTGGGTATAGGGGCGAAAGACTAATCGAACCATC
TAGTAGCTGGTTCCTGCCGAAGTTTCCCTCAGGATAGCAGAAACTCATGTCAGATTTATG
TGGTAAAGCGAATGATTAGAGGCCTTGGGGTTGAAACAACCTTAACCTATTCTCAAACTT
TAAATATGTAAGAACGAGCCGTCACTTGA-------------------------------
------------------------------------------------------------
------------------------------------------------------------
------------------------------------------------------------
------------------------------------------------------------
------------------------------------------------------------
------------------------------------------------------------
------------------------------------------------------------
------------------------------------------------------------
------------------------------------------------------------
------------------------------------------------------------
------------------------------------------------------------
------------------------------------------------------------
------------------------------------------------------------
------------------------------------------------------------
------------------------------------------------------------
------------------------------------------------------------
------------------------------------------------------------
------------------------------------------------------------
------------------------------------------------------------
------------------------------------------------------------
------------------------------------------------------------
------------------------------------------------------------
------------------------------------------------------------
------------------------------------------------------------
------------------------------------------------------------
------------------------------------------------------------
------------------------------------------------------------
------------------------------------------------------------
------------------------------------------------------------
------------------------------------------------------------
------------------------------------------------------------
------------------------------------------------------------
------------------------------------------------------------
------------------------------------------------------------
------------------------------------------------------------
------------------------------------------------------------
------------------------------------------------------------
------------------------------------------------------------
------------------------------------------------------------
------------------------------------------------------------
------------------------------------------------------------
------------------------------------------------------------
------------------------------------------------------------
---------------------------TATGATG--TCGTAAGGGAAAATAATGATATTA
CCTTACTAAAAGTGTCGTCAAAA-ACTGGTGCCAGAAGACTCGGTAAGGCCAGAGACACA
AATGTTAATCGTCTTAATCAGGCGTAAAGGGTTTGTAGGCTGCTTTGAAAATATTCATTT
AATAAAAGTTTATGAATATCAATTAAAGCTAGAATCTAATAGAGGATATGTACGAAATAA
TGCTTGGTAGAGGGCCGATATCCAAAGACATCAAGTGGAGTACCAATG-GCGTAGGC-AT
TTATCCATTAAAGATTGACGCTGAGAAACGAAGGTGAGGGTAGGAAATAGGATTAGATAC
CCAGATACTCCTCTCTGTCAACGATGAATGGTAGTT--TGTTAGT--------CTTTTTA
GACTAGTGACGAAGTTAACACG-ATAACCATTCCGCCTTGTGAGTACGACTGCAAAGTTG
AAAACAAAAAAATTAGTCGGTCTCGGAGCAAAC----------------------
>J_crustacea_CLZhao_11926
ATCATTACTGAATG-AA-CCGGGA---GGGGTTGTTGCTGGCC---TT--GGAAAC----
---AGGGCA-TGTGCACGCCTCACT-CGTCCAA-----CCTTC-ACACCTCTGTGCAC-T
TCTCATGGA-T------------------CGGAATTTGAGC-------------------
------------CTTCGGGTGA-------AGAATTCTGGTCTGTGTGT--------TACT
ACATACAC----------TTGTTTGT-CATAGAATGT-------TTACTGTGCA--TG-A
A------TGCA----TAC--AATACAACTTTCAGCAACGGATCTCTTGGCTCTCGCATCG
ATGAAGAACGCAGCGAAATGCGATAAGTAATGTGAATTGCAGAATTCAGTGAATCATCGA
ATCTTTGAACGCACCTTGCGCTCCTTGG-TATTCCGAGGAGCATGCCTGTTTGAGTGTCA
TGGTATTCTCAACTCTTGTTGTTTTT---------------------GTGCA-AC-CAGT
GTTGGACT-TGGAGG-------TTTGCAGGC----------------------------G
TACGT---CTGCTCCTCTGAAATGCATTAGCTTGGAC------TGTTG------------
-----TCGAGTGTAA------TCCGGTGTGAT-AATTGTCTACGCCG----CGTTGC-CT
CTTCAAAA--------CTTAAGG-TT------CTG---GCTTCCAAAC------------
-----------GTCTCTTTG------TGGACAA-------------------TTTTGAAC
ATCTGACCTCAAATCAGGTAGGACTACCCGCTGAACTTA---------------------
-------------AGGATTCCCCTAGTAACTGCGAGTGAAGCGGGAAAAGCTCAAATTTA
AAATCTGGCAGCTTT-GGCTGTCCGAGTTGTAGTCTGGAGAAGCGTTTTCTGTGCCGGAC
CGTGTACAAGTCTCTTGGAACAGAGCGTCATAGAGGGTGAGAATCCCGTCTTTGACACGG
ACTGCCGGTGCTTTGTGATGCGCTCTCAAAGAGTCGAGTTGTTTGGGAATGCAGCTCAAA
ATGGGTGGTAAATTCCATCTAAAGCTAAATATTGGCGAGAGACCGATAGCGAACAAGTAC
CGTGAGGGAAAGATGAAAAGCACTTTGGAAAGAGAGTTAAACAGTACGTGAAATTGCTGA
AAGGGAAACGCTTGAAGTCAGTCGCGTCTGCCGGAACTCAGCCTGGCTTCTGCCTGGTGT
ATTTTCTGGTTGACGGGCCAGCATCAGTTTTGACCGACGGAAAAAGACCTTGGGAATGTG
GCACCTTCGGGTGTGTTATAGCCTTTGGTTGCATACGTTGGTTGGGACTGAGGATCTCAG
CATGCCTTTATGGTCGGGGTTCGCCCACGTCCGTGCTTAGGATGCTGGCGTAATGGCTTT
AAACGACCCGTCTTGAAACACGGACCAAGGAGTCTAACATGCCTGCGAGTGTTTGGGTGG
AAAACCCGAGCGCGCAATGAAAGTGAAAGTTGGGATCCCTGTCGCGGGGAGCACCGACGC
CCAGACCAGACCTTCTGTGACGGATCTGCGGTAGAGCATGTATGTTGGGACCCGAAAGAT
GGTGAACTATGCCTGAATAGGGTGAAGCCAGAGGAAACTCTGGTGGAGGCTCGTAGCGAT
TCTGACGTGCAAATCGATCGTCAAATTTGGGTATAGGGGCGAAAGACTAATCGAACCATC
TAGTAGCTGGTTCCTGCCGAAGTTTCCCTCAGGATAGCAGAAACTCATGTCAGATTTATG
TGGTAAAGCGAATGATTAGAGGCCTTGGGGTTGAAACAACCTTAACCTATTCTCAAACTT
TAAATATGTAAGAACGAGCCGTCACTTGATTGGACCGCTCGGCGATTGAGAGTTTCTAGT
GGGCCATTTTTGGTAAGCAGAACTGGCGATGCGGGATGAACCGAACGCGAGGTTAAGGTG
CCGGAATATACGCTCATCAGACACCACAAAAGGTGTTAGTTCATCTAGACAGCAGGACGG
TGGCCATGGAAGTCGGAATCCGCTAAGGAGTGTGTAACAACTCACCTGCCGAATGAACTA
GCCCTGAAAATGGATGGCGCTCAAGCGTGTTACCCATACCTCGCCGTCAGTGTTTAAGTG
ACACACTGACGAGTAGGCAGGCGTGGAGG-------------------------------
------------------------------------------------------------
------------------------------------------------------------
------------------------------------------------------------
------------------------------------------------------------
------------------------------------------------------------
------------------------------------------------------------
------------------------------------------------------------
------------------------------------------------------------
------------------------------------------------------------
------------------------------------------------------------
------------------------------------------------------------
------------------------------------------------------------
------------------------------------------------------------
------------------------------------------------------------
------------------------------------------------------------
---------GCTTCATCATCAAAGTGAAGAAGATCCTGGAATGTATATGTGTAAACTGTG
GTAGACTGAAGGCAGATACCTCCGATGCCACTTTTGCAGATAGGATTCGACACGTCCGCG
ATCCGAAGGCACGGATGCAGGTCGTATGGAACTTCTGCAAGGGCAAGATGGTGTGTCAAC
CGGACGAGCCGAAGGAGGATAACGACCAGAT---GGACGTGGAAGATATCAAGAAGGGAC
ACGGCGGATGCGGTGCAGCGCAGCCGCTCATTCGTAAAGAAGGCCTGAAGCTGTTTGTCC
AGTACAAGAGGTCGAAGG---ACGAGGACGAGG---------------------------
------------------------------------------------------------
------------------------------------------------------------
------------------------------------------------------------
------------------------------------------------------------
------------------------------------------------------------
------------------------------------------------------------
------------------------------------------------------------
------------------------------------------------------------
------------------------------------------------------------
------------------------------------------------------------
------------------------------------------------------------
------------------------------------------------------------
------------------------------------------------------------
------------------------------------------------------------
------------------------------------------------------------
------------------------------------------------------------
--------------------------------------------------GTGAACTAGC
TAACTGAAATCATATTTGTGTC--AAATGTGATG--TCGTAAGGGAAAATGATGATATTA
CCTTACTATTAGTGTCGTCCAAA-ACTGGTGCCAGAAGACTCGGTAAGGCCAGAGACGCG
AACGTTAATCGTCATAAACAGGCGTAAAGGGTTTGTAGGCTGCTTTGAAAGCACTAAATT
AATAGTAGTAAATTAGTGTTAATTAAAGCTAGAATCAAATTGAGGATATTTACTAAACAA
TGCTTGAAGGAGGGCTGATATCCAAAGATTTCAAGTGGAGTACTCATG-GCGTAAGC-TT
TTATCCATTAATGATTGACGCTGAGAAACGAAGGTGAGGATAGGAAATAGGATTAGATAC
CCAGATACCCCTCTCTGTAAACGATGAATGGTAGTT--GTTAGTCA-----------AGT
GACTAGTGGCATAGTTAACGCG-TTAACCATTCCGCCTTGTGAGTACGACTGCAAAGTTG
AAAACAAAAAAATTAGTCGGTC---------------------------------
>Loweomyces_fractipes_JN710569_X1253
ATCATTATTGAATTTAAACTGAGT---GGGGTTGTTGCTGGCC---TA------------
-TATGGGCA-TGTGCACACCTCATTTTATCC------AACCTTTACCCCACTGTGCAC-T
TCTCATGGGCT--------GAATATTTGCAAAGTTGTTCTT-----AATTGAGCAATG--
-----------------GAAGC--------GATGTTTGTTCCATGTGT-TTTTA-ATACA
ATACAC------------ATATTTGT-TATAGAATGTAA---ACATGCAGTGCA--TTCA
A------TGCA----TAT--AATATAACTTTCAGCAACGGATCTCTTGGCTCTCGCATCG
ATGAAGAACGCAGCGAAATGCGATAAGTAATGTGAATTGCAGAATTCAGTGAATCATCGA
ATCTTTGAACGCACCTTGCRCTCCTTGG-TATTCCGAGGAGCATGCCTGTTTGAGTGTCA
TGGTATTCTCACTTCATTTATGTTTT---------------------GCATA-TT-TTGA
AGTGGATG-TGGAGGAT-----TGTGCTGGCATCTTGCAAATGGTTGTTCTGTTTTCAAG
AAAAT--CTGGCTCCTCTGAAATGCATTAGCTTGAA-------TGTTG------------
----ACCAAGCATAA------CTCAGCGTGATAATTTGTCTGCGTTGT---GAATGT-TT
TGGTCTATAT--TTAATATAGCA-TT------TAA---GCTTCCAATG------------
-----------GTCTTTTTA----TTAAGACAGCAATCATAACTATAATAGTTTATGAAC
ATTTGACCTCAAATCAGGTAGGACTACCCGCTGAACTTAAGCATATCAATAAGCGGAGGA
AAAGAAACTAACAAGGATTCCCCTAGTAACTGCGAGTGAAGCGGGAAAAGCTCAAATTTA
AAATCTGGCAGCTTT-GGCTGTCCGAGTTGTAGTCTGGAGAAGCGTTTTCTGTGTTGGAC
CATGTACAAGTCTCCTGGAATAGAGCATCATAGAGGGTGAGAATCCCGTCTTTGACATGG
ACTGCCAATGCTTTGTGATGCGCTCTCAAAGAGTCGAGTTGTTTGGGAATGCAGCTCAAA
ATGGGTGGTAAATTCCATCTAAAGCTAAATATTGGCGAGAGACCGATAGCGAACAAGTAC
CGTGAGGGAAAGATGAAAAGCACTTTGGAAAGAGAGTTAAACAGTACGTGAAATTGCTGA
AAGGGAAACACTTGAAGTCAGTCGCATGAACCAAAACTCAGCCTGGCTTTTGTCTGGTGT
ATTTTTTGGTTTATGGGCCAGCATCAATTTTGACTGCTGGAAAAAGGCCAGGGGAATGTG
GCACCTTTTGGTGTGTTATAGCCCTTGGTTGCATACAGTGGTTGGGATTGAGGATTTCAG
CATGCCTTTATGGAAGGGGTTCGCCCACATTCATGCTTAGGATGCTGGCGTAATGGCTTT
AAATGACCCGTCTTGAAACACGGACCAAGGAGTCCAACATGCCTGCAAGTGTTTGGGTGG
AAAACCCGAGCGCGCAATGAAAGTGAAAGTTGGGATCCCTGTCATGGGAAGCACCGACGC
CCGGACCAGACCTTTTGTGACGGATCCGCGGTAGAGCATGTATGTTGGGACCCGAAAGAT
GGTGAACTATGCCTGAATAGGGTGAAGCCAGAGGAAACTCTGGTGGAGGCTCGTAGCGAT
TCTGACGTGCAAATCGATCGTCAAATTTGGGTATAGGGGCGAAAGACTAATCGAACCATC
TAGTAGCTGGTTCCTGCCGA----------------------------------------
------------------------------------------------------------
------------------------------------------------------------
------------------------------------------------------------
------------------------------------------------------------
------------------------------------------------------------
------------------------------------------------------------
------------------------------------------------------------
------------------------------------------------------------
------------------------------------------------------------
------------------------------------------------------------
------------------------------------------------------------
------------------------------------------------------------
------------------------------------------------------------
------------------------------------------------------------
------------------------------------------------------------
------------------------------------------------------------
------------------------------------------------------------
------------------------------------------------------------
------------------------------------------------------------
------------------------------------------------------------
------------------------------------------------------------
------------------------------------------------------------
------------------------------------------------------------
------------------------------------------------------------
------------------------------------------------------------
------------------------------------------------------------
------------------------------------------------------------
------------------------------------------------------------
------------------------------------------------------------
------------------------------------------------------------
------------------------------------------------------------
------------------------------------------------------------
------------------------------------------------------------
------------------------------------------------------------
------------------------------------------------------------
------------------------------------------------------------
------------------------------------------------------------
------------------------------------------------------------
------------------------------------------------------------
------------------------------------------------------------
------------------------------------------------------------
------------------------------------------------------------
------------------------------------------------------------
------------------------------------------------------------
-----------------------------TATTAGTCAATGCTCGTAAGAGTGAACTAGC
TAACTGAAATCATATTTGTGTC--AAATATGATG--TCGTAAGGGAAAATAATGATATTA
CCTTACTAATAGTGCCGTCTAAA-ATTGGTGCCAGAAGACTCGGTAAGGCCTAAGGCGCA
AACGTTAATCATCTTAATCAGGCGTAAAGGGTATGTAGGCTGCTTTAAATG-ATTAATTT
AAGAAATTTAAATTAATAGTAATTAAAGCTAGAATCTAATAGAAGATA------AAACAA
TTTTTAGAGGAGGGCTGAGATCCGTAGATACTAAAGAGAGTACTAATT-GCGTAAGC-TT
TTATCTAATAAAGATTGACGCTGAGAAACGAAGGTGAGGATAGGAATTAGGATTAGAGAC
CCAGGTACCCCTCTCTGTAAACGATGAATGGTAGTT--ATTAAAT------------TTA
ATTTAGTGGCGATGTTAACACG-ATAACCATTCCGCCTTGTAAGTACGACTGCAAAGTTG
AAAACAAAAAAATTAGTCGGTTTCGGAGCAAACGAAGTGAAGTATGTTATTTAAT
>Loweomyces_tomentosus_KX378870_MCW_366_12
ATCATTATTGATTTT--AATGAAT---GGGGTTGCTGCTGGTC---CT---------TGA
GAGGGGGCA-TGTGCACGCTTCACTTCATCC------AATCTTTACACCTCTGTGCAC-T
TCTCATAGGCT-G-----GGATGGTATCATGAATCTGCCCTTGAA-TTTGGGGCAGCA--
------------------GAGT--------GAATTCTGGCCTATGTGCTTTTT---TGCA
ATACAC------------TTGTTTGT-TACAGAATGT-----CAATATTGCATA--TGAA
A--------------AAA--TATACAACTTTCAGCAACGGATCTCTTGGCTCTCGCATCG
ATGAAGAACGCAGCGAAATGCGATAAGTAATGTGAATTGCAGAATTCAGTGAATCATCGA
ATCTTTGAACGCACCTTGCGCTCCTTGG-TATTCCGAGGAGCATGCCTGTTTGAGTGTCA
TGGTATTCTCACTTTTTATCATTGTGCTTT-----------------GCACA-ATTTTAA
AGTGGATG-TGGAGGTT--CTTTTTGCTGGCTCTG-----TAGAGTTTCATTTATTCTGC
AAAGC---TTGCTCCTCTCAAATGCATTAGCTTGAA-------TATTA------------
-----CCAAGCATAA------CTCAGCGTGAT-AATTGTCTGCGTTGT---GTGTGCTTC
TGGTGCTT--------TATAATG-TT------CTA---GCTTCCAATT------------
-----------GTCTTTTTTT--GTTGAGACAGCATC-------ATGAGTGATCATGAAC
ATCTGACCTCAAATCAGGTAGGACTACCCGCTGAACTTAAGCATATCAATAAGCGGAGGA
AAAGAAACTAACAAGGATTCCCCTAGTAACTGCGAGTGAAGCGGGAAAAGCTCAAATTTA
AAATCTGGCAGCTTT-GGCTGTCCGAGTTGTAGTCTGGAGAAGCGTTTTCTGTGTTGGAC
CATGTACAAGTCTCTTGGAACAGAGCGTCATAGAGGGTGAGAATCCCGTCTTTGACATGG
ACTGCCAATGCTTTGTGATGCGCTCTCAAAGAGTCGAGTTGTTTGGGAATGCAGCTCAAA
ATGGGTGGTAAATTCCATCTAAAGCTAAATATTGGCGAGAGACCGATAGCGAACAAGTAC
CGTGAGGGAAAGATGAAAAGCACTTTGGAAAGAGAGTTAAACAGTACGTGAAATTGCTGA
AAGGGAAACGCTTGAAGTCAGTCGCATGGGCCAGAACTCAGCCTGGCTTTTGTCAGGTGC
ATTTTTTGGTTTATGGGCCAGCATCAATTTTGACCGCTGGAGAAAGGCCTTGGGAAGGTG
GCACCTTTGGGTGTGTTATAGCCCCTGGTTGCATACAGTGGTTGGGATTGAGGATCTCAG
CATGCCTTTATGGTCGGGATTATTCCACGTTCATGCTTAGGATGCTGGCGTAATGGCTTT
AAGCGACCCGTCTTGAAACACGGA------------------------------------
------------------------------------------------------------
------------------------------------------------------------
------------------------------------------------------------
------------------------------------------------------------
------------------------------------------------------------
------------------------------------------------------------
------------------------------------------------------------
------------------------------------------------------------
------------------------------------------------------------
------------------------------------------------------------
------------------------------------------------------------
------------------------------------------------------------
------------------------------------------------------------
------------------------------------------------------------
------------------------------------------------------------
------------------------------------------------------------
------------------------------------------------------------
------------------------------------------------------------
------------------------------------------------------------
------------------------------------------------------------
------------------------------------------------------------
------------------------------------------------------------
------------------------------------------------------------
------------------------------------------------------------
------------------------------------------------------------
------------------------------------------------------------
------------------------------------------------------------
------------------------------------------------------------
------------------------------------------------------------
------------------------------------------------------------
------------------------------------------------------------
------------------------------------------------------------
------------------------------------------------------------
------------------------------------------------------------
------------------------------------------------------------
------------------------------------------------------------
------------------------------------------------------------
------------------------------------------------------------
------------------------------------------------------------
------------------------------------------------------------
------------------------------------------------------------
------------------------------------------------------------
------------------------------------------------------------
------------------------------------------------------------
------------------------------------------------------------
------------------------------------------------------------
------------------------------------------------------------
------------------------------------------------------------
------------------------------------------------------------
------------------------------------------------------------
------------------------------------------------------------
------------------------------------------------------------
------------------------------------------------------------
------------------------------------------------------------
------------------------------------------------------------
------------------------------------------------------------
------------------------------------------------------------
------------------------------------------------------------
-------------------------------------------------------
>L_americanus_isolate_JN710567_X670
------------------------------GTTGTTGCTGGCC---TT------------
-TCGAGGCA-TGTGCACACG--GAT-CATCCCCT---CCCCCACACACCTCTGTGCAC-T
TCTCATGGG-T------------------TGAGCTG------------------------
------------------------------TATGCTTTTCCTGTGTGTCTTTT----TTT
ACACACGT--------------TGGTTTAAAGAATGT-----CGTTTTGGAGCA--TA--
-------TTGA----TGC--AATACAACTTTCAGCAACGGATCTCTTGGCTCTCGCATCG
ATGAAGAACGCAGCGAAATGCGATAAGTAATGTGAATTGCAGAATTCAGTGAATCATCGA
ATCTTTGAACGCACCTTGCGCTCCTTGG-TATTCCAAGGAGCATGCCTGTTTGAGTGTCA
TGGTATTCTCAAATCTCCCTGTTTGA---------------------GTACA-GG-TAGC
TTTGGACT-TGGAGGTT--TATTTTGCCAGTGTTT-----CTTCACTC------------
--------TGGCTCCTCTGAAATGTATTAGCTTGATTT----------------------
-----CCAAGCATGA------TTCAGCGTGAT-AATCATCTACGTTGT---ATTTTTGTA
TGGGTGGT----------------TT------TAA---GCTTCGAACC------------
------------------------------------------------TCATCTTGAAAC
ATTTGACCTCAAATCAGGTAGGACTACCCGCTGAACTTAAGCATATCAATAAGCGGAGGA
AAAGAAACTAACAAGGATTCCCCTAGTAACTGCGAGTGAAGCGGGAAAAGCTCAAATTTA
AAATCTGGCAGCTTC--GTTGCCCGAGTTGTAGTCTGGAGAAGTGCTTTCTGTGCTAGAC
CATGTACAAGTCTCTTGGAACAGAGCGTCGTAGAGGGTGAGAATCCCGTCTTTGACATGG
ACTGCTGGTGCTTTGTGATGCGCTCTCAAAGAGTCGAGTTGTTTGGGAATGCAGCTCAAA
ATGGGTGGTAAATTCCATCTAAAGCTAAATATTGGCGAGAGACCGATAGCGAACAAGTAC
CGTGAGGGAAAGATGAAAAGCACTTTGGAAAGAGAGTTAAACAGTACGTGAAATTGCTGA
AAGGGAAACGCTTGAAGTCAGTCGCGTTCGTCAGAACTCAGCCTGGTATTTGCCAGGTGC
ATTTTCTGATGGACGGGCCAGCATCAATTTCGACCGCTGGATAAAGGCTTGGGAAATGTG
GCACTTTCGGGTGTGTTATAGTCCCTTGTCAGATGCGGTGGTTGGGATTGAGGATCTCAG
CATGCCTTTATGGTCGGGGTTCGCCCACGTTCATGCTTAGGATGCTGGCGTAATGGCTTT
AAACGACCCGTCTTGAAACACGGACCAAGGAGTCTAACATGCCTGCAAGTGTTTGGGTGG
AAAACCCGAGTGCGCAATGAAAGTGAAAGTTGGGATCCCTGTCGTGGGGAGCACCGACGC
CCGGACCAGACCTTCTGTGACGGATCCGCGGTAGAGCATGCATGTTGGGACCCGAAAGAT
GGTGAACTATGCCTGAATAGGGTGAAGCCAGAGGAAACTCTGGTGGAGGCTCGTAGCGAT
TCTGACGTGCAAATCGATCGTCAAATTTGGGTATAGGGGCGAAAGACTAATCGAACCATC
TAGTAGCTGGTTCCTGCCGAAGTTTCCCTCAGGATAGCAGAAACTCATGTCAGATTTATG
TGGTAAAGCGAATGATTAGAGGCCTTGGGGTTGAAACAACCTTAACCTATTCTCAAACTT
TAAATATGTAAGAACGAGCCGTCACTTGATTGGACTGCCCGGCGATTGAGAGTTTCTAGT
GGGCCATTTTTGGTAAGCAGAACTGGCGATGCGGGATGAACCGAACGCGAGGTTAAGGTG
CCGGAATGCACGCTCATCAGACACCACAAAAGGTGTTAGTTCATCTAGACAGCAGGACGG
TGGCCATGGAAGTCGGAACCCGCTAAGGAGTGTGTAACAACTCACCTGCCGAATGAACTA
GCCCTGAAAATGGATGGCGCTCAAGCGTGCTACCCATACCTCGCCGTCAGTGTTGAAGTG
ACGCGCTGACGAGTAGGCAGGCGTGGAGG-------------------------------
------------------------------------------------------------
------------------------------------------------------------
------------------------------------------------------------
------------------------------------------------------------
------------------------------------------------------------
------------------------------------------------------------
------------------------------------------------------------
------------------------------------------------------------
------------------------------------------------------------
------------------------------------------------------------
------------------------------------------------------------
------------------------------------------------------------
------------------------------------------------------------
------------------------------------------------------------
------------------------------------------------------------
------------------------------------------------------------
------------------------------------------------------------
------------------------------------------------------------
------------------------------------------------------------
------------------------------------------------------------
------------------------------------------------------------
------------------------------------------------------------
------------------------------------------------------------
------------------------------------------------------------
------------------------------------------------------------
------------------------------------------------------------
------------------------------------------------------------
------------------------------------------------------------
------------------------------------------------------------
------------------------------------------------------------
------------------------------------------------------------
------------------------------------------------------------
------------------------------------------------------------
------------------------------------------------------------
------------------------------------------------------------
------------------------------------------------------------
------------------------------------------------------------
------------------------------------------------------------
------------------------------------------------------------
------------------------------------------------------------
------------------------------------------------------------
------------------------------------------------------------
------------------------------------------------------------
------------------------------------------------------------
------------------------------------------------------------
------------------------------------------------------------
-------------------------------------------------------
>Madustum_8024
ATCATTATTGAATA-AATTTGGGT---GAGGTTGTAGCTGGCC---CT-CTCT-------
---GGGGCA-TGTGCACGCTTTGCT-CATTTCCA----CTCTCTACACCTCTGTGCAC-T
TTCCATGAGTT------------------CAGGTCCAAGTT---------GTGTAACACA
A-----------------GAAC--------GACCTTGATTTCATGCGT-TATC----AAC
ACACACAT----------TGTTTTGT-TTCAGAATGTCT---CCATGTCATGCG--TA-A
A------TGCA----TAT--AATACAACTTTCAGCAACGGATCTCTTGGCTCTCGCATCG
ATGAAGAACGCAGCGAAATGCGATAAGTAATGTGAATTGCAGAATTCAGTGAATCATCGA
ATCTTTGAACGCACCTTGCGCTCCTTGG-TATTCCGAGGAGCATGCCTGTTTGAGTGTCA
TGGTATTCTCAACTCTTGTACATTTT-T-------------------GTGCA-A----GT
GTTGGACT-TGGAGG---GT--TGTGCTGGACGG-------------------------G
ATTG--TCTGGCTCCTCTGAAATGCATTAGCTTGAA-------CGTTG------------
-----CCGAGTATGA------TCTAGCGTGAT-AACTGTCTGCGCTG----TTCTGTCCA
CGGCATTT----------GCAAA-GT------CAA---GCTTCTAAAC------------
-----------GTCG----------AAAGAAAACATT---------------CTATGAAC
ATCTGACCTCAAATCAGGTAGGACTACCCGCTGAACTTAAGCATATCAATAAGCGGAGGA
AAAGAAACTAACAAGGATTCCCCTAGTAACTGCGAGTGAAGCGGGAAAAGCTCAAATTTA
AAATCTGGCAGCTTT-GGCTGTCCGAGTTGTATTCTGGAGAAGCGTTTTCTGTGCTGGAC
CGTGTACAAGTCTCTTGGAACAGAGCGTCATAGAGGGTGAGAATCCTGTCTTTGACACGG
ACTGCCAGTACTTTGTGATGCGCTCTCAAAGAGTCGAGTTGTTTGGGAATGCAGCTCAAA
ATGGGTGGTAAATTCCATCTAAAGCTAAATATTGGCGAGAGACCGATAGCGAACAAGTAC
CGTGAGGGAAAGATGAAAAGCACTTTGGAAAGAGAGTTAAACAGTACGTGAAATTGCTGA
AAGGGAAACGCTTGAAGTCAGTCACGTCCGTCAGAACTCAGCCATGCTTTTGCGTGGTGC
ATTTTCTGGCAGACGGGCCAGCATCAATTTCGACCGCTGGAAAAAGGTTGTGGAAATGTG
GCACCTTCGGGTGTGTTATAGTCCATGGCTGCATACAGCGGTTGGGATTGAGGATCTCAG
CATGCCTTTATGGTCGGGGTTCGCCCACGTCCATGCTTAGGATGCTGGCGTAATGGCTTT
AAACGACCCGTCTTGAAACACGGACCAAGGAGTCTAACATGCCTGCGAGTGTTTGGGTGG
AAAACCCGAGCGCGTAATGAAAGTGAAAGTTGGGATCCCTGTCGCGGGGAGCACCGACGC
CCGGACCAGACCTTTTGTGACGGATCCGCGGTAGAGCATGTATGTTGGGACCCGAAAGAT
GGTGAACTATGCCTGAATAGGGTGAAGCCAGAGGAAACTCTGGTGGAGGCTCGTAGCGAT
TCTGACGTGCAAATCGATCGTCAAATTTGGGTATAGGGGCGAAAGACTAATCGAACCATC
TAGTAGCTGGTTCCTGCCGAAGTTTCCCTCAGGATAGCAGAAACTCATGTCAGATTTATG
TGGTAAAGCGAATGATTAGAGGCCTTGGGGTTGAAACAACCTTAACCTATTCTCAAACTT
TAAATATGTAAGAACGAGCCGTCACTTGA-------------------------------
------------------------------------------------------------
------------------------------------------------------------
------------------------------------------------------------
------------------------------------------------------------
------------------------------------------------------------
------------------------------------------------------------
------------------------------------------------------------
-CGCCATCAACAAGATGGATACCACCAAGTGGAGCGAAGACCGTTACAATGAAATCGTGA
AGGAAACTTCCAGCTTCATCAAGAAGGTCGGTTACAACCCCAAGGCTGTCGCCTTCGTCC
CGATCTCCGGCTGGCACGGTGACAACATGTTGGAGGAGTCCTCCAACATGCCATGGTTCA
AGGGCTGGACCAAGGAGACTAAGGCTGGTGTCGTCAAGGGGAAGACTTTGCTCGATGCTA
TCGATGCTATTGAGCCTCCTGTTCGTCCCTCCGACAAACCTCTCCGTCTCCCCCTCCAGG
ATGTCTACAAGATCGGTGGTATTGGCACTGTGCCCGTCGGTCGTGTCGAGACTGGTATCA
TCAAGGCCGGCATGGTTGTCACGTTCGCTCCTAGCAACGTGACGACTGAAGTCAAGTCCG
TCGAAATGCATCACGAGCAGCTCGAGCAGGGCAACCCTGGTGACAACGTCGGTTTCAACG
TCAAGAACGTATCGGTCAAGGATATCCGTCGTGGTAATGTCGCTTCGGACTCTAAGAACG
ACCCCGCGAAGGAGGCTGCCTCCTTCACCGCTCAGGTCATCATTCTCAATCACCCTGGTC
AAATCGGCGCTGGTTACGCTCCCGTCCTCGATTGCCATACCGCCCACATCGCTTGCAAGT
TCCAGGAGCTCATTGAGAAGATCGACCGTCGTACCGGCAAG-------------------
------------------------------------------------------------
------------------------------------------------------------
------------------------------------------------------------
------------------------------------------------------------
------------------------------------------------------------
------------------------------------------------------------
------------------------------------------------------------
------------------------------------------------------------
------------------------------------------------------------
------------------------------------------------------------
------------------------------------------------------------
------------------------------------------------------------
------------------------------------------------------------
------------------------------------------------------------
------------------------------------------------------------
------------------------------------------------------------
------------------------------------------------------------
------------------------------------------------------------
------------------------------------------------------------
------------------------------------------------------------
------------------------------------------------------------
------------------------------------------------------------
------------------------------------------------------------
------------------------------ATTAGTCAATGCTCGCAAGAGTGAACTAGC
TAACTGAAATCATATTTGTGTC--AAATGTGATG--TCGTAAGGGAAAATAATGATGTTA
CCTTACTAATAGTGTCGTCTAAA-ACTGGTGCCAGAAGACTCGGTAAGGCCAGAGACACA
AATGTTAATCGTCTTAATCAGGCGTAAAGGGTTTGTAGGCTGCTTTGAAAATATTAATTT
ATTAAAAGTAAATTAATATCAATTAAAGCTAGAATCTAATAGGGGATATTTACGATATAA
TGCTTGGTTGAGGGCTGAGATCCGTAGACACTGAGTGGAATACTAAGG-GCGTAAGC-AT
TTATCCATTAAAGATTGACGCTGAGAAACGAAGGTGAGGATAGGAAATAGGATTAGATAC
CCAGATACCCCTCTCTGTCAACGATGAATGGTAGTT--TGTTAGTC------TAATTACA
GACTAGTGACGAAGTTAACGCG-TTAACCATTCCGCCTTGTGAGTACGACTGCAAAGTTG
AAAACAAAAAAATTAGTCGGTCTCGGAGCAAACGAAGTGAAGTATGTTATTTA--
>Mhispidum_429_13
ATCATTATTGAATG-AACTCGGGT---GAGGTTGTAGCTGGCT---CT-CCCCCTCT---
--GAGGGCA-TGTGCACGCCTGGCT-CATCC-------CCCTCCACACCTCTGTGCAT-C
TTCCATGGGTC------------------AGGGTTCAAGCT-TGT-CACAGTGTGATGAG
A-----------------------------CAGCCTTGATCCATGTGT-TTTTC-AACAC
ACACACAT----------TGCTCTGTTTTCAGAACGTTT---ACATGTCATGCA--TGCA
A------TGCA----TAT-AAATACAACTTTCAGCAACGGATCTCTTGGCTCTCGCATCG
ATGAAGAACGCAGCGAAATGCGATAAGTAATGTGAATTGCAGAATTCAGTGAATCATCGA
ATCTTTGAACGCACCTTGCGCTCCTTGG-TATTCCGAGGAGCATGCCTGTTTGAGTGTCA
TGGTCTTCTCAACTTCTGCCCATTTT-TTTTTT--------------GTGCG-CA-GACG
GTTGGATC-TGGAGG---GTTCTGTGCCGGAGCAA-----------------------CG
TTTGC-TCAGGCTCCTCTGAAACGCATTAGCTTGAA-------TGTTG------------
-----CCGAGCATGA------TCCAGCGTGAT-AATTGTCTGCGCTG----TCTCTA-CG
CGGTACTT--------CAACGAG-TT------CAA---GCTTCGAGAT------------
-----------GTCG----------AGAGACAAATGT---------------AACTGAAC
ATCTGACCTCAAATCAGGTAGGACTACCCGCTGAACTTAAGCATATCAATAAGCGGAGGA
AAAGAAACTAACAAGGATTCCCCTAGTAACTGCGAGTGAAGCGGGAAAAGCTCAAATTTA
AAATCTGGCAGCTTT-GGCTGTCCGAGTTGTAGTCTGGAGAAGCGTCTTCCGTGCTGGAC
CGTGTACAAGTCTCTTGGAACAGAGCGTCGTAGAGGGTGAGAATCCCGTCTTTGATACGG
ACTGCCAGTGCTTTGTGATGCGCTCTCAAAGAGTCGAGTTGTTTGGGAATGCAGCTCAAA
ATGGGTGGTAAATTCCATCTAAAGCTAAATATTGGCGAGAGACCGATAGCGAACAAGTAC
CGTGAGGGAAAGATGAAAAGCACTTTGGAAAGAGAGTTAAACAGTACGTGAAATTGCTGA
AAGGGAAACGCTTGAAGTCAGTCACGTTGGTCAGAACTCAGCCATGCTTCTGTGTGGTGC
ATTTTCTGGCGGACGGGCCAGCATCAATTTTGACCGCTGGAAAAAGGCTTTGGGAATGTG
GCACCCTCGGGTGTGTTATAGCCCAAGGCTGCATACAGTGGTCAGGATTGAGGATCTCAG
CATGCCTTTATGGTCGGGGTTCCCCCACGTCCATGCTTAGGATGCTGGCGTAATGGCTTT
AAGCGACCCGTCTTGAAACACGGACCAAGGAGTCTAACATGCCTGCGAGTGTTTGGGTGG
AAAACCCGAGCGCGCAATGAAAGTGAAAGTTGGGATCCCTGTCGTGGGGAGCACCGACGC
CCGGACCAGACCTTCTGTGACGGATCCGCGGTAGAGCATGCATGTTGGGACCCGAAAGAT
GGTGAACTATGCCTGAATAGGGTGAAGCCAGAGGAAACTCTGGTGGAGGCTCGTAGCGAT
TCTGACGTGCAAATCGATCGTCAAATTTGGGTATAGGGGCGAAAGACTAATCGAACCATC
TAGTAGCTGGTTCCTGCCGAAGTTTCCCTCAGGATAGCAGAAACTCATGTCAGATTTATG
TGGTAAAGCGAATGATTAGAGGCCTTGGGGTTGAAACAACCTTAACCTATTCTCAAACTT
TAAATATGTAAGAACGAGCCGTCACTTGATT-----------------------------
------------------------------------------------------------
------------------------------------------------------------
------------------------------------------------------------
------------------------------------------------------------
------------------------------------------------------------
------------------------------------------------------------
------------------------TTCTCGCCTTCACCCTCGGTGTCAAGCAGCTCATCG
TCGCCATCAACAAGATGGACACCACTAAGTGGAGCGAAGACCGTTTCAATGAAATTGTCA
AGGAAACTTCCAGCTTCATCAAGAAGGTCGGTTACAACCCCAAGGCTGTCGCTTTCGTCC
CCATCTCAGGCTGGCACGGTGACAACATGTTGGAGGAGTCCACCAACATGTCATGGTTCA
AGGGCTGGACCAAGGAGACCAAGGCTGGTGTTGTGAAGGGCAAGACCTTGCTCGATGCCA
TCGATGCTATCGAGCCCCCTGTTCGTCCCTCCGACAAGCCTCTCCGTCTCCCTCTCCAGG
ATGTGTACAAGATCGGTGGTATTGGCACGGTGCCCGTCGGTCGTGTTGAGACTGGTATCA
TCAAGGCCGGCATGATCGTCACCTTCGCTCCCACAAACGTGACGACTGAAGTCAAGTCCG
TCGAAATGCATCACGAACAGCTCGAGCAAGGTAACCCTGGTGACAACGTCGGTTTCAACG
TCAAGAACGTTTCGGTTAAGGATATTCGTCGTGGTAACGTCGCCTCCGACTCCAAGAACG
ACCCCGCCAAGGAGGCTGCATCCTTCACTGCTCAAGTCATCATTCTTAACCATCCTGGTC
AGATCGGTGCCGGTTACGCTCCCGTCCTCGATTGTCATACCGCCCACATTGCTTGCAAGT
TCCAGGAGCTCATCGAGAAGATCGATCGTCGTACCGGCAAGTCCATCGAGGCGTCCCCCA
AATTCGTCAAGTCCGGTGATGCTTGCATTGCGACCCTCGTCCCATCTAAGCCCATGT---
------------------------------------------------------------
------------------------------------------------------------
------------------------------------------------------------
------------------------------------------------------------
------------------------------------------------------------
------------------------------------------------------------
------------------------------------------------------------
------------------------------------------------------------
------------------------------------------------------------
------------------------------------------------------------
------------------------------------------------------------
------------------------------------------------------------
------------------------------------------------------------
------------------------------------------------------------
------------------------------------------------------------
------------------------------------------------------------
------------------------------------------------------------
------------------------------------------------------------
------------------------------------------------------------
------------------------------------------------------------
------------------------------------------------------------
------------------------------------------------------------
------------------------------------------------------------
------------------------------------------------------------
------------------------------------------------------------
------------------------------------------------------------
------------------------------------------------------------
------------------------------------------------------------
------------------------------------------------------------
------------------------------------------------------------
------------------------------------------------------------
-------------------------------------------------------
>Mreniforme_542
ATCATTATTGAATG-AACTTGGGC---AAAGCTGTCGCTGGCC---TC--AGCAAT----
---GGGGCA-TGTGCACGCTTTGTT-CATCC-A------CCTTCACACCTCTGTGCAC-T
TCTCATGGG-T------------------TGGGTTGCGCTA-----------GTAAAA--
------------------TAGC--------AAAGCCCCTCTCATGTGT-TTAC----ATC
ACATACTA-----------CAAAGTT-TTTAGAATGT-----TACAATCATGCG--TC-A
A------TGCA----TAT--AATACAACTTTCAGCAACGGATCTCTTGGCTCTCGCATCG
ATGAAGAACGCAGCGAAATGCGATAAGTAATGTGAATTGCAGAATTCAGTGAATCATCGA
ATCTTTGAACGCACCTTGCGCTCCTTGG-TATTCCGAGGAGCATGCCTGTTTGAGTGTCA
TGGTATTCTCAACCCTCCTGCATTTT-TT------------------TTGCA-GT-TGGG
CTTGGACT-TGGAGG----TTTTTTGCTGGTGGTCAAA--CCTT---------GTGTTTG
AACGC---GGGCTCCTCTGAAAAGCATTAGCTGGAA-------TATTA------------
-----CTGAGCATGT------TTCAATGTGAT-AATTGTCTACGTTG----CTACGT-CT
TGGTAT-T--------AAATGTG-TT------TCA---GCTTCAAACC------------
-----------GTCCCTT-------GTGGACAATATA---------------T-CTGAAC
ATCTGACCTCAAATCAGGTAGGACTACCCGCTGAACTTAAGCATATCAATAAGCGGAGGA
AAAGAAACTAACAAGGATTCCCCTAGTAACTGCGAGTGAAGCGGGAAAAGCTCAAATTTA
AAATCTGGCAGCTTT-GGCTGTCCGAGTTGTAGTCTGGAGAAGCGTTTTCTGTGCTGGAC
CGTGTACAAGTCTCTTGGAATAGAGCGTCATAGAGGGTGAGAATCCCGTCTTTGACACGG
ACTGCCAGTGCTTTGTGATGCGCTCTCAAAGAGTCGAGTTGTTTGGGAATGCAGCTCAAA
ATGGGTGGTAAATTCCATCTAAAGCTAAATATTGGCGAGAGACCGATAGCGAACAAGTAC
CGTGAGGGAAAGATGAAAAGCACTTTGGAAAGAGAGTTAAACAGTACGTGAAATTGCTGA
AAGGGAAACGATTGAAGTCAGTCGCGTCCGTCAGAACTCAGCCTGGCTTTTGCCTGGTGC
ATTTTCTGGTGGACGGGCCAACATCAATTTCGACCGCTGGATAAAGGCCTTGGGAATGTG
GCACCTTCGGGTGTGTTATAGCCCTCGGTTGTATACGGTGGTTGGGATTGAGGATCTCAG
CATGCCTTTATGGTCGGGGTTCGCCCACGTTCATGCTTAGGATGTTGGCGTAATGGCTTT
AAACGACCCGTCTTGAAACACGGACCAAGGAGTCTAACATGCCTGCGAGTGTTTGGGTGG
AAAACCCGAGCGCGTAATGAAAGTGAAAGTTGGGATCCCTGTCGTGGGGAGCACCGACGC
CCGGACCAGACCTTCTGTGACGGCTCCGCGGTTGAGCATGTATGTTGGGACCCGAAAGAT
GGTGAACTATGCCTGAATAGGGTGAAGCCAGAGGAAACTCTGGTGGAGGCTCGTAGCGAT
TCTGACGTGCAAATCGATCGTCAAATTTGGGTATAGGGGCGAAAGACTAATCGAACCATC
TAGTAGCTGGTTCCTGCCGAAGTTTCCCTCAGGATAGCAGAAACTCATGTCAGATTTATG
TGGTAAAGCGAATGATTAGAGGCCTTGGGGTTGAAACAACCTTAACCTATTCTCAAACTT
TAAATATGTAAGAACGAGCCGTCACTTGATTGGACCGCTCGGCGATTGAGAGTTTCTAGT
GGGCCATTTTTGGTAAGCAGAACTGGCGATGCGGGATGAACCGAACGCGAGGTTAAGGTG
CCGGAATACACGCTCATCAGACACCACAAAAGGTGTTAGTTCATCTAGACAGCAGGACGG
TGGCCATGGAAGTCGGAATCCGCTAAGGAGTGTGTAACAACTCACCTGCCGAATGAACTA
GCCCTGAAAATGGATGGCGCTCAAGCGTGTTACCCATACCTCGCCGTCAGTGTTGAAGTG
ACACACTGACGAGTAGGCAGGCGTGGAGG-------------------------------
------------------------------------------------------------
--------ACCCGTGAACACGCTCTTCTTGCCTTCACCCTCGGTGTCAGGCAGCTCATCG
CCGCCTTCAACAAGATGGACACCACCAAGTGGAGCGAGGACCGTTTCAACGAAATCGTTA
AGGAGACTTCCGGTTTCATCAAGAAGGTCGGTTACAACCCCAAGGCTGTTGCCTTCGTCC
CCATCTCCGGCTGGCACGGTGACAACATGTTGGAGGAGTCCACCAACATGCCCTGGTTCA
AGGGTTGGACCAAGGAGACCAAGGCCGGTGTTGTCAAGGGAAAGACCCTCCTCGATGCTA
TCGACGCCATCGAGCCCCCCGTCCGTCCCTCCGACAAGCCCCTCCGTCTTCCTCTCCAGG
ATGTCTACAAAATTGGTGGTATTGGCACGGTGCCCGTCGGTCGTGTCGAGACTGGTATCA
TCAAGGCCGGCATGGTTGTCACCTTCGCTCCTACCAACGTGACCACTGAAGTCAAGTCCG
TCGAGATGCACCACGAGCAGCTCGAGCAGGGTAACCCCGGTGACAACGTCGGTTTCAACG
TCAAGAACGTTTCCGTCAAGGATATCCGCCGTGGTAACGTCGCCTCCGACTCCAAGAACG
ACCCCGCCCAGGAGGCCGCTTCCTTCACCGCTCAGGTCATCATCCTCAACCAACCTGGTC
AGATCGGTGCCGGTTACGCCCCCGTTCTCGATTGGCACACCGCCCACATTGCCTGCAAGT
TCCAGGAGCTCATTGAGAAGATCGACCGTCGTACCGGAAAGTCCATTGAGGCCTCTCCCA
AGTTCGTCAAGTCTGGTGACTCTTGCATTGCTA---------------------------
------------------------------------------------------------
--------------------TCCGACCCCAATTCTGCAGACCGGATTCGCCACGTTCGTG
ACCCCAAGGCACGAATGCAGGTTGTATGGAACTTCTGCAAGAGCAAAATGGTGTGTGAAG
CAGACGAGCCGAAGGAGGAGAATGAGGCAAT---GGATGTCGAGGAGATCAAGAAAGGAC
ACGGGGGCTGTGGCGCAGCTCAGCCGCTCGTTCGGAAAGAAGGCCTAAAACTATTCGTGC
AATACAAGAGGTCAAAGG---ATGAGGACGAGGAGTCGAAGTCACTCCAACCTGACAAGC
GATTGTTTCCTCCGCATGAGGTCTACACGGCTCTGAAGAAGATCTCAGACTCCGACCTTC
ACCTGCTGGGTCTTTCTGACGAGTACGCTCGCCCGGAATGGATGATCCTTACCGTAATGC
CAGTACCTCCCCCTCCCGTTCGTCCTAGCATAGCTGTCGATGGTGGTGCCATGCGTAGTG
AGGATGATCTGACGTACAAGCTTGGCGACATCATCAAGGCTTCAGCGAATGTGCGGCGTT
GCGAGCAGGAAGGTGCTCCTGCGCACGTCATCACTGAGTTTGAGCAGCTACTTCAG----
------------------------------------------------------------
------------------------------------------------------------
------------------------------------------------------------
------------------------------------------------------------
------------------------------------------------------------
------------------------------------------------------------
------------------------------------------------------------
------------------------------------------------------------
------------------------------------------------------------
---------CTCTCAAATGACCCGGAAATCTCC-CGCAATGAACTGTTATGGTATGA---
---CAGGTACGCCTTGTGTGTGAGC-ACGGGGACTTGACTGACCCGTTCGACTTGCTCTC
CCTCACAGGTGCGTCCACACGAGTCGCG--------------------------------
------------------------------------------------------------
------------------------------------------------------------
------------------------------------------------------------
------------------------------------------------------------
------------------------------------------------------------
------------------------------------------------------------
------------------------------------------------------------
------------------------------------------------------------
-------------------------------------------------------
>Msubadustum_MW491378_Yuan_12976
ATCATTAATGAATA-AATTTGGGT---GAGGTTGTAGCTGGCC---CT-CTCT-------
----GGGCA-TGTGCACGCTTTGCT-CATTTCCA----CTCTCTACACCTCTGTGCAC-T
TTCCATGGGGT------------------CAGGTCCAAGTT---------GTGTAACATG
A----------------CGAAC--------GACCTTGATGCCATGCGT-TTTT----AAA
ACACAC------------TGTTTTGT-TTCAGAATGTCT---TCATGTCATGCG--TA-A
A------TGCA----TAT--AATACAACTTTCAGCAACGGATCTCTTGGCTCTCGCATCG
ATGAAGAACGCAGCGAAATGCGATAAGTAATGTGAATTGCAGAATTCAGTGAATCATCGA
ATCTTTGAACGCACCTTGCGCTCCTTGG-TATTCCGAGGAGCATGCCTGTTTGAGTGTCA
TGGTATTCTCAACTCTTGTACATTTT---------------------GTGCA-A----GT
GTTGGACT-TGGAGG------TCGTGCTGGACGGG-----------------------AG
ACTGT--CTGGCTCCTCTGAATTGCATTAGCTTGAA-------CGTTG------------
-----CCGAGTATGA------TCTAGCGTGAT-AATTGTCTGCGCTG----TTTCGTCCA
CGGCATTT----------GCAAGTTT------CAT---GCTTCTAAAC------------
-----------GTCG----------AAAGACAAACAT--------------TCTATGAAC
ATCTGACCTCAAATCAGGTAGGACTACCCGCTGAACTTAAGCATATCAA-----------
-------CTAACAAGGATTCCCCTAGTAACTGCGAGTGAAGCGGGAAAAGCTCAAATTTA
AAATCTGGCAGCTTT-GGCTGTCCGAGTTGTATTCTGGAGAAGCGTTTTCTGTGCTGGAC
CGTGTACAAGTCTCTTGGAACAGAGCGTCATAGAGGGTGAGAATCCCGTCTTTGATACGG
ACTGCCAGTGCTTTGTGATGCGCTCTCGAAGAGTCGAGTTGTTTGGGAATGCAGCTCAAA
ATGGGTGGTAAATTCCATCTAAAGCTAAATATTGGCGAGAGACCGATAGCGAACAAGTAC
CGTGAGGGAAAGATGAAAAGCACTTTGGAAAGAGAGTTAAACAGTACGTGAAATTGCTGA
AAGGGAAACGCTTGAAGTCAGTCACGTCCGTCAGAACTCAGCCATGCTTTTGTGTGGTGC
ATTTTCTGGCAGACGGGCCAGCATCAATTTTGACCGCTGGAAAAAGGCTGTGGAAATGTG
GCACCTTCGGGTGTGTTATAGTCCATGGCTGCATACAGCGGTTGGGATTGAGGATCTCAG
CATGCCTTTATGGTCGGGGTTTCCCCACGTCCATGCTTAGGATGCTGGCGTAATGGCTTT
AAGCGACCCGTCTTGAAACACGGACCAAGGAGTCTAACATGCCTGCGAGTGTTTGGGTGG
AAAACCCGAGCGCGTAATGAAAGTGAAAGTTGGGATCCCTGTCGCGGGGAGCACCGACGC
CCGGACCAGACCTTCTGTGACGGATCCGCGGTAGAGCATGTATGTTGGGACCCGAAAGAT
GGTGAACTATGCCTGAATAGGGTGAAGCCAGAGGAAACTCTGGTGGAGGCTCGTAGCGAT
TCTGACGTGCAAATCGATCGTCAAATTTGGGTATAGGGGCGAAAGACTAATCGAACCATC
TAGTAGCTGGTTCCTGCCGAAGTTTCCCTCAGGATAGCAGAAACTCATGTCAGATTTATG
TGGTAAAGCGAATGATTAGAGGCCTTGGGGTTGAAACAACCTTAACCTATTCTCAAACTT
TAAATATGTAAGAACGAGCCGTCACTTGATTGGACCGCTCGGCGATTGGGAGTTTCTAGT
GGGCCATTTTTGGTAAGCAGAACTGGCGATGCGGGATGAACCGAACGCGAGGTTAAGGTG
CCGGAATACACGCTCATCAGACACCACAAAAGGTGTTAGTTCATCTAGACAGCAGGACGG
TGGCCATGGAAGTCGGAATCCGCTAAGGAGTGTGTAACAACTCACCTGCCGAATGAACTA
GCCCTGAAAATGGATGGCGCTCAAGCGTGTTACCCATACCTCGCCGTCAGTGTTGAAGTG
ACGCACTGACGAGTAGGCAGGCGTGGAGG-------------------------------
------------------------------------------------------------
-----------------------------------------------------------G
TCGCCATCAACAAGATGGACACCACCAAGTGGAGCGAAGACCGTTACAACGAAATTGTCA
AGGAAACTTCTAGCTTCATCAAGAAGGTCGGTTACAACCCCAAGGCTGTCGCCTTCGTCC
CGATCTCCGGCTGGCACGGCGACAACATGTTGGAAGAGTCCGTCAACATGACATGGTTCA
AGGGCTGGACCAAGGAGACTAAGGCTGGTGTCGTCAAGGGCAAGACCTTGCTCGATGCCA
TCGATGCCATTGAGCCTCCTGTTCGTCCCTCCGACAAGCCTCTCCGTCTCCCCCTCCAGG
ATGTCTACAAGATTGGTGGTATCGGCACTGTGCCCGTCGGTCGTGTCGAGACTGGTATCA
TCAAGGCTGGCATGGTTGTCACATTCGCTCCTAGCAACGTGACGACTGAAGTCAAGTCCG
TCGAAATGCATCACGAGCAGCTCGAGCAGGGCAACCCTGGTGACAACGTCGGTTTCAACG
TCAAGAACGTATCGGTCAAGGATATCCGTCGTGGTAACGTCGCTTCCGACTCTAAGAACG
ACCCCGCGAAGGAGGCTGCCTCATTCACCGCTCAGGTTATCATTCTCAACCACCCTGGTC
AGATCGGTGCCGGTTACGCTCCCGTCCTCGATTGCCATACCGCCCACATTGCTTGCAAGT
TCCAGGAGCTCATTGAGAAGATCGATCGTCGTACCGGCAAGTCCATCGAGGCATCCCCCA
AGTTCGTCAAGTCTGGTGATGCTTGCATTGCGAACCTCGTCCCATCCAAGCCTATGTGCG
TTGAGGAGT---------------------------------------------------
------------------------------------------------------------
------------------------------------------------------------
------------------------------------------------------------
------------------------------------------------------------
------------------------------------------------------------
------------------------------------------------------------
------------------------------------------------------------
------------------------------------------------------------
------------------------------------------------------------
------------------------------------------------------------
------------------------------------------------------------
------------------------------------------------------------
------------------------------------------------------------
------------------------------------------------------------
------------------------------------------------------------
------------------------------------------------------------
------------------------------------------------------------
------------------------------------------------------------
------------------------------------------------------------
------------------------------------------------------------
------------------------------------------------------------
------------------------------------------------------------
------------------------------------------------------------
------------------------------------------------------------
------------------------------------------------------------
------------------------------------------------------------
------------------------------------------------------------
------------------------------------------------------------
------------------------------------------------------------
------------------------------------------------------------
-------------------------------------------------------
>MV815
----------------------GT---GGGGTTGTAGCTGGCC---TT----TCAC----
---GGGGCA-TGTGCACACCTCATT-CAACC-A-----CCTTCTACACCTCTGTGCAC-T
TCTCATGGG-T------------------TGGGCTGCGTCT-----------GTAACA--
------------------CGGC--------AAAGTCCTTCCTGTGTGT-TTTT-----AT
ACAAACAA----------AA-AATGT-TATAGAATGT-----CACTATCATGCT--TT-A
A------CGCA----TAT--AATACAACTTTCAACAACGGATCTCTTGGCTCTCGCATCG
ATGAAGAACGCAGCGAAATGCGATAAGTAATGTGAATTGCAGAATTCAGTGAATCATCGA
ATCTTTGAACGCACCTTGCGCTCCTTGG-TATTCCGAGGAGCATGCTTGTTTGAGTGTCA
TGGTCTTCTCAACCCTCTTGTGTTTT-TTATT--------AAAC-----ACA-GA-TGGG
CTTGGACT-TGGAGG----C--TTTGCGGGCATCTGAA--TCTTTTG--------GTTCA
GAAGT---CGGCTCCTCTGAAATGCATTAGCTTGAA-------TAGAA------------
-----CCAAGCATGA------TTCAGCGTGAT-AATTGTCTACGTTG----CTTCAT-CT
CGGTGA-A--------TTTATTG-TT------CGA---GCTTCTAACC------------
-----------GTCCTCT--------GGGACAA---T---------------CTCTGAAC
ATCTGACCTCAAATCAAGTAGGACTACCCGCTGAACTTAAGCATATCAATAAGCGGAGGA
AAAGAAACTAACAAGGATTCCCCTAGTAACTGCGAGTGAAGCGGGAAAAGCTCAAATTTA
AAATCTGGCAGCTTT-GGTTGTCCGAGTTGTAGTCTGGAGAAGCGTTTTCTGTGCTGGAC
CGTGTACAAGTCTCTTGGAATAGAGCGTCATAGAGGGTGAGAATCCCGTCTTTGACACGG
ACTGCCAGTGCTCTGTGATGCGCTCTCAAAGAGTCGAGTTGTTTGGGAATGCAGCTCAAA
ATGGGTGGTAAATTCCATCTAAAGCTAAATATTGGCGAGAGACCGATAGCGAACAAGTAC
CGTGAGGGAAAGATGAAAAGCACTTTGGAAAGAGAGTTAAACAGTACGTGAAATTGTTGA
AAGGGAAACGATTGAAGTCAGTCGCGTCTTCTAGAACTCAGCCTGGCTTTTGCTTGGTGC
ATTTTCTAGTTGACGGGCCAGCATCAGTTTCGATCACTGGAAAAAGGCTTTGGGAATGTG
GCACCTTCGGGTGTGTTATAGCCCAGAGTCACATACAGTGGTTGGGACTGAGGATCACAG
CATGCCTTT-TGGCCGGGGTTCGCCCACGTTCATGCTTAGGATGCTGGCGTAATGGCTTT
AAACGACCCGTCTTGAAACACGGACCAAGGAGTCTAACATGCCTGCGAGTGTTTGGGTGG
TAAACCCGAGCGCGTAATGAAAGTGAAAGTTGGGATCCCTGTCGCGGGGAGCACCGACGC
CCGGACCAGACCTTCTGTGACGGATCCGCGGTAGAGCATGTATGTTGGGACCCGAAAGAT
GGTGAACTATGCCTGAATAGGGTGAAGCCAGAGGAAACTCTGGTGGAGGCTCGTAGCGAT
TCTGACGTGCAAATCGATCGTCGAATTTGGGTATAGGGGCGAAAGACTAATCGAACCATC
TAGTAGCTGGTTCCTGCCGAAGTTTCCCTCAGGATAGCAGAAACTCATGTCAGATTTATG
TGGTAAAGCGAATGATTAGAGGCCTTGGGGTTGAAACAACCTTAACCTATTCTCAAACTT
TAAATATGTAAGAA----------------------------------------------
------------------------------------------------------------
------------------------------------------------------------
------------------------------------------------------------
------------------------------------------------------------
-----------------------------AAGAACATGATCACTGGTACCTCCCAGGCTG
ACTGCGCTATCCTCATCATCGCCGCCGGTACTGGTGAATTCGAGGCTGGTATCTCCAAGG
ATGGYCAGACYCGTGAACACGCTCTCCTTGCCTTCACCCTCGGTGTCAGGCARCTCATCG
TCGCCATCAACAAGATGGATACCACCAAGTGGAGCGAGGACCGTTTCAACGAAATCGTTA
AGGAAACCTCCAACTTCATCAAGAAGGTCGGTTACAACCCCAAGGCTGTCGCCTTCGTCC
CCATCTCCGGCTGGCACGGTGACAACATGTTGGAGGAGTCCACCAACATGCCATGGTTCA
AGGGCTGGACCAAGGAGACCAAGGCTGGTGTCTCCAAGGGTAAGACCCTCCTCGATGCCA
TTGACGCCATCGAGCCCCCCGTCCGTCCCTCCGACAAGCCCCTCCGTCTTCCTCTCCAGG
ATGTCTACAAGATCGGTGGTAT--------------------------------------
------------------------------------------------------------
------------------------------------------------------------
------------------------------------------------------------
------------------------------------------------------------
------------------------------------------------------------
------------------------------------------------------------
------------------------------------------------------------
------------------------------------------------------------
------------------------------------------------------------
------------------------------------------------------------
------------------------------------------------------------
------------------------------------------------------------
------------------------------------------------------------
------------------------------------------------------------
------------------------------------------------------------
------------------------------------------------------------
------------------------------------------------------------
------------------------------------------------------------
------------------------------------------------------------
------------------------------------------------------------
------------------------------------------------------------
------------------------------------------------------------
------------------------------------------------------------
------------------------------------------------------------
------------------------------------------------------------
------------------------------------------------------------
------------------------------------------------------------
------------------------------------------------------------
------------------------------------------------------------
------------------------------------------------------------
------------------------------------------------------------
------------------------------------------------------------
------------------------------------------------------------
------------------------------------------------------------
------------------------------------------------------------
------------------------------------------------------------
------------------------------------------------------------
------------------------------------------------------------
-------------------------------------------------------
>M_rhinocephala_JN710562_X460
----------------------------AAGTTGTCGCTGGTC---TC--AGCAAT----
---GGGACA-TGTGCACGCTTTGTT-CATCC-A------CCTTCACACCCCTGTGCAC-T
TCTCATGAG-T------------------TGGGTTGCGCTT-----------GAAATA--
------------------TAGC--------AAGACTCCTCTCATGTGT-TTTA----ATC
ACATACWA-------------CAAGT-TTTAGAATGT-----TACAATCATGCG--TC-A
A------TGCA----TAT--AATACAACTTTCAGCAACGGATCTCTTGGCTCTCGCATCG
ATGAAGAACGCAGCGAAATGCGATAAGTAATGTGAATTGCAGAATTCAGTGAATCATCGA
ATCTTTGAACGCACCTTGCGCTCCTTGG-TATTCCGAGGAGCATGCCTGTTTGAGTGTCA
TGGTATTCTCAACCCTCTTGCATTTT-TTTTW--------AAAR---ATGCA-GT-TGGG
ATTGGACT-TGGAGG-----TTTTTGCTGGTGGTCAGA--CATTTTTA-----ATGTATG
AACAT---GGGCTCCTCTGAAAAGCATTAGCTGGAA-------TATTA------------
-----CCGAGCATGA------TTCAATGTGAT-AATTGTCTACGTTG----CTTCAA-CT
TGGTAT-T--------AAACGTG-TT------CTA---GCTTCTAACY------------
-----------GTCCTTT-------ATGGACAATATA---------------T-CTGAAC
ATCTGACCTCAAATCAGGTAGGACTACCCGCTGAACTTAAGCATATCAATAAGCGGAGGA
AAAGAAACTAACAAGGATTCCCCTAGTAACTGCGAGTGAAGCGGGAAAAGCTCAAATTTA
AAATCTGGCAGCTTT-GGCTGTCCGAGTTGTAGTCTGGAGAAGCGTTTTCTGTGCTGGAC
CGTGTACAAGTCTCTTGGAATAGAGCGTCATAGAGGGTGAGAATCCCGTCTTTGACACGG
ACTGCCAGTGCTTTGTGATGCGCTCTCAAAGAGTCGAGTTGTTTGGGAATGCAGCTCAAA
ATGGGTGGTAAATTCCATCTAAAGCTAAATATTGGCGAGAGACCGATAGCGAACAAGTAC
CGTGAGGGAAAGATGAAAAGCACTTTGGAAAGAGAGTTAAACAGTACGTGAAATTGCTGA
AAGGGAAACGATTGAAGTCAGTCGCGTCTGCCAGAACTCAGCTTGGCTTTTGCCTGGTGC
ATTTTCTGGTGGACGGGCCAGCATCAATTTTGACCGCTGGATAAAGACCTTGGGAATGTG
GCACCTTCGGGTGTGTTATAGCCCTTGGTTGTATACAGTGGTTGGGATTGAGGATCACAG
CATGCCTTTATGGTCGGGGTTCGCCCACGTTCATGCTTAGGATGCTGGCGTAATGGCTTT
AAACGACCCGTCTTGAAACACGGACCAAGGAGTCTAACATGCCTGCGAGTGTTTGGGTGG
AAAACCCGAGCGCGTAATGAAAGTGAAAGTTGGGATCCCTGTCGCGGGGAGCACTGACGC
CCGGACCAGACCTTCTGTGACGGCTCCGCGGTTGAGCATGTATGTTGGGACCCGAAAGAT
GGTGAACTATGCCTGAATAGGGTGAAGCCAGAGGAAACTCTGGTGGAGGCTCGTAGCGAT
TCTGACGTGCAAATCGATCGTCAAATTTGGGTATAGGGGCGAAAGACTAATCGAACCATC
TAGTAGCTGGTTCCTGCCGAAGTTTCCCTCAGGATAGCAGAAACTCATGTCAGATTTATG
TGGTAAAGCGAATGATTAGAGGCCTTGGGGTTGAAACAACCTTAACCTATTCTCAAACTT
TAAATATGTAAGAACGAGCCGTCACTTGATTGGACCGCTCGGCGATTGAGAGTTTCTAGT
GGGCCATTTTTGGTAAGCAGAACTGGCGATGCGGGATGAACCGAACGCGAGGTTAAGGTG
CCGGAATACACGCTCATCAGACACCACAAAAGGTGTTAGTTCATCTAGACAGCAGGACGG
TGGCCATGGAAGTCGGAATCCGCTAAGGAGTGTGTAACAACTCACCTGCCGAATGAACTA
GCCCTGAAAATGGATGGCGCTCAAGCGTGTTACCCATACCTCGCCGTCAGTGTTGAAGTG
ACACACTGACGAGTAGGCAGGCGTGGAGG-------------------------------
------------------------------------------------------------
------------------------------------------------------------
------------------------------------------------------------
------------------------------------------------------------
------------------------------------------------------------
------------------------------------------------------------
------------------------------------------------------------
------------------------------------------------------------
------------------------------------------------------------
------------------------------------------------------------
------------------------------------------------------------
------------------------------------------------------------
------------------------------------------------------------
------------------------------------------------------------
------------------------------------------------------------
------------------------------------------------------------
------------------------------------------------------------
------------------------------------------------------------
------------------------------------------------------------
------------------------------------------------------------
------------------------------------------------------------
------------------------------------------------------------
------------------------------------------------------------
------------------------------------------------------------
------------------------------------------------------------
------------------------------------------------------------
------------------------------------------------------------
------------------------------------------------------------
------------------------------------------------------------
------------------------------------------------------------
------------------------------------------------------------
------------------------------------------------------------
------------------------------------------------------------
------------------------------------------------------------
------------------------------------------------------------
------------------------------------------------------------
------------------------------------------------------------
-----------------------------TATTAGTCAATGCTCGCAAGAGTGAACTAGC
TAACTGAAATCATATATGTGAC--ATATGTGATG--TCGTAAGGGAAAATTATGATATTA
CCTTACTAATAGTGTCGTCTAAG-ACTGGTGCCAGAAGACTCGGTAAGGCCAGAGACACA
AATGTTAATCGTCTTAATCAGGCGTAAAGGGTTTGTAGGCTGCTTTGAAAATATTAATTT
AATAAAAGTAAATTAGTATCAATTAAAGCTAGAATCTAATAGAGGATATTTACGAAATAA
TGCTTAGTTGAGGGCTGATATCCGTAGACACTAAGTGGAGTTCCAATG-GCGTAAGC-AT
TTATCCATTAAAGATTGACGCTGAGAAACGAAGGTGAGGATAGGAAATAGGATTAGATAC
CCAGATACCCCTCTCTGTCAACGATGAATGGTAGTT--GTTAGTC--------TAATAAA
GACTAGTGGCAAAGTTAACACG-TTAACCATTCCGCCTTGTGAGTACGACTGCAAAGTTG
AAAACAAAAAAATTAGTCGGTCTCGGAGCAAACGAAGTGAAGTATGTTATTTAAT
>NR186
ATCATTAATGAATG-AAATTGAGT---GGGGTTGTAGCTGGCC---TT----TCAC----
----GGGCA-TGTGCACACCTCATT-CAACC-A-----CCTTCTACACCTCTGTGCAC-T
TCTCATGGG-T------------------TGGGCTGCGTCT-----------GAAATA--
------------------TGAC--------AAAGTCCTTCCTGTGTGT-TTTT-----AT
ACAAACAA----------AT-AATGT-TATAGAATGT-----CACTATCATGCT--TT-A
A------AGCA----TAT--AATACAACTTTCAACAACGGATCTCTTGGCTCTCGCATCG
ATGAAGAACGCAGCGAAATGCGATAAGTAATGTGAATTGCAGAATTCAGTGAATCATCGA
ATCTTTGAACGCACCTTGCGCTCCTTGG-TATTCCGAGGAGCATGCTTGTTTGAGTGTCA
TGGTCTTCTCAACCCTCTTGTGTTTT-TTATT--------AAAC-----ACA-GG-TGGG
CTTGGACT-TGGAGG----T--TTTGCAGGCATCTGAA--TCTTTTG--------AATCA
GAAGT---CAGCTCCTCTGAAATGCATTAGCTTGAA-------TAGAA------------
-----CCAAGCATGA------TTCAACGTGAT-AATTGTCTACGTTG----CTTCAT-CT
CGGTGA-A--------TTTAATG-TT------CGA---GCTTCTAACC------------
-----------GTCCTCT--------GGGACAC---T---------------ATCTGAAC
ATCTGACCTCAAATCAAGTAGGACTACCCGCTGAACTTAAGCATATCAATAA--------
------------------------------------------------------------
------------------------------------------------------------
------------------------------------------------------------
------------------------------------------------------------
------------------------------------------------------------
------------------------------------------------------------
------------------------------------------------------------
------------------------------------------------------------
------------------------------------------------------------
------------------------------------------------------------
------------------------------------------------------------
------------------------------------------------------------
------------------------------------------------------------
------------------------------------------------------------
------------------------------------------------------------
------------------------------------------------------------
------------------------------------------------------------
------------------------------------------------------------
------------------------------------------------------------
------------------------------------------------------------
------------------------------------------------------------
------------------------------------------------------------
-----------------------------AAGAACATGATCACTGGTACCTCCCAGGCTG
ACTGCGCTATCCTCATCATCGCTGCCGGTACTGGTGAATTCGAGGCTGGTATCTCCAAGG
ATGGCCAGACCCGTGAACACGCTCTCCTTGCCTTCACCCTCGGTGTCAGGCAGCTCATCG
TCGCCATCAACAAGATGGACACCACCAAGTGGAGCGAGGACCGTTACAACGAAATCGTCA
AGGAAACCTCCAACTTCATCAAGAAGGTCGGTTACAACCCCAAGGCTGTTGCCTTCGTCC
CCATCTCCGGCTGGCACGGTGACAACATGTTGGAGGAGTCCACCAACATGTCATGGTTCA
AGGGCTGGACCAAGGAGACCAAGGCCGGTGTCACCAAGGGCAAGACCCTCCTCGATGCTA
TTGACGCCATCGAGCCCCCCGTCCGTCCCTCCGACA------------------------
------------------------------------------------------------
------------------------------------------------------------
------------------------------------------------------------
------------------------------------------------------------
------------------------------------------------------------
------------------------------------------------------------
------------------------------------------------------------
------------------------------------------------------------
------------------------------------------------------------
------------------------------------------------------------
------------------------------------------------------------
------------------------------------------------------------
------------------------------------------------------------
------------------------------------------------------------
------------------------------------------------------------
------------------------------------------------------------
------------------------------------------------------------
------------------------------------------------------------
------------------------------------------------------------
------------------------------------------------------------
------------------------------------------------------------
------------------------------------------------------------
------------------------------------------------------------
------------------------------------------------------------
------------------------------------------------------------
------------------------------------------------------------
------------------------------------------------------------
------------------------------------------------------------
------------------------------------------------------------
------------------------------------------------------------
------------------------------------------------------------
------------------------------------------------------------
------------------------------------------------------------
------------------------------------------------------------
------------------------------------------------------------
------------------------------------------------------------
------------------------------------------------------------
------------------------------------------------------------
------------------------------------------------------------
-------------------------------------------------------
>Satumnale_X1230
ATCATTAACGAATG-AAATTGAGT---GGGGTTGTCGCTGGCC---TT----TCAC----
---CGGGCA-TGTGCACACCTTGTT-CAACC--------TCTCTACACCTCTGTGCAC-T
TCTCATGGG-T------------------TGGGCTGCGTCT-----------GAAATA--
-----------------TCGAC--------ATGGTCCTTCTCATGTGC-TTC------GT
ACCAACTA----------CA-TATGT-TTTAGAATGT-----CTATATGATGCA--TG-A
A------TGCA----TAA--AATACAACTTTCAACAACGGATCTCTTGGCTCTCGCATCG
ATGAAGAACGCAGCGAAATGCGATAAGTAATGTGAATTGCAGAATTCAGTGAATCATCGA
ATCTTTGAACGCACCTTGCGCTCCTTGG-TATTCCGAGGAGCATGCTTGTTTGAGTGTCA
TGGTATTCTCAACCCTCCTGCATTTT-TTACA--------AAAA-----TTG-GG-TGGG
ATTGGACT-TGGAGG----T-TTTTGCTGTCGTCCAAA-----------------CTTTG
GATGC---TGGCTCCTCTGAAATGCATTAGCTTGAA-------TGAAT------------
-----CCGGGCATGA------CCTAGTGTGAT-AATTGTCTACGCTG----CGTCGT-CT
CGGAAACA--------AAACATG-TT------CTG---GCTTCTAACT------------
-----------GTCCCGA--------GGGACTT---A---------------CTCTGAAC
ATCTGACCTCAAATCAAGTAGGACTACCCGCTGAACTTAAGCATATCAATAAGCGGAGGA
AAAGAAACTAACAAGGATTCCCCTAGTAACTGCGAGTGAAGCGGGAAAAGCTCAAATTTA
AAATCTGGCAGCTTT-GGCTGTCCGAGTTGTAGTCTGGAGAAGCGTTTTCTGTGCTGGAC
CGTGTACAAGTCTCTTGGAATAGAGCGTCATAGAGGGTGAGAATCCCGTCTTTGACACGG
ACTGCCAGTGCTCTGTGATGCGCTCTCAAAGAGTCGAGTTGTTTGGGAATGCAGCTCAAA
ATGGGTGGTAAATTCCATCTAAAGCTAAATATTGGCGAGAGACCGATAGCGAACAAGTAC
CGTGAGGGAAAGATGAAAAGCACTTTGGAAAGAGAGTTAAACAGTACGTGAAATTGTTGA
AAGGGAAACGCTTGAAGTCAGTCGCGTGTGCTAGAACTCAGCCTGGTTTTTACTTGGTGC
ATTTTCTAGTACACGGGCCAGCATCAATTTTGACCGCTGGATAAAGGCCTCGGGAATGTG
GCACCTTCGGGTGTGTTATAGCCTGGGGTTGTATACAGYGGTTGGGATTGAGGATCTCAG
CATGCCTTT-TGGCCGGGGTTCGCCCACGTTCATGCTTAGGATGCTGGCGTAATGGCTTT
AAACGACCCGTCTTGAAACACGGACCAAGGAGTCTAACATGCCTGCGAGTGTTTGGGTGG
AAAACCCGAGCGCGAAATGAAAGTGAAAGTTGGGATCCCTGTCGCGGGGAGCACCGACGC
CCGGACCAGACCTTCTGTGACGGATCCGCGGTAGAGCATGTATGTTGGGACCCGAAAGAT
GGTGAACTATGCCTGAATAGGGTGAAGCCAGAGGAAACTCTGGTGGAGGCTCGTAGCGAT
TCTGACGTGCAAATCGATCGTCAAATTTGGGTATAGGGGCGAAAGACTAATCGAACCATC
TAGTAGCTGGTTCCTGCCGAAGTTTCCCTCAGGNNNNNNNNNNNNNNNNNNNNNNNNNNN
NNNNNNNNNNNNNNNNNNNNNNNNNNNNNNNNNNNNNNNNNNNNNNNNNNNNNNNNNNNN
NNNNNNNNNNNNNNNNNNNNNNNNNNNNN-------------------------------
------------------------------------------------------------
------------------------------------------------------------
------------------------------------------------------------
------------------------------------------------------------
------------------------------------------------------------
------------------TCGCTGCCGGTACTGGTGAATTCGAAGCTGGTATCTCCAAGG
ATGGTCAGACCCGTGAACACGCCCTCCTWGCGTTCACCCTCGGTGTCAGGCAGCTCATCG
TCGCCATCAACAAGATGGACACTACCAAGTGGAGCGAGGATCGTTTCAACGAAATCGTTA
AGGAAACCTCCAACTTCATCAAGAAGGTCGGTTACAACCCCAAGTCCGTCGCTTTCGTCC
CCATCTCTGGCTGGCACGGCGACAACATGTTGGAGGAGTCCACCAACATGGGCTGGTTCA
AGGGCTGGACCAAGGAGACCAAGGCTGGTGTCTCCAAGGGCAAGACCCTCCTCGATGCCA
TCGATGCCATCGAGCCTCCCGTTCGTCCTTCCGACAAGCCCCTTCGTCTTCCTCTCCAGG
ATGTCTACAAAATCGGTGGTATTGGCACGGTGCCCGTCGGCCGTGTCGAGACTGGTATCA
TCAAGGCTGGCATGGTTGTTACCTTCGCTCCTACCAACGTGACCACTGAAGTCAAGTCCG
TCGAGATGCATCACGAGCAGCTCGAGCAGGGCAACCCTGGTGACAACGTCGGTTTCAACG
TCAAGAACGTCTCCGTCAAGGATATCCGTCGTGGTAACGTCGCTTCTGACTCCAAGAACG
ACCCTGCCAAGGAGGCCGCGTCCTTCACCGCCCAGGTTATCATCCTCAACCACCCTGGTC
AGATCGGTGCTGGTTACGCCCCTGTCCTCGATTGCCACACCGCCCACATTGCCTGCAAAT
TCCAGGAGCTCGTTGAGAAGATCGATCGTCGTACCGGCAAGGCCATCGAGGCGTCTCCCA
AGTTCGTCAAGTCTGGTGA-----------------------------------------
------------------------------------------------------------
------------------------------------------------------------
------------------------------------------------------------
------------------------------------------------------------
------------------------------------------------------------
------------------------------------------------------------
------------------------------------------------------------
------------------------------------------------------------
------------------------------------------------------------
------------------------------------------------------------
------------------------------------------------------------
------------------------------------------------------------
------------------------------------------------------------
------------------------------------------------------------
------------------------------------------------------------
------------------------------------------------------------
------------------------------------------------------------
------------------------------------------------------------
------------------------------------------------------------
------------------------------------------------------------
------------------------------------------------------------
------------------------------------------------------------
-----------------------------TATTAGTCAATGCTCGCAAGAGTGAACTAGC
TAACTGAAATCATATAAGTGTC--TTATGTGATG--TCGTAAGGGAAAATAATGATATTA
CCTTACTAATAGTGTCGTCTAAA-ACTGGTGCCAGAAGACTCGGTAAGGCCAGAGACACG
AATGTTAATCGTCTTAATCAGGCGTAAAGGGTTTGTAGGCTGCTTTGAAAGTATTGATTT
AGTATATGTAAATCAGTATGAATTAAAGCTAGAATCTAATAGAGGATATTTACGAAATAA
TGCTTGGTCGAGGGCTGATATCCTAAGACATCAAGTGGAGTTCCAATG-GCGTAAGC-AT
TTATCCATTAATGATTGACGCTGAGAAACGAAGGTGAGGATAGGAAATAGGATTAGATAC
CCAGATACCCCTCTCTGTCAACGATGAATGGTAGTT--ATTAGAT--------TCTGACA
ATCTAGTGGCGAAGTTAACACG-ATAACCATTCCGCCTTGTGAGTACGACTGCAAAGTTG
AAAACAAAAAAATTAGTCGGTTTCGGAGCAAACGAAGTGAAGTATGTTATTTAAT
>Sbourdotii_MT10_19
ATCATTAATGAATG-AAATTGAGT---GGGGTTGTAGCTGGCC---TT----TCAC----
---CGGGCA-TGTGCACACCTCATT-CGACC-A-----CCTTCTACACCCCTGTGCAC-T
TCTCATGAG-T------------------TGGGCCGCGTCT-----------GAAACA--
------------------CGAC--------AAAGTCCGGCTCGTGTGT-TTT------AT
ACAAACGA----------AT-CATGT-TACAGAATGT-----CACTACCATGCT--TT-G
A------AGCA----TAT--AATACAACTTTCAACAACGGATCTCTTGGCTCTCGCATCG
ATGAAGAACGCAGCGAAATGCGATAAGTAATGTGAATTGCAGAATTCAGTGAATCATCGA
ATCTTTGAACGCACCTTGCGCTCCTTGG-TATTCCGAGGAGCATGCTTGTTTGAGTGTCA
TGGTCTTCTCAACCCTTCCGTCTTTT-TCACC--------GGAG-----ACT-GT-CGGG
CTTGGATG-TGGAGG----T--CTTGCAGGCATCTGGA--TCTTTTG--------AYTCA
GAAGT---CGGCTCCTCTGAAATGCATTAGCTTGAA-------TAGTA------------
-----CCAAGCATGA------TTCAGCGTGAT-AATTGTCTACGTTG----CTTCGT-CT
CGGTGA-A--------TTAAATG-TT------CAA---GCTTCTAACC------------
-----------GTCCCTC--------GGGACAA---T---------------CTCTGAAC
ATCTGACCTCAAATCAA-------------------------------------------
------------------------------------------------------------
------------------------------------------------------------
------------------------------------------------------------
------------------------------------------------------------
------------------------------------------------------------
------------------------------------------------------------
------------------------------------------------------------
------------------------------------------------------------
------------------------------------------------------------
------------------------------------------------------------
------------------------------------------------------------
------------------------------------------------------------
------------------------------------------------------------
------------------------------------------------------------
------------------------------------------------------------
------------------------------------------------------------
------------------------------------------------------------
------------------------------------------------------------
------------------------------------------------------------
------------------------------------------------------------
------------------------------------------------------------
------------------------------------------------------------
------------------------------AGAACATGATCACCGGTACCTCCCAGGCTG
ACTGCGCTATCCTCATCATCGCCGCCGGTACCGGTGAATTCRAGGCTGGTATCTCCAAGG
ATGGCCAGACTCGTGAACACGCTCTCCTCGCCTTCACTCTCGGTGTTAAACAGCTCATCG
TCGCTATCAACAAGATGGATACCACCAAGTGGAGCGAGGATCGTTACAACGAAATTGTCA
AGGAAACCTCCAACTTCATCAAGAAGGTCGGTTACAACCCCAAGTCCGTTCCTTTCGTCC
CCATCTCCGGCTGGCATGGTGACAACATGTTGGAGGAGTCCACCAACATGGGCTGGTTCA
AGGGCTGGACCAAGGAGACCAAGGCCGGTGCCACYAAGGGTAAGACCCTCCTCGACGCCA
TCGATGCCATCGAGCCCCCCGTCCGGCCTTCCGACAAGCC--------------------
------------------------------------------------------------
------------------------------------------------------------
------------------------------------------------------------
------------------------------------------------------------
------------------------------------------------------------
------------------------------------------------------------
------------------------------------------------------------
------------------------------------------------------------
---------GTTTCATAATCAAAGTGAAGAAGATTCTGGAGTGCATTTGCGTGAATTGCG
GTAGACTCAAGGCCGATACCTCCGATCCCAATTTCGCTGACCGGATTCGGCACGTCCGCG
ATCCGAAGGCCCGAATGCAGGTGGTTTGGAACTTTTGCAAAAGCAAGATGGTATGTGAGC
CGGACGAGCCGAAAGACGACGGAGATCAGAT---GGATGTGGAAGAGGCGAAGAAGGGTC
ATGGAGGGTGTGGCGCTGCCCAACCGCTAATTCGGAAGGAAGGCCTCAAGCTGTTCGTAC
AGTACAAGAGGTCGAAAG---ACGAGGACGAGGAGTCGAAGTCCCTCCAGCCCGATAAGC
GGTTGTTTCCCCCGCATGAAGTCTATACCGCGCTCAAGAAGATCTCGGACTCGGACCTCC
ACCTCCTTGGCCTCTCCGACGAGTACGCCCGTCCGGAGTGGATGATCTTGACGGTGATGC
CGGTACCACCACCTCCAGTCCGTCCCAGTATCGCTGTCGACGGCGGCGCCATGCGTTCAG
AGGACGACTTGACGTACAAGCTCGGCGACATCATCAAAGCTTCGGCGAACGTTCGTCGCT
GCGAGCAGGAAGGAGCTCCAGCGCACGTTATCACGGAGTTTGAGCAGCTGTTGCAGGTGA
GTCGCGTCT---CTTTTCCCTACTCGTTTCGCA-CCCCACCACCC--AATTTTCTGGGGG
CTCTCTCCT------CTGGAGAACCCCAAGCCCACACCG-CGT-CCGTTCTC---GACAA
TCGAGGCGTTCTCCC-ACCCGTGGCGC-GGTCC-GCGCGCGTTTTCG---GTCGCTTGAT
CGCCGCGTGGA--CCATTGCTTACGCT-CGGAGTGGGTTGGACACGTGGTTGTGTGGTGA
AAT-GGGGGCTGAGCGAGGAGTGCG-AAAAA---TTCATGCAGACGTTGGTCTCGCCGAG
CCACGC-----TGGGATGGATGGTCGAGACCGCCCTCTTCTGTGACGCAGGCAGAGTGGC
GCGTCCTGTCGACCTGCACTTGGTACCTCACGTCCTGTTGCCCC-TGTTCTTCCTT----
-TTGT--------TTTGCTGTGGCGGTA-GCACGAGCATA------------CCGCCACA
GTAAGAAGTATGTGGTAATCATGATACTG--------ACCTATTCAATGCTCTC-TTTCC
GATGMCGTGCCTTCT--------------------CTATAACACCACCGTGGTATCT---
---CAGGTGAGTTTCACCTTCTCAACGGCTGAATATGGCTGAC----GCGA-GATATCTC
AATTGTAGGTGAGTGGTCCTGCCGTTCTC-------------------------------
------------------------------------------------------------
------------------------------------------------------------
------------------------------------------------------------
------------------------------------------------------------
------------------------------------------------------------
------------------------------------------------------------
------------------------------------------------------------
------------------------------------------------------------
-------------------------------------------------------
>Scollabens_3118
------------------------------------------------------------
--------------------------------------ATCTCTACACCTCTGTGCAC-T
TCTCATGGG-T------------------CGGGTTGCGTCT-----------GAAATA--
-----------------TTGAC--------GAGGCCCCTCTCATGTGT-CTT------AT
ACACACAA----------CT--ATGT-TATAGAATGT-------TTTTAATGCA--TG-A
A------TGCA----TAT--AATACAACTTTCAGCAACGGATCTCTTGGCTCTCGCATCG
ATGAAGAACGCAGCGAAATGCGATAAGTAATGTGAATTGCAGAATTCAGTGAATCATCGA
ATCTTTGAACGCACCTTGCGCTCCTTGG-TATTCCGAGGAGCATGCYTGTTTGAGTGTCA
TGGTATTCTCAACCCTCTTGCAATTTGTTTTT-----------------GCA-GG-TGGG
CTTGGAAT-TGGAGG----C--TTTGCTGGCAGCTGAA-----TTTA-------TTTTCA
GCCAT---CGGCTCCTCTGAAATGCATTAGCTTGAA-------TGAGA------------
-----CCAAGCATGA------TTCAGCGTGAT-AAATGTCTACGTTG----CTTCAT-CT
CGGTAA-A--------AAATATA-TT------CTA---GCTCCTAATC------------
-----------GTCTCTCT------TGAGACAA---C---------------ATATGAAA
ATCTGACCTCAAATCAAGTAGGACTACCCGCTGAACTTAAGCATATCAATAAGCGGAGGA
AAAGAAACTAACAAGGATTCCCCTAGTAACTGCGAGTGAAGCGGGAAAAGCTCAAATTTA
AAATCTGGCAGCTTT-GGCTGTCCGAGTTGTAGTCTGGAGAAGCGTTTTCTGTGCTGGAC
CGTGTACAAGTCTCTTGGAATAGAGCGTCATAGAGGGTGAGAATCCCGTCTTTGACACGG
ACTGCCAGTGCTTTGTGATGCGCTCTCAAAGAGTCGAGTTGTTTGGGAATGCAGCTCAAA
ATGGGTGGTAAATTCCATCTAAAGCTAAATATTGGCGAGAGACCGATAGCGAACAAGTAC
CGTGAGGGAAAGATGAAAAGCACTTTGGAAAGAGAGTTAAACAGTACGTGAAATTGCTGA
AAGGGAAACGCTTGAAGTCAGTCGCGTCGACCAGAACTCAGCCTGGCTTTTGCCTGGTGT
ATTTTCTGGTAGACGGGCCAGCATCAGTTTTGACCGCTGGATAAAGGCCTTGGGAATGTG
GCACCTTCGGGTGTGTTATAGCCTAGGGTTGTATACAGTGGTTGGGACTGAGGATCTCAG
TATGCCTTTATGGTCGGGGTTCGCCCACGTTCATGCTTAGGATGCTGGCGTAATGGCTTT
AAACGACCCGTCTTGAAACACGGACCAAGGAGTCTAACATGCCTGCGAGTGTTTGGGTGG
AAAACCCGAGCGCGTAATGAAAGTGAAAGTTGGGATCCCTGTCGCGGGGAGCACCGACGC
CCGGACCAGACCTTCTGTGACGGATCCGCGGTAGAGCATGTATGTTGGGACCCGAAAGAT
GGTGAACTATGCCTGAATAGGGTGAAGCCAGAGGAAACTCTGGTGGAGGCTCGTAGCGAT
TCTGACGTGCAAATCGATCGTCGAATTTGGGTATAGGGGCGAAAGACTAATCGAACCATC
TAGTAGCTGGTTCNNNNNNNNNNNNNNNNNNNNNNNNNNNNNNNNNNNNNNNNNNNNNNN
NNNNNNNNNNNNNNNNNNNNNNNNNNNNNNNNNNNNNNNNNNNNNNNNNNNNNNNNNNNN
NNNNNNNNNNNNNNNNNNNNNNNNNNNNN-------------------------------
------------------------------------------------------------
------------------------------------------------------------
------------------------------------------------------------
------------------------------------------------------------
-----------------------------------------------------------G
ACTGCGCTATCCTCATCATCGCCGCTGGTACTGGTGAATTCGAGGCTGGTATCTCCAAGG
ATGGTCAGACTCGTGAACACGCCCTCCTTGCCTTCACCCTCGGTGTTAGGCAGCTCATCG
TCGCCATCAACAAGATGGACACCACCAAGTGGAGCGAGGACCGTTTCAACGAAATTGTTA
AGGAAACCTCCAACTTCATCAAGAAGGTCGGTTACAACCCTAAGGCTGTTGCCTTCGTCC
CCATCTCCGGCTGGCACGGTGACAACATGTTGGAGGAATCCGTCAACATGACCTGGTTCA
AGGGCTGGACCAAGGAGACCAAGGCTGGTGTCGTCAAGGGCAAGACTCTCCTCGATGCTA
TCGATGCTATTGAGCCCCCAGTTCGTCCTTCCGATAAGCCCCTCCGTCTTCCTCTCCAAG
ATGTCTACAAAATCGGTGGTATTGGCACGGTGCCCGTCGGTCGTGTCGAGACTGGTATCA
TCAAGGCCGGCATGGTTGTCACTTTTGCTCCTACCAACGTGACCACTGAAGTTAAGTCCG
TCGAAATGCATCACGAGCAGCTCGAGCAGGGCAACCCTGGTGACAACGTCGGTTTCAACG
TTAAGAACGTCTCCGTCAAGGATATCCGCCGTGGTAACGTCGCATCTGACTCCAAGAACG
ACCCCGCCAAGGAGGCCGCCTCCTTCACCGCTCAGGTTATCATCCTCAACCATCCTGGTC
AGATCGGTGCCGGTTACGCTCCCGTCCTCGATTGCCACACTGCCCACATTGCGTGCAAGT
TCCAGGAGCTCATTGAGAAGATCGATCGTCGTACCGGCAAGTCAATCGAGGCTTCGCCCA
AGTTCGTCAAGTCCGGTGATGCTTGCATTGCCAACCTCGTACCTTCTAAGCCCATGTGTG
TTGAGGAGT---------------------------------------------------
------------------------------------------------------------
------------------------------------------------------------
------------------------------------------------------------
------------------------------------------------------------
------------------------------------------------------------
------------------------------------------------------------
------------------------------------------------------------
------------------------------------------------------------
------------------------------------------------------------
------------------------------------------------------------
------------------------------------------------------------
------------------------------------------------------------
------------------------------------------------------------
------------------------------------------------------------
------------------------------------------------------------
------------------------------------------------------------
------------------------------------------------------------
------------------------------------------------------------
------------------------------------------------------------
------------------------------------------------------------
------------------------------------------------------------
-----------------------------TATTAGTCAATGCTCGTAAGAGTGAACTAGC
TAACTGAAATCATGTAAGTGTC--TTATGTGATG--TCGTAAGGGAAAATAATGATATTA
CCTTACTAATAGTGTCGTCCAAA-ACTGGTGCCAGAAGACTCGGTAAGGCCAGAGACACA
AATGTTAATCGTCATAATCAGGCGTAAAGGGTTTGTAGGCTGCTTTAAAAATACTTATTT
AATAAAAGTAAATT-GTATCAATTAAAGCTAGAATCTAATAGAGGATAATTTTAAAATAA
TGCTTGGTCGAGGTCTTACATCCGTAGACATCAGGTGGAGTTCTAATG-GCGTAAGC-AT
TTATCCATTAAAGATTGACGCTGAGAAACGAAAGTGAGGATAGGAAATAGGATTAGATAC
CCAGATACCCCTCTCTGTCAACGATGAATGGTAGTT--GTTAGTT---------ATAATA
TACTAGTGACAAAGTTAACACG-TTAACCATTCCGCCTTGTGAGTACGACTGCAAAGTTG
AAAACAAAAAAATTAGTCGGTTTCGGAGCAAACGAAATGGAGTATGTTATTTAAT
>Smeridionale_MR284
ATCATTAATGAATG-AAATTGGGT---GAGGTTGTCGCTGGCC---TT----TCAC----
---CGGGCA-TGTGCACACCTCATT-CAACC--------TCTCTACACCTCTGTGCAC-T
TCTCATGGG-T------------------TGGGCTGCGTCT-----------GAAATA--
-----------------TTGAC--------ATGGCCCCTCTCATGTGT-TTT------AT
ACAAACTA----------TA-CAAGT-TTTAGAATGT-----CTATACAATGTG--TA-A
A------AGCA----TAT--AATACAACTTTCAACAACGGATCTCTTGGCTCTCGCATCG
ATGAAGAACGCAGCGAAATGCGATAAGTAATGTGAATTGCAGAATTCAGTGAATCATCGA
ATCTTTGAACGCACCTTGCGCTCCTTGG-TATTCCGAGGAGCATGCTTGTTTGAGTGTCA
TGGTATTCTCAACCCTCTCGCATTTT-TTATT--------AAAT-----GTG-GT-TGGG
CTTGGACT-TGGAGG----C--TTTGCTGGTGTCTGAATATTTTTTT--------ATTCG
GACGT---GGGCTCCTCTGAAATGCATTAGCTTGAA-------TAAAT------------
-----CCAAGCATGA------TCCAGTGTGAT-AATTGTCTACGCTG----CCTCAT-CT
CGGAAT----------TAAAAAA-TT------CTA---GCTTCTAACT------------
-----------GTCCTTC--------GGGACTT---A---------------CTCTGAAC
ATCTGACCTCAAATCAAGTAGGACTACCCGCTGAACTTAAGCATATCAATAAGCGGAGGA
AAAGAAACTAACAAGGATTCCCCTAGTAACTGCGAGTGAAGCGGGAAAAGCTCAAATTTA
AAATCTGGCAGCTTT-GGCTGTCCGAGTTGTAGTCTGGAGAAGCGTTTTCTGTGCTGGAC
CGTGTACAAGTCTCTTGGAATAGAGCGTCATAGAGGGTGAGAATCCCGTCTTTGACACGG
ACTGCCAGTGCTTTGTGATGCGCTCTCAAAGAGTCGAGTTGTTTGGGAATGCAGCTCAAA
ATGGGTGGTAAATTCCATCTAAAGCTAAATATTGGCGAGAGACCGATAGCGAACAAGTAC
CGTGAGGGAAAGATGAAAAGCACTTTGGAAAGAGAGTTAAACAGTACGTGAAATTGTTGA
AAGGGAAACGCTTGAAGTCAGTCGCGTGTGCTAGAACTCAGCCTGGTTTTTACTTGGTGC
ATTTTCTAGTACACGGGCCAGCATCAATTTTGACCGCTGGATAAAGGCCTCAGGAATGTG
GCACCTTCGGGTGTGTTATAGCCTGGGGTTGTATACAGCGGTTGGGATTGAGGATCTCAG
CATGCCTTT-TGGCCGGGGTTCGCCCACGTTCATGCTTAGGATGCTGGCGTAATGGCTTT
AAACGACCCGTCTTGAAACACGGACCAAGGAGTCTAACATGCCTGCGAGTGTTTGGGTGG
AAAACCCGAGCGCGAAATGAAAGTGAAAGTTGGGATCCCTGTCGCGGGGAGCACCGACGC
CCGGACCAGACCTTCTGTGACGGATCCGCGGTAGAGCATGTATGTTGGGACCCGAAAGAT
GGTGAACTATGCCTGAATAGGGTGAAGCCAGAGGAAACTCTGGTGGAGGCTCGTAGCGAT
TCTGACGTGCAAATCGATCGTCAAATTTGGGTATAGGGGCGAAAGACTAATCGAACCATC
TAGTAGCTGGTTCCTGCCGAAGTTTCCCTCAGGATAGCAGAAACTCATGTCAGATTTATG
TGGTAAAGCGAATGATTAGAGGCCTTGGGGTTGAAACAACCTTAACCTATTCTCAAACTT
TAAATATGTAAGAACGAGCCGTCACTTGA-------------------------------
------------------------------------------------------------
------------------------------------------------------------
------------------------------------------------------------
------------------------------------------------------------
-----------------------------------------------------------G
ATTGCGCTATCCTCATCATCGCCGCCGGTACTGGTGAATTCAAGGCCGGTATCTCCAAGG
ATGGCCAGACACGTGAACACGCCCTCCTTGCCTTCACCCTCGGTGTCAGGCAGCTCATCG
TCGCCATCAACAAGATGGATACCACCAAGTGGAGCGAGGACCGTTACAACGAAATTGTTA
AGGAAACCTCCAACTTCATCAAGAAGGTCGGTTACAACCCCAAGTCCGTCGCTTTCGTCC
CCATCTCCGGCTGGCACGGCGACAACATGTTGGAGGAGTCCACCAACATGACCTGGTTCA
AGGGCTGGACCAAAGAGACCAAGGCCGGTGTCACCAAGGGCAAGACCCTCCTCGATGCCA
TCGATGCTATCGAGCCTCCCGTCCGTCCTTCCGACAAGCCTCTCCGTCTTCCTCTCCAGG
ATGTTTACAAAATCGGTGGTATTGGCACGGTGCCCGTCGGTCGTGTCGAGACTGGTATCA
TCAAGGCCGGCATGGTTGTCACCTTCGCTCCTTCCAACGTGACCACTGAAGTCAAGTCTG
TCGAGATGCATCACGAGCAGCTCGAGCAGGGTAACCCCGGTGACAATGTCGGTTTCAACG
TCAAGAACGTCTCCGTCAAGGATATCCGTCGTGGTAACGTCGCTTCTGACTCCAAGAACG
ACCCCGCCAAGGAGGCCGCGTCCTTCACCGCCCAGGTCATCATCCTCAACCACCCTGGTC
AGATCGGTGCCGGTTACGCTCCTGTCCTCGATTGCCACACCGCCCACATTGCTTGCAAGT
TCCAGGAGCTCGTCGAGAAGATCGATCGTCGTACCGGCAAGTCCATCGAGGCTGCGCCCA
AATTCGTCAAGTCCGGTGATGCTTGCATTGCTGTCCTCGTTCCCTC-AAACCCATGTGTG
TCGAAGAAT---------------------------------------------------
------------------------------------------------------------
------------------------------------------------------------
------------------------------------------------------------
------------------------------------------------------------
------------------------------------------------------------
------------------------------------------------------------
------------------------------------------------------------
------------------------------------------------------------
------------------------------------------------------------
------------------------------------------------------------
------------------------------------------------------------
------------------------------------------------------------
------------------------------------------------------------
------------------------------------------------------------
------------------------------------------------------------
------------------------------------------------------------
------------------------------------------------------------
------------------------------------------------------------
------------------------------------------------------------
------------------------------------------------------------
------------------------------------------------------------
------------------------------------------------------------
------------------------------------------------------------
------------------------------------------------------------
------------------------------------------------------------
------------------------------------------------------------
------------------------------------------------------------
------------------------------------------------------------
------------------------------------------------------------
------------------------------------------------------------
-------------------------------------------------------
>Sneonitidum_MCW371
ATCATTATTGAATG-AAATTGAGT---GGGGTTGTCGCTGGCC---TT----TCAC----
---CGGGCA-TGTGCACACCTCATT-CAACC--------TCTCTACACCTCTGTGCAC-T
TCTCATGGG-T------------------TGGGCTGCGTCT-----------GAAATA--
-----------------TTGAC--------AAGGCCCCTCTCATGTGT-TTT------AT
ACAAACTA----------TA-CAAGT-TTTAGAATGT-----CTATACAATGTG--TA-A
A------AGCA----TAA--TATACAACTTTCAACAACGGATCTCTTGGCTCTCGCATCG
ATGAAGAACGCAGCGAAATGCGATAAGTAATGTGAATTGCAGAATTCAGTGAATCATCGA
ATCTTTGAACGCACCTTGCGCTCCTTGG-TATTCCGAGGAGCATGCTTGTTTGAGTGTCA
TGGTATTCTCAACCCTTCTGCATTTT-TTATT--------AAAT-----GTG-GT-TGGG
CTTGGACT-TGGAGG----C--TTTGCTGGTGTCCGAATATTTTTTT--------ATTCG
GACGT---GGGCTCCTCTGAAATGCATTAGCTTGAA-------TAAAT------------
-----CCAAGCATGA------TCCAGTGTGAT-AATTATCTATGCTG----CTTCAT-CT
CGGAAT----------AATAAAA-TT------CTA---GCTTCTAACC------------
-----------GTCCTTC--------GGGACTT---A---------------CTCTGAAC
ATCTGACCTCAAATCAAGTAGGACTACCCGCTGAACTTAAGCATATCAATAAGCGGAGGA
AAAGAAACTAACAAGGATTCCCCTAGTAACTGCGAGTGAAGCGGGAAAAGCTCAAATTTA
AAATCTGGCAGCTTT-GGTTGTCCGAGTTGTAGTCTGGAGAAGCGTTTTCTGTGCTGGAC
CGTGTACAAGTCTCTTGGAATAGAGCGTCATAGAGGGTGAGAATCCCGTCTTTGACACGG
ACTGCCAGTGCTTTGTGATGCGCTCTCAAAGAGTCGAGTTGTTTGGGAATGCAGCTCAAA
ATGGGTGGTAAATTCCATCTAAAGCTAAATATTGGCGAGAGACCGATAGCGAACAAGTAC
CGTGAGGGAAAGATGAAAAGCACTTTGGAAAGAGAGTTAAACAGTACGTGAAATTGTTGA
AAGGGAAACGCTTGAAGTCAGTCGCGTGTGCTAGAACTCAGCCTGGTTTTTACTTGGTGC
ATTTTCTAGTACACGGGCCAGCATCAATTTTGACCGCTGGATAAAGGCCTTAGGAATGTG
GCACCTTCGGGTGTGTTATAGCCTGGGGTTGTATACAGCGGTTGGGATTGAGGATCTCAG
CATGCCTTT-TGGCCGGGGTTCGCCCACGTTCATGCTTAGGATGCTGGCGTAATGGCTTT
AAACGACCCGTCTTGAAACACGGACCAAGGAGTCTAACATGCCTGCGAGTGTTTGGGTGG
AAAACCCGAGCGCGAAATGAAAGTGAAAGTTGGGATCCCTGTCGCGGGGAGCACCGACGC
CCGGACCAGACCTTCTGTGACGGATCCGCGGTAGAGCATGTATGTTGGGACCCGAAAGAT
GGTGAACTATGCCTGAATAGGGTGAAGCCAGAGGAAACTCTGGTGGAGGCTCGTAGCGAT
TCTGACGTGCAAATCGATCGTCAAATTTGGGTATAGGGGCGAAAGACTAATCGAACCATC
TAGTAGCTGGTTCCTGCCGAAGTTTCCCTCAGGATAGCAGAAACTCATGTCAGATTTATG
TGGTAAAGCGAATGATTAGAGGCCTTGGGGTTGAAACAACCTTAACCTATTCTCAAACTT
TAAATATGTAAGAACGAGCCGTCACTTGA-------------------------------
------------------------------------------------------------
------------------------------------------------------------
------------------------------------------------------------
------------------------------------------------------------
------------------------------------------------------------
-------TATCCTCATCATCGCCGCTGGTACTGGTGAATTCRAGGCTGGTATCTCCAAGG
ATGGCCAGACCCGTGAACACGCCCTCCTTGCCTTCACCCTCGGTGTCAGGCAGCTCATCG
TCGCCATCAACAAGATGGACACCACCAAGTGGAGCGAGGACCGTTTCAACGAAATTGTCA
AGGAAACCTCCAACTTCATCAAGAAGGTCGGTTACAACCCCAAGTCCGTCGCTTTCGTCC
CTATTTCCGGCTGGCACGGCGACAACATGTTGGAGGAGTCCACCAACATGGGCTGGTTCA
AGGGCTGGACCAAGGAGACTAAGGCTGGCGTCACCAAGGGCAAGACTCTCCTCGATGCCA
TCGATGCCATCGAGCCTCCCGTCCGTCCTTCCGACAAGCCTCTCCGTCTTCCTCTCCAGG
ATGTCTACAAAATCGGTGGTATTGGCACGGTGCCCGTCGGTCGTGTCGAGACTGGTATCA
TCAAGGCCGGCATGGTCGTCACCTTCGCTCCTACCAACGTGACCACTGAAGTCAAGTCCG
TCGAGATGCATCACGAGCAGCTCGAGCAGGGTAACCCCGGTGACAACGTCGGTTTCAACG
TCAAGAACGTCTCCGTCAAGGATATCCGCCGTGGTAAYGTCGCTTCTGACTCCAAGAACG
ACCCCGCCAAGGAGGCCGCGTCCTTCACCGCCCAGGTCATCATCCTCAACCACCCTGGTC
AGATCGGTGCCGGTTACGCTCCCGTCCTCGATTGCCACACCGCCCACATTGCTTGCAAGT
TCCAGGAGCTCGTCGAGAAGATCGATCGTCGTACCGGCAAGTCCATYGAGGCCGCGCCCA
AGTTCGTCAAGTCCGGTGATGCTTGCATTGCTGTCCTCGTTCCCTCGAAGCCCATGTGTG
TCGAGGAGT---------------------------------------------------
------------------------------------------------------------
------------------------------------------------------------
------------------------------------------------------------
------------------------------------------------------------
------------------------------------------------------------
------------------------------------------------------------
------------------------------------------------------------
------------------------------------------------------------
------------------------------------------------------------
------------------------------------------------------------
------------------------------------------------------------
------------------------------------------------------------
------------------------------------------------------------
------------------------------------------------------------
------------------------------------------------------------
------------------------------------------------------------
------------------------------------------------------------
------------------------------------------------------------
------------------------------------------------------------
------------------------------------------------------------
------------------------------------------------------------
------------------------------------------------------------
------------------------------------------------------------
------------------------------------------------------------
------------------------------------------------------------
------------------------------------------------------------
------------------------------------------------------------
------------------------------------------------------------
------------------------------------------------------------
------------------------------------------------------------
-------------------------------------------------------
>Snitidum_FP105195Sp
ATCATTATTGAATG-AAATTGAGT---GGGGTTGTCGCTGGCC---TT----TCAC----
---CGGGCA-TGTGCACACCTCATT-CAACC--------TCTCTACACCTCTGTGCAC-T
TCTCATGGG-T------------------TGGGCTGCGTCT-----------GAAATA--
-----------------TTGAC--------ATGGCCCCTCTCATGTGT-TTT------AT
ACAAACTA----------TA-CATGT-TTTAGAATGT-----CTATACAATGCG--TA-A
A------AGCA----TAT--AATACAACTTTCAACAACGGATCTCTTGGCTCTCGCATCG
ATGAAGAACGCAGCGAAATGCGATAAGTAATGTGAATTGCAGAATTCAGTGAATCATCGA
ATCTTTGAACGCACCTTGCGCTCCTTGG-TATTCCGAGGAGCATGCTTGTTTGAGTGTCA
TGGTATTCTCAACCCTCCTGCATTTT-TTATT--------AAAT-----GCG-GT-TGGG
CTTGGACT-TGGAGG----C--TTTGCTGGTGGCTGAATATTTTTTT--------ATTCG
GACGC---GGGCTCCTCTGAAATGCATTAGCTTGAA-------TAAAT------------
-----CCAAGCATGA------TCCAGTGTGAT-AATTGTCTACGCTG----CTTCAT-CT
CGGAAT-A--------AAAAAAA-TT------CTA---GCTTCTAACT------------
-----------GTCCTTC--------GGGACTT---A---------------CTCTGAAC
ATCTGACCTCAAATCAAGTAGGACTACCCGCTGAACTTAAGCATATCAA-----------
-----------------TTCCCCTAGTAACTGCGAGTGAAGCGGGAAAAGCTCAAATTTA
AAATCTGGCAGCTTT-GGCTGTCCGAGTTGTAGTCTGGAGAAGCGTTTTCTGTGCTGGAC
CGTGTACAAGTCTCTTGGAATAGAGCGTCATAGAGGGTGAGAATCCCGTCTTTGACACGG
ACTGCCAGTGCTTTGTGATGCGCTCTCAAAGAGTCGAGTTGTTTGGGAATGCAGCTCAAA
ATGGGTGGTAAATTCCATCTAAAGCTAAATATTGGCGAGAGACCGATAGCGAACAAGTAC
CGTGAGGGAAAGATGAAAAGCACTTTGGAAAGAGAGTTAAACAGTACGTGAAATTGTTGA
AAGGGAAACGCTTGAAGTCAGTCGCGTGTGCCAGAACTCAGCCTGGTTTTTACTTGGTGC
ATTTTCTGGTACACGGGCCAGCATCAATTTTGACCGCTGGATAAAGGCCTCAGGAATGTG
GCACCTTCGGGTGTGTTATAGCCTGGGGTTGTATACAGCGGTTGGGATTGAGGATCTCAG
CATGCCTTT-TGGCCGGGGTTCGCCCACGTTCATGCTTAGGATGCTGGCGTAATGGCTTT
AAACGACCCGTCTTGAAACACGGACCAAGGAGTCTAACATGCCTGCGAGTGTTTGGGTGG
AAAACCCGAGCGCGAAATGAAAGTGAAAGTTGGGATCCCTGTCGCGGGGAGCACCGACGC
CCGGACCAGACCTTCTGTGACGGATCCGCGGTAGAGCATGTATGTTGGGACCCGAAAGAT
GGTGAACTATGCCTGAATAGGGTGAAGCCAGAGGAAACTCTGGTGGAGGCTCGTAGCGAT
TCTGACGTGCAAATCGATCGTCAAATTTGGGTATAGGGGCGAAAGACTAATCGAACCATC
TAGTAGCTGGTTCCTGCCGAAGTTTCCCTCAGGATAGCAGAAACTCATGTCAGATTTATG
TGGTAAAGCGAATGATTAGAGGCCTTGGGGTTGAAACAACCTTAACCTATTCTCAAACTT
TAAATATGTAAGAACGAGCCGTCACTTGATTGGACCGCTCGGCGATTGAGAGTTTCTAGT
GGGCCATTTTTGGTAAGCAGAACTGGCGATGCGGGATGAACCGAACGCGAGGTTAAGGTG
CCGGAATACACGCTCATCAGACACCACAAAAGGTGTTAGTTCATCTAGACAGCAGGACGG
TGGCCATGGAAGTCGGAATCCGCTAAGGAGTGTGTAACAACTCACCTGCCGAATGAACTA
GCCCTGAAAATGGATGGCGCTCAAGCGTGTTACCCATACCTCGCCGTCAGTGTTGAAGTG
ACACACTGACGAGTAGGCAGGCGTGGAGG-------------------------------
------------------------------------------------------------
------------------------------------------------------------
------------------------------------------------------------
------------------------------------------------------------
------------------------------------------------------------
------------------------------------------------------------
------------------------------------------------------------
------------------------------------------------------------
------------------------------------------------------------
------------------------------------------------------------
------------------------------------------------------------
------------------------------------------------------------
------------------------------------------------------------
------------------------------------------------------------
------------------------------------------------------------
---------GGTTCATCATCAAAGTGAAAAAGATCTTGGAATGTATATGCGTAAATTGTG
GCAGACTGAAGGCCGATACCTCCGATCCAAATTTCGCAGATCGGATTCGACATGTCCGTG
ACCCTAAGGCTCGGATGCAGGTGGTATGGAATTTCTGCAAGAGCAAAATGGTGTGTGAGC
CAGACGAGCCGAAGGAGGAGAGTGACCAGAT---GGACGTCGAAGATGCGAAGAAAGGAC
ACGGCGGATGCGGCGCTGCTCAACCGCTCGTTCGCAAGGAAGGATTGAAGTTGTTCGTGC
AGTATAAGAGGTCGAAGG---ATGAAGACGAGGAGTCAAAATCTCTGCAGCCGGACAAGC
GTCTATTCCCTCCTCACGAGGTCTACACCGCACTCAAAAAGATCTCGGATTCCGATCTTC
ACCTCCTGGGCCTTTCTGACGAGTATGCTCGCCCAGAGTGGATGATTCTCACTGTAATGC
CAGTACCTCCACCTCCGGTAAGGCCGAGTATTGCGGTCGATGGCGGTGCTATGCGAAGCG
AGGACGATCTGACTTACAAGCTCGGAGACATTATCAAGGCGTCAGCGAATGTTCGTCGCT
GTGAGCAGGAAGGTGCCCCCGCTCATGTCATAACGGAGTTCGAGCAACTTTTGCAGGTGA
GTCACGTCT---CTTTTCCCTACTCGTTTCGCA-CCCCACCACCA--AATTTTCTGGGGG
CTCTCTCCA------ATGGAGAACCCCAAGCCCACGCTG-CGT-CAGTCTTC---GACAA
TCGAGGCGTTCTTCC-ACCCGTAGTGC-TGTCT-GCGCGCGTTTTCG---GTCGCTTGAT
CGCCGCGTGGA--CTATTGCATACACT-CGGTGCTGGTTGGACACGTGGTCGTGTGGTGA
AAT-GGGGGCTGAGCGAGGAGTGCG-AAAAA---TTCATGCAGACGTTGGTCTCGTCGAA
CAACGC-----TGGGATGGATGTCCGAGACTACCCTCTTCTGTGAAGCAGACAGAGTGGT
ATGTCACGTCGGCTTGCACTTACTACCTCATGTCCACCTGCCCC-CGTTTTTACTT----
-TTCTCTTG--TGTCTGCTGTGGCGGCG--------------------------------
GTCTCA-GTATGCCTTAATCATGATGCTA--------ACGTATGGAATGCTTTC-TTTCC
GATGGCCGTGCCTCTATCCTCCCGGACATAC----CTCACGTTGTTCTGTCATGCGA---
---TAGGTGCGTTTGCAACGGTTCTCATGGAAATTTAGTGGCTCATG-----CTCCATCC
GGTTCAAGGTGTGTATCACAGTCATTGT--------------------------------
------------------------------------------------------------
------------------------------------------------------------
------------------------------------------------------------
------------------------------------------------------------
------------------------------------------------------------
------------------------------------------------------------
------------------------------------------------------------
------------------------------------------------------------
-------------------------------------------------------
>Sochraceum_3144
----TTAATGAATG-AAATTGAGT---GGGGTTGTAGCTGGCC---TT----TTAC----
---CGGGCA-TGTGCACACCTCATT-CAACC-A-----CCTTCTATACCTCTGTGCAC-T
TCTCATGAG-T------------------TGGGCTGCGTCT-----------GAAATA--
------------------CGAC--------AAAGTCCGGCTTGTGTGC-TTT------AT
ACAAACAA----------AT-TATGT-TATAGAATGT-----CACTATCATGCT--TT-A
A------AGCA----TAT--AATACAACTTTCAACAACGGATCTCTTGGCTCTCGCATCG
ATGAAGAACGCAGCGAAATGCGATAAGTAATGTGAATTGCAGAATTCAGTGAATCATCGA
ATCTTTGAACGCACCTTGCGCTCCTTGG-TATTCCGAGGAGCATGCTTGTTTGAGTGTCA
TGGTCTTCTCAACCCTCCTGTCTTTT-TTATT--------AAAG-----GCA-GC-CGGG
CTTGGACT-TGGAGG----T--TTTGCAGGCGTCCGAA---TTTTTA--------ATTTG
GAAGT---CGGCTCCTCTGAAATGCATTAGCTTGAA-------TAGAA------------
-----CCAAGCATGA------TTCAGCGTGAT-AATTGTCTACGTTG----CTTCAT-CT
CGGTGA-A--------TTTAATG-TT------CGA---GCTTCTAACC------------
-----------GTCCCTC--------GGGACAA---T---------------CTCTGAAC
ATCTGACCTCAAATCAAGTAGGACTACCCGCTGAACTTAAGCATATCAATAAGCGGAGGA
AAAGAAACTAACAAGGATTCCCCTAGTAACTGCGAGTGAAGCGGGAAAAGCTCAAATTTA
AAATCTGGCAGCTTT-GGCTGTCCGAGTTGTAGTCTGGAGAAGCGTTTTCTGTGCTGGAC
CGTGTACAAGTCTCTTGGAATAGAGCGTCATAGAGGGTGAGAATCCCGTCTTTGACACGG
ACTGCCAGTGCTTTGTGATGCGCTCTCAAAGAGTCGAGTTGTTTGGGAATGCAGCTCAAA
ATGGGTGGTAAATTCCATCTAAAGCTAAATATTGGCGAGAGACCGATAGCGAACAAGTAC
CGTGAGGGAAAGATGAAAAGCACTTTGGAAAGAGAGTTAAACAGTACGTGAAATTGTTGA
AAGGGAAACGATTGAAGTCAGTCGCGTCTTCTAGAACTCAGCCTGGCTTTTGCTTGGTGC
ATTTTCTAGTTGACGGGCCAGCATCAGTTTCGACCGCTGGATAAAGGCTTTGGGAATGTG
GCACCCTCGGGTGTGTTATAGCCCAGAGTCACATACAGCGGTTGGGACTGAGGATCACAG
CATGCCTTT-TGGCCGGGGTTCGCCCACGTTCATGCTTAGGATGCTGGCGTAATGGCTTT
AAACGACCCGTCTTGAAACACGGACCAAGGAGTCTAACATGCCTGCGAGTGTTTGGGTGG
TAAACCCGAGCGCGTAATGAAAGTGAAAGTTGGGATCCCTGTCGCGGGGAGCACCGACGC
CCGGACCAGACCTTCTGTGACGGATCCGCGGTAGAGCATGTATGTTGGGACCCGAAAGAT
GGTGAACTATGCCTGAATAGGGTGAAGCCAGAGGAAACTCTGGTGGAGGCTCGTAGCGAT
TCTGACGTGCAAATCGATCGTCGAATTTGGGTATAGGGGCGAAAGACTAATCGAACCATC
TAGTAGCTGGTTCCTGCCGAAGTTTCCCTCAGGATAGCAGAAACTCATGTCAGATTTATG
TGGTAAAGCGAATGATTAGAGGCCTTGGGGTTGAAACAACCTTAACCTATTCTCAAACTT
TAAATATGTAAGAACGAGCCGTCACTTGATTGGACCGCTCGGCGATTGAGAGTTTCTAGT
GGGCCATTTTTGGTAAGCAGAACTGGCGATGCGGGATGAACCGAACGCGAGGTTAAGGTG
CCGGAATATACGCTCATCAGACACCACAAAAGGTGTTAGTTCATCTAGACAGCAGGACGG
TGGCCATGGAAGTCTGAATCCGCTAAGGAGTGTGTAACAACTCACCTGCCGAATGAACTA
GCCCTGAAAATGGATGGCGCTCAAGCGTGTTACCCATACCTCGCCGTCAGTGTTGAAGTG
ACACACTGACGAGTAGGCAGGCGTGGAGG-------------------------------
------------------------------------------------------------
------------------------------------------------------------
-----ATCAACAAGATGGACACCACTAAGTGGAGTGAGGACCGTTACAACGAAATCGTCA
AGGAAACCTCCAACTTCATCAAGAAGGTCGGTTATAACCCCAAGGCCGTCGCTTTCGTCC
CCATCTCCGGCTGGCACGGTGACAACATGTTGGAGGAGTCGGTCAACATGACATGGTTCA
AGGGCTGGACCAAGGAGACCAAGGCCGGTGTCACCAAGGGCAAGACCCTCCTCGATGCCA
TCGATGCCATCGAGCCCCCCGTCCGTCCTTCCGACAAGCCCCTCCGTCTTCCTCTCCAGG
ATGTCTACAAAATTGGTGGTATTGGCACGGTGCCCGTTGGTCGTGTCGAGACTGGTATCA
TCAAGGCCGGCATGGTTGTCACCTTCGCTCCTACAAACGTGACCACTGAAGTCAAGTCCG
TCGAAATGCATCACGAGCAGCTCGAGCAGGGCAACCCCGGTGACAACGTCGGTTTCAACG
TGAAGAACGTATCCGTCAAGGATATCCGTCGTGGTAACGTCGCCTCCGACTCCAAGAACG
ACCCCGCCAAGGAGGCTGCCTCCTTCACCGCTCAGGTCATCATCCTCAACCACCCTGGTC
AGATCGGTGCCGGTTACGCCCCCGTCCTCGATTGCCACACCGCCCACATTGCTTGCAAGT
TCCAGGAGCTCATCGAGAAGATCGATCGTCGTACCGGCAAGTCCATCGAGGCCGCCCCCA
AGTTCGTCAAGTCCGGTGATGCCTGCATTGCTACCCTCGTTCCCTCCAAGCCCATGTGTG
TTGAGGAGT---------------------------------------------------
------------------------------------------------------------
------------------------------------------------------------
------------------------------------------------------------
------------------------------------------------------------
------------------------------------------------------------
------------------------------------------------------------
------------------------------------------------------------
------------------------------------------------------------
------------------------------------------------------------
------------------------------------------------------------
------------------------------------------------------------
------------------------------------------------------------
------------------------------------------------------------
------------------------------------------------------------
------------------------------------------------------------
------------------------------------------------------------
------------------------------------------------------------
------------------------------------------------------------
------------------------------------------------------------
------------------------------------------------------------
------------------------------------------------------------
-----------------------------TATTAGTCAATGCTCGCAAGAGTGAACTAGC
TAACTGAAATCATATAAGTGCC--TTATGTGATG--TCGTAAGGGAGAATAATGATATTA
CCTTACTAATAGTGTCGTCTAAA-ACTGGTGCCAGAAGACTCGGTAAGGCCAGAGACACA
AATGTTAATCGTCTTAAACAGGCGTAAAGGGTTTGTAGGCTGCTTTGAAAGTATTGATTT
AATATTTGTAGATCAATATGAATTAAAGCTAGAATCTAATAGAGGATATTTACGAAACAA
TGCTTGGTCGAGGGCTGATATCCTAAGACACCAAGTGGAGTTCTAACG-GCGTAAGC-AT
TTATCCATTAAAGATTGACGCTGAGAAACGAAGGTGAGGATAGGAAATAGGATTAGATAC
CCAGATACCCCTCTCTGTCAACGATGAATGGTAGTT--TGTTAGTC------AAATAAGA
GACTAGTGACGAAGTTAACACG-ATAACCATTCCGCCTTGTGAGTACGACTGCAAAGTTG
AAAACAAAAAAATTAGTCGGTCTCGGAGCAAACGAAGTGAAGTATGTTATTTAAT
>Spolycystidiferum_MCW419
ATCATTATTGAATT-TAATGGAGT---GGGGTTGTCGCTGGCC---TT----TGAC----
---CGGGCA-TGTGCACACCTTGCT-CAACC-------ATTATTAAACCACTGTGCAC-T
TCTCATGGG-T------------------TGGGTTGCGTCT-----------GAAATA--
-----------------TTGAC--------AAAGTCCGGCCTGTGTGT-TTTT-----AT
ACAAACGA----------AT-ATGTT-TATAGAATGT-----C--TACTGTGCA--TG-A
A------TGCA----TAT--ATTACAACTTTCAACAACGGATCTCTTGGCTCTCGCATCG
ATGAAGAACGCAGCGAAATGCGATAAGTAATGTGAATTGCAGAATTCAGTGAATCATCGA
ATCTTTGAACGCACCTTGCGCTCCTTGG-TATTCCGAGGAGCATGCTTGTTTGAGTGTCA
TGGTATTCTCAATCCTGCTGTATTTT-TTATT--------AAAT-----GCG-GT-TGGA
CTTGGACT-TGGAGG----C--TTTGCTGGTGTCTGGGTATTTTTTT--------ATTCG
GACGC---GGGCTCCTCTGAAATGCATTAGCTTGAA-------TAAAA------------
-----CCAAGCATGA------TTCAGCGTGAT-AATTGTCTACGTTG----CTTCAT-CT
CGGTGA-A-------TAAAAAAA-TT------CAG---GCTTCTAATC------------
-----------GTCCTTA--------GGGACAT---A---------------CTCTGAAC
ATCTGACCTCAAATCAAGTAGGACTACCCGCTGAACTTAAGCATATCAATAAGCGGAGGA
AAAGAAACTAACAAGGATTCCCCTAGTAACTGCGAGTGAAGCGGGAAAAGCTCAAATTTA
AAATCTGGCAGCTTT-GGCTGTCCGAGTTGTAGTCTGGAGAAGCGTTTTCTGTGCTGGAC
CGTGTACAAGTCTCTTGGAATAGAGCGTCATAGAGGGTGAGAATCCCGTCTTTGACACGG
ACTGCCAGTGCTCTGTGATGCGCTCTCAAAGAGTCGAGTTGTTTGGGAATGCAGCTCAAA
ATGGGTGGTAAATTCCATCTAAAGCTAAATATTGGCGAGAGACCGATAGCGAACAAGTAC
CGTGAGGGAAAGATGAAAAGCACTTTGGAAAGAGAGTTAAACAGTACGTGAAATTGTTGA
AAGGGAAACGATTGAAGTCAGTCGCGTTTGCTAGAACTCAGCCTTGATTTTTCTTGGTGC
ATTTTCTAGTGAACGGGCCAGCATCAGTTTTGACCGCTGGATAAATTCTTCGGGAATGTG
GCACCCTCGGGTGTGTTATAGCCTGGAGTTGTATACGGTGGTTGGGACTGAGGATCTCAG
CATGCCTTTTTGGCCGGGGTTCGCCCACGTTCATGCTTAGGATGCTGGCGTAATGGCTTT
AAACGACCCGTCTTGAAACACGGACCAAGGAGTCTAACATGCCTGCGAGTGTTTGGGTGG
AAAACCCGAGCGCGCAATGAAAGTGAAAGTTGGGATCCCTGTCGCGGGGAGCACCGACGC
CCGGACCAGACCTTCTGTGACGGTTCCGCGGTAGAGCATGTATGTTGGGACCCGAAAGAT
GGTGAACTATGCCTGAATAGGGTGAAGCCAGAGGAAACTCTGGTGGAGGCTCGTAGCGAT
TCTGACGTGCAAATCGATCGTCGAATTTGGGTATAGGGGCGAAAGACTAATCGAACCATC
TAGTAGCTGGTTCCTGCCGAAGTTTCCCTCAGGATAGCAGAAACTCATGTCAGATTTATG
TGGTAAAGCGAATGATTAGAGGCCTTGGGGTTGAAACAACCTTAACCTATTCTCAAACTT
TAAATATGTAAGAACGAGCCGTCACTTGA-------------------------------
------------------------------------------------------------
------------------------------------------------------------
------------------------------------------------------------
------------------------------------------------------------
-----------------------------------------------------------G
ATTGTGCTATCCTCATTATCGCCGCCGGTACTGGTGAGTTCGAGGCTGGTATCTCCAAGG
ATGGCCAGACCCGTGAACACGCCCTCCTTGCCTACACCCTCGGTGTCAGGCAGCTCATCG
TCGCCATCAACAAGATGGACACTACCAAGTGGAGCGAGGACCGTTTCAACGAAATTGTTA
AGGAAACCTCCAACTTCATCAAGAAGGTCGGCTTCAACCCCAAGGCCGTCGCCTTCGTCC
CCATTTCCGGCTGGCACGGTGACAACATGTTGGAGGCGTCCACCAACATGCCTTGGTTCA
AGGGCTGGACTAAGGAGACCAAGGGTGGTGTTGTCAAGGGAAAGACTCTGCTCGATGCCA
TTGACGCCATCGAGTCCCCTGTCCGTCCCTCCGACAAGCCTCTCCGTCTTCCTCTCCAGG
ATGTTTACAAAATTGGTGGTATTGGCACGGTGCCCGTCGGTCGTGTTGAGACCGGTGTCA
TCAAGCCTGGCATGATCGTCACCTTCGCCCCCACGAACGTGACCACTGAAGTCAAGTCCG
TCGAGATGCACCACGAGCAGCTCGAGCAGGGTAACCCCGGTGACAACGTCGGTTTCAACG
TCAAGAACGTCTCCGTCAAAGATATCCGCCGTGGTAACGTCGCGTCTGACTCCAAGAACG
ACCCTGCCAAGGAGGCTGCGTCTTTCACCGCCCAGGTCATCATCCTTAACCACCCTGGTC
AGATCGGTGCCGGTTACGCCCCTGTTCTCGATTGCCACACCGCCCACATTGCTTGCAAGT
TCCAGGAGCTCGTCGAGAAGATCGATCGTCGTACTGGTAAGGTCATGGAGGCTTCCCCCA
AGTTCGTCAAGTCTGGCGATGCTTGCATTGCGGTCCTCGTCCCTTCGAAGCCCATGTGTG
TTGAGGAGT---------------------------------------------------
------------------------------------------------------------
------------------------------------------------------------
------------------------------------------------------------
------------------------------------------------------------
------------------------------------------------------------
------------------------------------------------------------
------------------------------------------------------------
------------------------------------------------------------
------------------------------------------------------------
------------------------------------------------------------
------------------------------------------------------------
------------------------------------------------------------
------------------------------------------------------------
------------------------------------------------------------
------------------------------------------------------------
------------------------------------------------------------
------------------------------------------------------------
------------------------------------------------------------
------------------------------------------------------------
------------------------------------------------------------
------------------------------------------------------------
------------------------------------------------------------
------------------------------------------------------------
------------------------------------------------------------
------------------------------------------------------------
------------------------------------------------------------
------------------------------------------------------------
------------------------------------------------------------
------------------------------------------------------------
------------------------------------------------------------
-------------------------------------------------------
>Spseudozilingianum_X11
----------------AATTGAGT---GGGGTTGTAGCTGGCC---TT----TCAA----
---CGGGCA-TGTGCACACTTCGTT-CAACC-------ACCTCTACACCTCTGTGCAC-T
TCTCATGGG-T------------------TGGATTGCGTCT-----------GAAATA--
-----------------TTGAC--------GGGATCCCTCTCGTGTGT-TTT------AT
ATACACAA----------TT--ATGT-TTAAGAATGT-----CAATACAATGCG--TA-A
A------TGCA----TAT--AATACAACTTTCAACAACGGATCTCTTGGCTCTCGCATCG
ATGAAGAACGCAGCGAAATGCGATAAGTAATGTGAATTGCAGAATTCAGTGAATCATCGA
ATCTTTGAACGCACCTTGCGCTCCTTGG-TATTCCGAGGAGCATGCTTGTTTGAGTGTCA
TGGTATTCTCAACCCTTCAGTTTTAT-TTATA--------AA-------GCA-GT-TGGG
CTTGGACT-TGGAGG----C--TTTGCTGGTGTCTGGATAATTTATT--------ATTCA
GATGT---GGGCTCCTCTGAAATGCATTAGCTTGAA-------TAAAA------------
-----TCAAGTATGA------TTCAGCGTGAT-AATTGTCTATGTTG----CTTCAT-CT
TGGTAA----------ATAAACA-TT------CTA---GCTTCAAACC------------
-----------GTCCCTT--------GGGACAA---T---------------TTTTGAAC
ATCTGACCTCAAATCAAGTAGGACTACCCGCTGAACTTAAGCATATCAATAAGCGGAGGA
AAAGAAACTAACAAGGATTCCCCTAGTAACTGCGAGTGAAGCGGGAAAAGCTCAAATTTA
AAATCTGGCAGCTTT-GGCTGTCCGAGTTGTAGTCTGGAGAAGCGTTTTCTGTGCTGGAC
CGTGTACAAGTCTCTTGGAATAGAGCGTCATAGAGGGTGAGAATCCCGTCTTTGACACGG
ACTGCCAGTGCTATGTGATGCGCTCTCAAAGAGTCGAGTTGTTTGGGAATGCAGCTCAAA
ATGGGTGGTAAATTCCATCTAAAGCTAAATATTGGCGAGAGACCGATAGCGAACAAGTAC
CGTGAGGGAAAGATGAAAAGCACTTTGGAAAGAGAGTTAAACAGTACGTGAAATTGTTGA
AAGGGAAACGATTGAAGTCAGTCGCGTTGATCAGAACTCAGCCTGGCTTTTGCTTGGTGC
ATTTTCTGATTGACGGGCCAGCATCAGTTTTGACCGCTGGATAAAGGCCTTAGGAATGTG
GCACCTTCGGGTGTGTTATAGCCTAGGGTTGTATACAGTGGTTGGGACTGAGGATCACAG
CATGCCTTTATGGCCGGGGTTCGCCCACGTTCATGCTTAGGATGCTGGCGTAATGGCTTT
AAACGACCCGTCTTGAAACACGGACCAAGGAGTCTAACATGCCTGCGAGTGTTTGGGTGG
AAAACCCGAGCGCGTAATGAAAGTGAAAGTTGGGATCCCTGTCGTGGGGAGCACCGACGC
CCGGACCAGACCTTCTGTGACGGTTCCGCGGTAGAGCATGTATGTTGGGACCCGAAAGAT
GGTGAACTATGCCTGAATAGGGTGAAGCCAGAGGAAACTCTGGTGGAGGCTCGTAGCGAT
TCTGACGTGCAAATCGATCGTCAAATTTGGGTATAGGGGCGAAAGACTAATCGAACCATC
TAGTAGCTGGTTCCTGCCGAAGTTTCCCTCAGGATAGCAGAAACTCATGTCAGATTTATG
TGGTAAAGCGAATGATTAGAGGCCTTGGGGTTGAAACAACCTTAACCTATTCTCAAACTT
TAAATATGTAAGAACGAGCCGTCACTTGATTGGACCGCTCGGCGATTGAGAGTTTCTAGT
GGGCCATTTTTGGTAAGCAGAACTGGCGATGCGGGATGAACCGAACGCGAGGTTAAGGTG
CCGGAATACACGCTCATCAGACACCACAAAAGGTGTTAGTTCATCTAGACAGCAGGACGG
TGGCCATGGAAGTCGGAATCCGCTAAGGACTGTGTAACAACTCACCTGCCGAATGAACTA
GCCCTGAAAATGGATGGCGCTCAAGCGTGTTACCCATACCTCGCCGTCAGTGTTGAAGTG
ACACACTGACGAGTAGGCAGGCGTGGAGG------------------------------G
ATTGTGCCATTCTCATCATTGCTGCCGGTACAGGTGAATTCGAGGCTGGTATCTCCAAGG
ATGGCCAGACCCGTGAACACGCACTTCTTGCCTTCACCCTCGGTGTCAGGCAACTCATCG
TCGCCATCAACAAGATGGACACTACCAAGTGGAGCGAGGATCGTTACAACGAAATTGTTA
AGGAAACCTCCAGCTTCATCAAGAAGGTCGGTTACAACCCCAAGGCTGTTGCCTTCGTCC
CCATCTCCGGCTGGCACGGTGACAACATGTTGGAGGAGTCCGTCAACATGACCTGGTTCA
AGGGCTGGACAAAGGAGACCAAGGCCGGTGTCGTCAAGGGCAAGACTCTCCTCGATGCCA
TCGATGCCATTGAGACTCCCGTCCGGCCTCACGCCAAGCCCCTCCGTCTTCCTCTCCAGG
ATGTCTACAAAATCGGTGGTATTGGCACAGTGCCCGTCGGTCGTGTCGAGACTGGTATCA
TCAAGGCCGGCATGGTTATCACCTTCGCTCCTGCCAACGTGACCACCGAAGTTAAGTCCG
TTGAGATGCATCACGAGCAGCTTGAGCAGGGTAACCCCGGTGACAACGTCGGCTTCAACG
TCAAGAACGTCTCCGTCAAGGATATCCGCCGTGGTTACGTTGCTTCTGACTCCAAGAACG
ACCCCGCCAAGGAGGCCGCTTCGTTCACCGCTCAGGTCATCATCCTCAACCACCCTGGTC
AGATCGGTGCCGGTTACGCCCCCGTCCTCGATTGCCACACCGCCCACATTGCCTGCAAGT
TCCAGGAGCTTGTCGAGAAGATCGATCGTCGTACCGGAAAGTCCATCGAGGCCTCCCCCA
AGTATGTCAAGTCCGGTGATGCTTGCATTGCCGTGCTCGTCCCATCCAAGGCCATGTGTG
TTGAGGAGT---------------------------------------------------
------------------------------------------------------------
------------------------------------------------------------
------------------------------------------------------------
------------------------------------------------------------
------------------------------------------------------------
------------------------------------------------------------
------------------------------------------------------------
------------------------------------------------------------
------------------------------------------------------------
------------------------------------------------------------
------------------------------------------------------------
------------------------------------------------------------
------------------------------------------------------------
------------------------------------------------------------
------------------------------------------------------------
------------------------------------------------------------
------------------------------------------------------------
------------------------------------------------------------
------------------------------------------------------------
------------------------------------------------------------
------------------------------------------------------------
-----------------------------TATTAGTCAATGCTCGCAAGAGTGAACTAGC
TAACTGAAATCATATAAGTGTC--TTATGTGATG--TCGTAAGGGAAAATAATGATATTA
CCTTACTAATAGTGTCGTCTAAA-ACTGGTGCCAGAAGACTCGGTAAGGCCAGAGACACG
AATGTTAATCGTCTTAATCAGGCGTAAAGGGTTTGTAGGCTGCTTTGAAAGTACTGATTT
AATAATTATAGCTCAGTATCAATTAAAGCTAGAATCTAAGAGAGGATATTTACGATATAA
TGCTTGGTCGAGGGCTGATATCCATAGACACCAAGTGGAATACAAGTG-GCGTAAGC-AT
TTATCCAATAAAGATTGACGCTGAGACACGAAAGTGAGGATAGGAAATAGGATTAGATAC
CCAGGTACCCCTCTCTGTCAACGATGAATGGTAATT--AGTAGTT--------GTAATAG
AACTAGTGATGAAGTTAACACG-TTAACCATTCCGCCTTGTGAGTACGGCTGCAAAGTTG
AAAACAAAAAAATTAGTCGGTCTTGGAGCAAACGAAGTGAAGTATGTTATTTAAT
>Srobustius_JN710591
----------ACTG-AAGACGAGA---GGGGTTGTCGCTGGCT---TC--GGAAAC----
---GGAGCA-TGTGCACGCCTCGCT-TGTTCCA-----CCTTCTACACCACTGTGCAC-T
TCTCATGGG-T------------------CGGGTCGGAGCC---------------TC--
-----------------CGGGC-------GAAGTCCCTGCCTGTGTGC-TTT------AC
ATACACGC----------ATGTTTGT-CATAGAATGT-------CTACTGTGCA--TG-A
A------TGCA----TAT--AATACAACTTTCAGCAACGGATCTCTTGGCTCTCGCATCG
ATGAAGAACGCAGCGAAATGCGATAAGTAATGTGAATTGCAGAATTCAGTGAATCATCGA
ATCTTTGAACGCACCTTGCGCTCCTTGG-TATTCCGAGGAGCATGCCTGTTTGAGTGTCA
TGGTACCCTCAACTCCTGCTGCTTTT-----------------------GCG-GC-GGGT
GTTGGACT-TGGAGG-------TTTGCAGGCGGAC----------------------TTG
TCCGT---CTGCTCCTCTGAAATGCATTAGCTCCGAC------TGTTG------------
-----TCGAGTGTGA------TCCGACGTGAT-AATTGTCTACGTCG----TTTCGC-CT
CTGCATGA---------GTAAGG-TC------TCA---GCTTCGAACC------------
-----------GTCCCT-CG------CGGACAC---C---------------ATTTTAAC
TTCTGACCTCAAATCAGGTAGGACTACCCGCTGAACTTAAGCATATCAATAAGCGGAGGA
AAAGAAACTAACAAGGATTCCCCTAGTAACTGCGAGTGAAGCGGGAAAAGCTCAAATTTA
AAATCTGGCAGCTTC-GGCTGTCCGAGTTGTAATCTGGAGAAGCGTTTTCTGCGCCGGAC
CGTGTACAAGTCTCTTGGAACAGAGCGTCGTAGAGGGTGAGAATCCCGTCTTTGACACGG
ACTGCCGGTGCTTTGTGATGCGCTCTCGAAGAGTCGAGTTGTTTGGGAATGCAGCTCAAA
ATGGGTGGTAAATTCCATCTAAAGCTAAATATTGGCGAGAGACCGATAGCGAACAAGTAC
CGTGAGGGAAAGATGAAAAGCACTTTGGAAAGAGAGTTAAACAGTACGTGAAATTGCTGA
AAGGGAAACGCTTGAAGTCAGTCGCGTCTGCCGGAACTCAGCCTGGCTTTTGCTTGGTGT
ATTTTCTGGTGGACGGGCCAGCATCAATTTCGATCGTCGGAGAAAGGCCTCGGGAATGTG
GCACCTTCGGGTGTGTTATAGCCTGGGGTCGCATACGACGGTTGGGATTGAGGATCTCAG
TGCGCCTTTATGGTCGGGGTTCGCCCACGTCCGCGCTTAGGATGCTGGCGTAATGGCTTT
AAACGACCCGTCTTGAAACACGGACCAAGGAGTCTAACATGCCTGCGAGTGTTTGGGTGG
AAAACCCGAGCGCGCAATGAAAGTGAAAGTTGGGATCCCTGTCGTGGGGAGCACCGACGC
CCGGACCAGACCTTCTGTGACGGATCCGCGGTAGAGCATGTATGTTGGGACCCGAAAGAT
GGTGAACTATGCCTGAATAGGGTGAAGCCAGAGGAAACTCTGGTGGAGGCTCGTAGCGAT
TCTGACGTGCAAATCGATCGTCAAATTTGGGTATAGGGGCGAAAGACTAATCGAACCATC
TAGTAGCTGGTTCCTGCCGAAGTTTCCCTCAGGATAGCAGAAACTCATGTCAGATTTATG
TGGTAAAGCGAATGATTAGAGGCCTTGGGGTTGAAACAACCTTAACCTATTCTCAAACTT
TAAATATGTAAGAACGAGCCGTCACTTGA-------------------------------
------------------------------------------------------------
------------------------------------------------------------
------------------------------------------------------------
------------------------------------------------------------
------------------------------------------------------------
------------------------------------------------------------
------------------------------------------------------------
------------------------------------------------------------
------------------------------------------------------------
------------------------------------------------------------
------------------------------------------------------------
------------------------------------------------------------
------------------------------------------------------------
------------------------------------------------------------
------------------------------------------------------------
------------------------------------------------------------
------------------------------------------------------------
------------------------------------------------------------
------------------------------------------------------------
------------------------------------------------------------
------------------------------------------------------------
------------------------------------------------------------
------------------------------------------------------------
------------------------------------------------------------
------------------------------------------------------------
------------------------------------------------------------
------------------------------------------------------------
------------------------------------------------------------
------------------------------------------------------------
------------------------------------------------------------
------------------------------------------------------------
------------------------------------------------------------
------------------------------------------------------------
------------------------------------------------------------
------------------------------------------------------------
------------------------------------------------------------
------------------------------------------------------------
------------------------------------------------------------
------------------------------------------------------------
------------------------------------------------------------
------------------------------------------------------------
------------------------------------------------------------
------------------------------------------------------------
------------------------------------------------------------
------------------------------------------------------------
------------------------------------------------------------
------------------------------------------------------------
------------------------------------------------------------
------------------------------------------------------------
------------------------------------------------------------
------------------------------------------------------------
-------------------------------------------------------
>Steccherinum_FD26
ATCATTAATGAATG-AAATTGAGT---GGGGTTGTAGCTGGCC---TT----TTAC----
---CGGGCA-TGTGCACACCTCATT-CAACC-A-----CCTTCTATACCTCTGTGCAC-T
TCTCATGAG-T------------------TGGGCCGCGTCT-----------GAAATA--
------------------CGAC--------AAAGTCCGGCTCATGTGC-TTT------AT
ACAAACAA----------AT-TATGT-TATAGAATGT-----CACTACCATGCT--TT-A
A------AGCA----TAT--AATACAACTTTCAACAACGGATCTCTTGGCTCTCGCATCG
ATGAAGAACGCAGCGAAATGCGATAAGTAATGTGAATTGCAGAATTCAGTGAATCATCGA
ATCTTTGAACGCACCTTGCGCTCCTTGG-TATTCCGAGGAGCATGCTTGTTTGAGTGTCA
TGGTCTTCTCAACCCTTCTGTCTTTT-TCATT--------AAAG-----GCA-GC-TGGG
CTTGGACT-TGGAGG----T--CTTGCAGGCGTCCGAA---TTTTTA--------ATTCG
GAAGT---CAGCTCCTCTGAAATGCATTAGCTTGAA-------TAGAA------------
-----CCAAGCATGA------TTCAGCGTGAT-AATTGTCTACGTTG----CTTCAT-CT
CGGTGA-A--------TTTAATG-TT------CAA---GCTTCTAACC------------
-----------GTCCCTT--------GGGACAA---T---------------CTCTGAAC
ATCTGACCTCAAATCAAGTAGGACTACCCGCTGAACTTAAGCATATCAA-----------
------------------TCCCCTAGTAACTGCGAGTGAAGCGGGAAAAGCTCAAATTTA
AAATCTGGCAGCTTT-GGCTGTCCGAGTTGTAGTCTGGAGAAGCGTTTTCTGTGCTGGAC
CGTGTACAAGTCTCTTGGAATAGAGCGTCATAGAGGGTGAGAATCCCGTCTTTGACACGG
ACTGCCAGTGCTTTGTGATGCGCTCTCAAAGAGTCGAGTTGTTTGGGAATGCAGCTCAAA
ATGGGTGGTAAATTCCATCTAAAGCTAAATATTGGCGAGAGACCGATAGCGAACAAGTAC
CGTGAGGGAAAGATGAAAAGCACTTTGGAAAGAGAGTTAAACAGTACGTGAAATTGTTGA
AAGGGAAACGATTGAAGTCAGTCGCGTCTTCTAGAACTCAGCCTGGCTTTTGCTTGGTGC
ATTTTCTAGTTGACGGGCCAGCATCAGTTTCGACCGCTGGATAAAGGCTTTGGGAATGTG
GCACCCTCGGGTGTGTTATAGCCCAGAGTCACATACAGCGGTTGGGACTGAGGATCACAG
CATGCCTTT-TGGCCGGGGTTCGCCCACGTTCATGCTTAGGATGCTGGCGTAATGGCTTT
AAACGACCCGTCTTGAAACACGGACCAAGGAGTCTAACATGCCTGCGAGTGTTTGGGTGG
TAAACCCGAGCGCGTAATGAAAGTGAAAGTTGGGATCCCTGTCGCGGGGAGCACCGACGC
CCGGACCAGACCTTCTGTGACGGATCCGCGGTAGAGCATGTATGTTGGGACCCGAAAGAT
GGTGAACTATGCCTGAATAGGGTGAAGCCAGAGGAAACTCTGGTGGAGGCTCGTAGCGAT
TCTGACGTGCAAATCGATCGTCGAATTTGGGTATAGGGGCGAAAGACTAATCGAACCATC
TAGTAGCTGGTTCCTGCCGAAGTTTCCCTCAGGATAGCAGAAACTCATGTCAGATTTATG
TGGTAAAGCGAATGATTAGAGGCCTTGGGGTTGAAACAACCTTAACCTATTCTCAAACTT
TAAATATGTAAGAACGAGCCGTCACTTGATTGGACCGCTCGGCGATTGAGAGTTTCTAGT
GGGCCATTTTTGGTAAGCAGAACTGGCGATGCGGGATGAACCGAACGCGAGGTTAAGGTG
CCGGAATATACGCTCATCAGACACCACAAAAGGTGTTAGTTCATCTAGACAGCAGGACGG
TGGCCATGGAAGTCGGAATCCGCTAAGGAGTGTGTAACAACTCACCTGCCGAATGAACTA
GCCCTGAAAATGGATGGCGCTCAAGCGTGTTACCCATACCTCGCCGTCAGTGTTGAAGTG
ACACACTGACGAGTAGGCAGGCGTGGAGG-------------------------------
------------------------------------------------------------
------------------------------------------------------------
------------------------------------------------------------
------------------------------------------------------------
------------------------------------------------------------
------------------------------------------------------------
------------------------------------------------------------
------------------------------------------------------------
------------------------------------------------------------
------------------------------------------------------------
------------------------------------------------------------
------------------------------------------------------------
------------------------------------------------------------
------------------------------------------------------------
------------------------------------------------------------
---------GGTTCATCATCAAAGTGAAGAAGATCTTGGAGTGCATTTGCGTAAATTGCG
GTAGACTGAAGGCTGATACCNNNNNNCCCAACTTCGCAGACCGGATTCGGCATGTCCGCG
ATCCCAAGGCTCGAATGCAGGTAGTTTGGAATTTCTGCAAGAGCAAGATGGTGTGTGAGC
CAGATGAACCGAAGGACGAAGGGGATCAGAT---GGACGTGGAAGACGCGAAGAAGGGAC
ATGGAGGCTGTGGCGCCGCTCAACCTTTGGTACGGAAAGAAGGTCTCAAGCTTTTCGTAC
AGTATAAGAGGTCGAAGG---ACGAGGACGAGGAGTCGAAATCCCTTCAACCTGATAAGC
GTCTGTTCCCTCCTCACGAAGTCTATACTGCCCTCAAGAAGATTTCGGATTCGGACCTCC
ACCTTCTCGGCCTCTCCGACGAGTACGCTCGTCCGGAGTGGATGATCCTAACTGTGATGC
CGGTACCACCCCCTCCAGTCCGTCCCAGTATCGCAGTCGACGGCGGCGCTATGCGTTCTG
AGGACGACTTGACGTACAAGCTGGGCGACATCATCAAGGCTTCAGCTAACGTTCGTCGCT
GTGAACAGGAAGGAGCTCCAGCGCACGTCATCACGGAGTTCGAGCAGTTGTTGCAGGTGA
GTCGCGTCT---CTTTTCCCTACTCGTTTCGCA-CCCCACCACCC--AATTTTCTGGGGG
CTCTCTCCT------TTGGAGAACCCCAAGCCCACACCA-CGT-CCGTTCTC---GACAA
TCGAGGCGTTCTCCC-ACCTGTGGCGC-GGTCT-GCGCGCGTTTTCG---GTCGCTTGAT
CGCCGCGTGGA--CCATTGCTTACGCC-CGGAATGGGTTGGACACGTGGTTGTGCGGTGA
AAT-GGGGGCTGAGCGAGGAGTGCG-AAAAA---TTCATGCAGACGTTGGTCTCGCCGAG
CCACGC-----TGGGATGGATGGTCGAGACCGCCCTCTTCTGTGAAGCAGACAGAGTGGC
GCGTCCTATCGACCTGCACTTGGTACCTCACGTCCTGTCACCCA-TTTTGTTCCTT----
-CTGT--------TCTACTGTGGCGGCTAGCACGAGTATG------------CCGCCACA
GTCGCAAGTATATCTCAATCATGATACTG--------ACGTATTCAACGCTTTC-TTTCC
GATGTCGTGCTCTCCCNNNNNNNNNNNNNNNNNNNNNNNNNNNNNNNNNNNNNNNNN---
---NNNGTGCGTTCCACTGTTTGACTAATGAAATAAAACTGACCGTGATGA--GCTGCTC
GATTTCAGGTTTGTGTGGT-----------------------------------------
------------------------------------------------------------
------------------------------------------------------------
------------------------------------------------------------
------------------------------------------------------------
------------------------------------------------------------
------------------------------------------------------------
------------------------------------------------------------
------------------------------------------------------------
-------------------------------------------------------
>Steccherinum_sp1_X1123
-----------------ATTGAGT---GGGGTTGTAGCTGGCC---TT----TCAY----
---CGGGCA-TGTGCACACCTCATT-CGACC-A-----CCTTCTACMCCTCTGTGCAC-T
TCTCAYGAG-T------------------TGAATCGAGTCT-----------GAAATA--
-----------------ATGGC--------GAGGTTCTTCTTGTGTGT-TTTT----AAT
ACAAACAA---------------TGT-TATAGAATGT-----CATTATCATGTG--TA-A
A------AGCA----TAT--AATACAACTTTCAGCAACGGATCTCTTGGCTCTCGCATCG
ATGAAGAACGCAGCGAAATGCGATAAGTAATGTGAATTGCAGAATTCAGTGAATCATCGA
ATCTTTGAACGCACCTTGCGCTCCTTGG-TATTCCGAGGAGCATGCTTGTTTGAGTGTCA
TGGTATTCTCAACCCTCCTGTGTTTT-TTTCT--------AAAAG--ACGCA-GT-TGGG
CTTGGATG-TGGAGG----C--TTTGCTGGCATC---------------------TTTTA
GACAC---CGGCTCCTCTTAAATGCATTAGCTTGAA-------TAAAA------------
-----CCAAGCATGA------TTCAGCGTGAT-AATTGTCTACGTTG----CTTCAT-CT
CGGTGA-A--------TACAAAG-TT------CTA---GCTTCTAATC------------
-----------GTCTTTC--------GAGACAA--TT---------------TTCTGAAC
ATCTGACCTCAAATCAAGTAGGACTACCCGCTGAACTTAAGCATATCAATAAGCGGAGGA
AAAGAAACTAACAAGGATTCCCCTAGTAACTGCGAGTGAAGCGGGAAAAGCTCAAATTTA
AAATCTGGCAGCTTT-GGCTGTCCGAGTTGTAGTCTGGAGAAGCGTTTTCTGTGCTGGAC
CGTGTACAAGTCTCTTGGAATAGAGCGTCATAGAGGGTGAGAATCCCGTCTTTGACACGG
ACTGCCAGTGCTTTGTGATGCGCTCTCAAAGAGTCGAGTTGTTTGGGAATGCAGCTCAAA
ATGGGTGGTAAATTCCATCTAAAGCTAAATATTGGCGAGAGACCGATAGCGAACAAGTAC
CGTGAGGGAAAGATGAAAAGCACTTTGGAAAGAGAGTTAAACAGTACGTGAAATTGCTGA
AAGGGAAACGCTTGAAGTCAGTCGCGTCTTCTAGAACTCAGCCTGGCTTTTGCTTGGTGC
ATTTTCTAGTTGACGGGCCAGCATCAGTTTTGACTGCTGGAAAAAGGCTTTGGGAATGTG
GCACCCTCGGGTGTGTTATAGCCCAGAGTCATATACAGTGGTTGGGACTGAGGATCTCAG
CATGCCTTT-TGGCCGGGGTTCGCCCACGTTCATGCTTAGGATGCTGGCGTAATGGCTTT
AAACGACCCGTCTTGAAACACGGACCAAGGAGTCTAACATGCCTGCGAGTGTTTGGGTGG
AAAACCCGAGCGCGTAATGAAAGTGAAAGTTGGGATCCCTGTCGTGGGGAGCACCGACGC
CCGGACCAGACCTTTTGTGACGGATCCGCGGTAGAGCATGTATGTTGGGACCCGAAAGAT
GGTGAACTATGCCTGAATAGGGTGAAGCCAGAGGAAACTCTGGTGGAGGCTCGTAGCGAT
TCTGACGTGCAAATCGATCGTCAAATTTGGGTATAGGGGCGAAAGACTAATCGAACCATC
TAGTAGCTGGTTCCTGCCGAAGTTTCCCTCAGGATAGCAGAAACTCATGTCAGATTTATG
TGGTAAAGCGAATGATTAGAGGCCTTGGGGTTGAAACAACCTTAACCTATTCTCAAACTT
TAAATATGTAAGAACGAGCCGTCACTTGATTGGACCGCTCGGCGATTGAGAGTTTCTAGT
GGGCCATTTTTGGTAAGCAGAACTGGCGATGCGGGATGAACCGAACGCGAGGTTAAGGTG
CCGGAATACACGCTCATCAGACACCACAAAAGGTGTTAGTTCATCTAGACAGCAGGACGG
TGGCCATGGAAGTCGGAATCCGCTAAGGAGTGTGTAACAACTCACCTGCCGAATGAACTA
GCCCTGAAAATGGATGGCGCTCAAGCGTGTTACCCATACCTCGCCGTCAGTGTTGAAGTG
ACACACTGACGAGTAGGCAGGCGTGGAGGAAGAACATGATCACTGGTACCTCCCAGGCTG
ACTGCGCTATCCTCATCATCGCTGCCGGTACTGGTGAATTCGAGGCTGGTATCTCCAAGG
ATGGTCAGACTCGTGAACACGCTCTTCTTGCCTTCACTCTCGGTGTCAGGCAGCTCATCG
TCGCCATCAACAAGATGGATACCACTAAGTGGAGCGAGGACCGTTTCAACGAAATCGTCA
AGGAAACCTCCAACTTCATCAAGAAGGTCGGTTACAACCCCAAGGCTGTCGCCTTCGTAC
CCATCTCCGGCTGGCACGGCGACAACATGTTGGAGGAGTCTACCAACATGCCCTGGTTCA
AGGGCTGGACCAAGGAGACCAAGGCCGGCGTTGTCAAGGGCAAGACTCTCCTCGATGCCA
TCGACGCCATCGAGCCCCCCGTCCGTCCGTCCGACAAGCCCCTCCGTCTTCCTCTCCAGG
ATGTTTACAAAATTGGTGGTATCGGCACGGTGCCCGTCGGACGTGTCGAGACCGGTATTA
TCAAGGCTGGCATGGTTGTCACCTTCGCTCCTACGAACGTGACCACTGAAGTCAAGTCGG
TCGAGATGCACCACGAGCAGCTCGAGCAGGGCAACCCTGGTGACAACGTCGGTTTCAACG
TCAAGAACGTCTCCGTCAAGGATATCCGCCGTGGTAACGTCGCTTCTGACTCCAAGAACG
ACCCCGCCAAGGAGGCAGCCTCCTTCACCGCCCAGGTCATCATCCTCAACCACCCTGGTC
AGATCGGTGCCGGCTACGCCCCCGTCCTCGATTGCCACACCGCCCACATTGCTTGCAAGT
TCCAAGAGCTCATCGAGAAGATCGATCGTCGTACCGGCAAGTCCATCGAGGCCTCCCCCA
AGTTCGTCAAGTCTGGTGATGCTTGCATTGCCACTCTCGTCCCCTCCAAGCCCATGTGCG
TTGAGGAGT---------------------------------------------------
------------------------------------------------------------
------------------------------------------------------------
------------------------------------------------------------
------------------------------------------------------------
------------------------------------------------------------
------------------------------------------------------------
------------------------------------------------------------
------------------------------------------------------------
------------------------------------------------------------
------------------------------------------------------------
------------------------------------------------------------
------------------------------------------------------------
------------------------------------------------------------
------------------------------------------------------------
------------------------------------------------------------
------------------------------------------------------------
------------------------------------------------------------
------------------------------------------------------------
------------------------------------------------------------
------------------------------------------------------------
------------------------------------------------------------
-----------------------------TATTAGTCAATGCTCGCAAGAGTGAACTAGC
TAACTGAAATCATATAAGTGTC--TTATGTGATG--TCGTAAGGGAAAATAATGATATTA
CCTTACTAATAGTGTCGTCTAAA-ACTGGTGCCAGAAGACTCGGTAAGGCCAGAGACACA
AATGTTAATCGTCTTAATCAGGCGTAAAGGGTTTGTAGGCTGCTTTGAAAGTATTGATTT
AAAAAAAGTAAATCAATATTAATTAAAGCTAGAATCTAATAGAGGATATTTACGAAATAA
TGCTTGGTCGAGGGCTGATATCCGAAGACATCAAGTGGAATTCCAATG-GCGTAAGC-AT
TTATCCATTAAAGATTGACGCTGAGAAACGAAGGTGAGGATAGGAAATAGGATTAGATAC
CCAGATACCCCTCTCTGTCAACGATGAATGGTAGTT--TGTTAGT--------TTATTGA
AACTAGTGACGAAGTTAACACG-ATAACCATTCCGCCTTGTGAGTACGACTGCAAAGTTG
AAAACAAAAAAATTAGTCGGTCTCGGAGCAAACGAAGTGAAGTATGTTATTTAAT
>Steccherinum_sp3_X1359
ATCATTAATGAATG-AAATTGAGT---GGGGTTGTAGCTGGCC---TT----TCAC----
---CGGGCA-TGTGCACACCTCATT-CGACC-A-----CCTTCTACACCTCTGTGCAC-T
TCTCATGAG-T------------------TGGACCGCGTCT-----------GAAATA--
------------------TGAC--------AAAGTCCGGCTCGTGTGT-TTT------AT
ACAAACGA----------AC-CATGT-CATAGAATGT-----CACTACCATGCT--TT-G
A------AGCA----TAT--AATACAACTTTCAACAACGGATCTCTTGGCTCTCGCATCG
ATGAAGAACGCAGCGAAATGCGATAAGTAATGTGAATTGCAGAATTCAGTGAATCATCGA
ATCTTTGAACGCACCTTGCGCTCCTTGG-TATTCCGAGGAGCATGCTTGTTTGAGTGTCA
TGGTCTTCTCAACCCCTCAGTCTTTT-TCATT--------GGAG-----GCT-GT-CGGG
CTTGGATG-TGGAGG----T--TTTGCAGGTGTCTGGA--TCTCTCG--------ATTCA
GAAGT---CGGCTCCTCTGAAATGCATTAGCTTGAA-------TAGTA------------
-----CCAAGCATGA------TTCAGCGTGAT-AATTGTCTACGTTG----CTTCAT-CT
CGGTGA-A--------TTCAATG-TT------CGA---GCTTCCAACC------------
-----------GTCCCTA--------GGGACAA---C---------------CTCTGAAC
ATCTGACCTCAAATCAAGTAGGACTACCCGCTGAACTTAAGCATATCAATAAGCGGAGGA
AAAGAAACTAACAAGGATTCCCCTAGTAACTGCGAGTGAAGCGGGAAAAGCTCAAATTTA
AAATCTGGCAGCTTT-GGCTGTCCGAGTTGTAGTCTGGAGAAGCGTTTTCTGTGCTGGAC
CGTGTACAAGTCTCTTGGAATAGAGCGTCATAGAGGGTGAGAATCCCGTCTTTGACACGG
ACTGCCAGTGCTCTGTGATGCGCTCTCAAAGAGTCGAGTTGTTTGGGAATGCAGCTCAAA
ATGGGTGGTAAATTCCATCTAAAGCTAAATATTGGCGAGAGACCGATAGCGAACAAGTAC
CGTGAGGGAAAGATGAAAAGCACTTTGGAAAGAGAGTTAAACAGTACGTGAAATTGTTGA
AAGGGAAACGATTGAAGTCAGTCGCGTCTTCTAGAACTCAGCCTGGCTTTTGCTTGGTGC
ATTTTCTAGTTGACGGGCCAGCATCAGTTTCGACCGCTGGATAAAGGCTTCGGGAATGTG
GCACCCTCGGGTGTGTTATAGCCCGGAGTCACATACAGCGGTTGGGACTGAGGATCACAG
CATGCCTTT-TGGCCGGGGTTCGCCCACGTTCATGCTTAGGATGCTGGCGTAATGGCTTT
AAACGACCCGTCTTGAAACACGGACCAAGGAGTCTAACATGCCTGCGAGTGTTTGGGTGG
TAAACCCGAGCGCGTAATGAAAGTGAAAGTTGGGATCCCTGTCGTGGGGAGCACCGACGC
CCGGACCAGACCTTCTGTGACGGATCCGCGGTAGAGCATGTATGTTGGGACCCGAAAGAT
GGTGAACTATGCCTGAATAGGGTGAAGCCAGAGGAAACTCTGGTGGAGGCTCGTAGCGAT
TCTGACGTGCAAATCGATCGTCGAATTTGGGTATAGGGGCGAAAGACTAATCGAACCATC
TAGTAGCTGGTTCCTGCCGAAGTTTCCCTCAGGATAGCAGAAACTCATGTCAGATTTATG
TGGTAAAGCGAATGATTAGAGGCCTTGGGGTTGAAACAACCTTAACCTATTCTCAAACTT
TAAATATGTAAGAACGAGCCGTCACTTGATTGGACCGCTCGGCGATTGAGAGTTTCTAGT
GGGCCATTTTTGGTAAGCAGAACTGGCGATGCGGGATGAACCGAACGTGAGGTTAAGGTG
CCGGAATATACGCTCATCAGACACCACAAAAGGTGTTAGTTCATCTAGACAGCAGGACGG
TGGCCATGGAAGTCGGAATCCGCTAAGGAGTGTGTAACAACTCACCTGCCGAATGAACTA
GCCCTGAAAATGGATGGCGCTCAAGCGTATTACCCATACCTCACCGTCAGTGTTGAAGTG
ACACACTGACGAGTAGGCAGGCGTGGAGG-------------------------------
--------------ATCATMGCCGCTGGTACTGGTGAATTCGAGGCTGGTATCTCCAAGG
ATGGCCAGACCCGTGAACACGCTCTCCTCGCCTTCACTCTCGGTGTCAGGCAGCTCATCG
TTGCCATCAACAAGATGGATACTACTAAGTGGAGCGAGGATCGTTACAACGAAATTGTCA
AGGAAACATCCAACTTCATCAAGAAGGTCGGGTACAACCCCAAGTCCGTTCCTTTCGTCC
CCATCTCCGGCTGGCATGGTGACAACATGTTGGAGGAGTCCACCAACATGGGCTGGTTCA
AGGGCTGGACCAAGGAGACCAAGGCCGGTGTTTCTAAGGGCAAGACCCTCCTTGACGCCA
TCGACGCCATCGAACCCCCCGTCCGGCCTTCCGACAAGCCTCTCCGTCTTCCTCTTCAGG
ATGTCTACAAAATTGGTGGTATTGGCACGGTGCCCGTCGGTCGTGTCGAGACCGGTATCA
TCAAGGCCGGCATGGTTGTCACCTTCGCTCCTACAAACGTGACCACCGAAGTCAAGTCCG
TCGAAATGCACCACGAGCAGCTTGAGCAGGGCAACCCCGGTGACAACGTTGGTTTCAACG
TCAAGAACGTCTCTGTCAAGGATATCCGTCGCGGTAACGTCGCCTCCGACTCGAAGAACG
ACCCCGCCAAGGAGGCCGCTTCCTTCACCGCTCAGGTTATCATTCTTAATCACCCTGGTC
AGATCGGCGCCGGCTACGCTCCCGTTCTGGATTGCCACACTGCCCACATTGCTTGCAAGT
TCCAGGAGCTCATCGAGAAGATCGATCGTCGTACCGGCAAGTCTATTGAGGCCGCCCCCA
AGTTCGTCAAGTCTGGTGATGCCTGCATTGCTACCCTCGTTCCATCCAAGCCCATGTGTG
TTGAAGAGT---------------------------------------------------
------------------------------------------------------------
------------------------------------------------------------
------------------------------------------------------------
------------------------------------------------------------
------------------------------------------------------------
------------------------------------------------------------
------------------------------------------------------------
------------------------------------------------------------
------------------------------------------------------------
------------------------------------------------------------
------------------------------------------------------------
------------------------------------------------------------
------------------------------------------------------------
------------------------------------------------------------
------------------------------------------------------------
------------------------------------------------------------
------------------------------------------------------------
------------------------------------------------------------
------------------------------------------------------------
------------------------------------------------------------
------------------------------------------------------------
------------------------------------------------------------
------------------------------------------------------------
------------------------------------------------------------
------------------------------------------------------------
------------------------------------------------------------
------------------------------------------------------------
------------------------------------------------------------
------------------------------------------------------------
------------------------------------------------------------
-------------------------------------------------------
>Stenue_5356
----------AATG-AAATAGAGT---GGGGTTGTAGCTGGCC---TT----TCAT----
---CAGGCA-TGTGCACACCTCATT-CGACC-A-----CCTTCTACACCTCTGTGCAC-T
TCTCATGGG-T------------------TGGGTCAAGTCT-----------GAAATA--
-----------------TTGAT--------GAAGCCCTTCTCGTGTGT-TTT------AT
ACAAACAA----------TC--ATGT-TATAGAATGT-----CATTATCATGTG--TA-A
A------AGCA----TAT--AATACAACTTTCAGCAACGGATCTCTTGGCTCTCGCATCG
ATGAAGAACGCAGCGAAATGCGATAAGTAATGTGAATTGCAGAATTCAGTGAATCATCGA
ATCTTTGAACGCACCTTGCGCTCCTTGG-TATTCCGAGGAGCATGCTTGTTTGAGTGTCA
TGGTATTCTCAACCCTTCTGTATTTT-TTTTA--------AAAAA--AGGCA-GC-TGGG
CTTGGACT-TGGAGG----C-TTTTGCTGGTGATTGAA----TTTTT--------ATTCA
AGCAT---CAGCTCCTCTGAAATGCATYAGCTTGAA-------TAGAA------------
-----CCAAGTATGA------TTCAACGTGAT-AATTGTCTACGTTG----CTTCAT-CT
CGGTGA-A--------AAAAATA-TT------CTA---GCTTCCAACT------------
-----------GTCCTTT--------GGGACAA---T---------------CTCTGAAC
ATCTGACCTCAAATCAAGTAGgACTACCCGCTGAACTTAAGCATATCAATAAGCGGAGGA
AAAGAAACTAACAAGGATTCCCCTAGTAACTGCGAGTGAAGCGGGAAAAGCTCAAATTTA
AAATCTGGCAGCTTT-GGTTGTCCGAGTTGTAGTCTGGAGAAGCGTTTTCTGTGCTGGAC
CGTGTACAAGTCTCTTGGAATAGAGCGTCATAGAGGGTGAGAATCCCGTCTTTGACACGG
ACTGCCAGTGCTTTGTGATGCGCTCTCAAAGAGTCGAGTTGTTTGGGAATGCAGCTCAAA
ATGGGTGGTAAATTCCATCTAAAGCTAAATATTGGCGAGAGACCGATAGCGAACAAGTAC
CGTGAGGGAAAGATGAAAAGCACTTTGGAAAGAGAGTTAAACAGTACGTGAAATTGCTGA
AAGGGAAACGCTTGAAGTCAGTCGCGTTGACCAGAACTCAGCCTGGCTTTTGCTTGGTGC
ATTTTCTGGTTGACGGGCCAGCATCGGTTTTGACCGCTGGATAAAGGCCTTGGGAATGTG
GCACCTTCGGGTGTGTTATAGCCCAGGGTTGTATACAGTGGTTGGGACTGAGGATCTCAG
CATGCCTTTATGGTCGGGGTTCGCCCACGTTCATGCTTAGGATGCTGGCGTAATGGCTTT
AAACGACCCGTCTTGAAACACGGACCAAGGAGTCTAACATGCCTGCGAGTGTTTGGGTGG
AAAACCCGAGCGCGTAATGAAAGTGAAAGTTGGGATCCCTGTCGTGGGGAGCACCGACGC
CCGGACCAGACCTTCTGTGACGGATCCGCGGTAGAGCATGTATGTTGGGACCCGAAAGAT
GGTGAACTATGCCTGAATAGGGTGAAGCCAGAGGAAACTCTGGTGGAGGCTCGTAGCGAT
TCTGACGTGCAAATCGATCGTCAAATTTGGGTATAGGGGCGAAAGACTAATCGAACCATC
TAGTAGCTGGTTCCTGCCGAAGTTTCCCTCAGGATAGCAGAAACTCATGTCAGATTTATG
TGGTAAAGCGAATGATTAGAGGCCTTGGGGTTGAAACAACCTTAACCTATTCTCAAACTT
TAAATATGTAAGAACGAGCCGTCACTTGATTGGACCGCTCGGCGATTGAGAGTTTCTAGT
GGGCCATTTTTGGTAAGCAGAACTGGCGATGCGGGATGAACCGAACGCGAGGTTAAGGTG
CCGGAATACACGCTCATCAGACACCACAAAAGGTGTTAGTTCATCTAGACAGCAGGACGG
TGGCCATGGAAGTCGGAACCCGCTAAGGAGTGTGTAACAACTCACCTGCCGAATGAACTA
GCCCTGAAAATGGATGGCGCTCAAGCGTGTTACCCATACCTCGCCGTCAGTGTTGAAGTG
ATACACTGACGAGTAGGCAGGCGTGGAGGAAGAACATGATCACTGGTACCTCCCAGGCCG
ATTGCGCTATTCTCATCATTGCCGCTGGTACTGGTGAATTCGAGGCTGGTATTTCTAAGG
ATGGCCAGACCCGTGAACACGCTCTCCTTGCCTTCACCCTCGGTGTCAGGCAGCTCATCG
TCGCCATTAACAAGATGGACACCACCAAGTGGAGCGAGGACCGTTACAACGAAATTGTCA
AGGAAACCTCCAACTTCATCAAGAAGGTCGGCTACAACCCCAAGGCTGTCGCCTTCGTCC
CCATCTCCGGCTGGCACGGTGACAACATGTTGGAGGAGTCTACCAACATGGGCTGGTTCA
AGGGCTGGACCAAGGAGACCAAGGCTGGTGTCGTCAAGGGCAAGACCCTCCTCGATGCTA
TTGATGCTATCGAGCCCCCCGTTCGTCCCTCCGACAAGCCTCTCCGTCTTCCTCTCCAGG
ATGTCTACAAAATTGGTGGTATCGGCACGGTGCCCGTCGGTCGTGTCGAGACCGGTATCA
TCAAGGCCGGCATGGTTGTCACCTTCGCTCCTACCAACGTGACTACTGAAGTCAAGTCCG
TCGAAATGCATCACGAGCAGCTCGAGCAGGGCAACCCTGGTGATAACGTCGGTTTCAACG
TCAAGAACGTCTCCGTYAAGGATATCCGCCGTGGTAACGTCGCTTCTGACTCCAAGAACG
ACCCCGCCAAGGAGGCCGCGTCGTTCACCGCTCAGGTCATCATCCTCAACCACCCTGGTC
AAATTGGTGCCGGCTACGCTCCTGTCCTCGATTGCCACACCGCCCACATTGCTTGCAAGT
TCCAGGAACTTGTTGAGAAGATCGATCGTCGTACCGGCAAATCCATCGAGGCTTCCCCCA
AGTTCGTTAAGTCTGGTGATGCTTGCATTGCCGTCCTCGTCCCCTCCAAGCCCATGTGCG
TTGAGGAGT---------------------------------------------------
------------------------------------------------------------
------------------------------------------------------------
------------------------------------------------------------
------------------------------------------------------------
------------------------------------------------------------
------------------------------------------------------------
------------------------------------------------------------
------------------------------------------------------------
------------------------------------------------------------
------------------------------------------------------------
------------------------------------------------------------
------------------------------------------------------------
------------------------------------------------------------
------------------------------------------------------------
------------------------------------------------------------
------------------------------------------------------------
------------------------------------------------------------
------------------------------------------------------------
------------------------------------------------------------
------------------------------------------------------------
------------------------------------------------------------
-----------------------------TATTAGTCAATGCTCGCAAGAGTGAACTAGC
TAACTGAAATCATATAAGTGTC--TTATGTGATG--TCGTAAGGGAAAATAATGATATTA
CCTTACTAATAGTGTCGTCTAAA-ACTGGTGCCAGAAGACTCGGTAAGGCCAGAGACACA
AATGTTAATCGTCTTAATCAGGCGTAAAGGGTTTGTAGGCTGCTTTGAAAATATTGATTT
AATATAAGTAGATCAATATCAATTAAAGCTAGAATCTAATAGAGGATATTTACGAAATAA
[truncated: 156,719 more chars]
